# Supplementary material for: Genome evolution drives transcriptomic and phenotypic adaptation in Pseudomonas aeruginosa during 20 years of infection
Source: Microb Genom. 2021 Nov 26;7(11):000681. doi: 10.1099/mgen.0.000681 (PMC8743555; doi:10.1099/mgen.0.000681)
Supplement: Supplementary material 2 [file mgen-7-0681-s002.xlsx]

## Sheet: Raw_full
position	mutation	frequency	E-S2239-16	E-MSB2494	E-MSB3405	L-001-1A	L-001-1B	L-001-1C	L-001-2A	L-001-2B	L-001-3A	L-001-3B	L-001-4	L-001-5A	L-001-5B	L-001-6	annotation	gene	description
4058	G→T	2					1								1		G89V (GGG→GTG)	gyrB →	DNA gyrase subunit B
5196	G→T	11				1	1	1	1	1	1	1	1	1	1	1	E468D (GAG→GAT)	gyrB →	DNA gyrase subunit B
8213	C→T	11				1	1	1	1	1	1	1	1	1	1	1	S12S (AGC→AGT)	OGPHKNMM_00007 →	hypothetical protein
9982	C→A	1								1							G673W (GGG→TGG)	glyS ←	Glycine‑‑tRNA ligase beta subunit
23351	G→T	1										1					G325V (GGC→GTC)	OGPHKNMM_00021 →	hypothetical protein
28739	G→T	2					1								1		Q207H (CAG→CAT)	prsA →	Foldase protein PrsA
63631	Δ10 bp	1								1							coding (503‑512/1662 nt)	OGPHKNMM_00054 ←	hypothetical protein
74352	G→T	1								1							P84Q (CCG→CAG)	OGPHKNMM_00069 ←	hypothetical protein
81525	G→T	1												1			E333* (GAG→TAG)	OGPHKNMM_00076 →	hypothetical protein
88556	+G	11		1	1	1	1		1		1	1	1	1	1	1	coding (967/1077 nt)	prkC_1 ←	Serine/threonine‑protein kinase PrkC
94301	C→A	1									1						G59C (GGC→TGC)	OGPHKNMM_00085 ←	hypothetical protein
94573	C→A	2					1								1		G417W (GGG→TGG)	yiaD_1 ←	putative lipoprotein YiaD
95364	G→C	2										1				1	T153S (ACC→AGC)	yiaD_1 ←	putative lipoprotein YiaD
97540	C→T	11				1	1	1	1	1	1	1	1	1	1	1	A35T (GCA→ACA)	OGPHKNMM_00088 ←	hypothetical protein
98357	(GGCTGT)8→5	7				1		1	1		1		1	1		1	coding (789‑806/1476 nt)	OGPHKNMM_00089 ←	hypothetical protein
98363	(GGCTGT)8→6	2								1		1					coding (789‑800/1476 nt)	OGPHKNMM_00089 ←	hypothetical protein
99791	G→T	1								1							D88Y (GAC→TAC)	OGPHKNMM_00090 →	hypothetical protein
104116	T→C	11				1	1	1	1	1	1	1	1	1	1	1	G215G (GGT→GGC)	OGPHKNMM_00094 →	hypothetical protein
109245	T→C	8					1	1	1	1			1	1	1	1	V540A (GTG→GCG)	clpB_1 →	Chaperone protein ClpB
133930	(CGG)4→3	1											1				coding (206‑208/915 nt)	ctaB →	Protoheme IX farnesyltransferase
169562	C→A	1												1			P96T (CCG→ACG)	OGPHKNMM_00158 →	hypothetical protein
177282	C→A	11				1	1	1	1	1	1	1	1	1	1	1	T185T (ACC→ACA)	mdtA_1 →	Multidrug resistance protein MdtA
190957	Δ21 bp	3						1	1		1						coding (1386‑1406/1407 nt)	xanP_1 →	Xanthine permease XanP
191954	G→T	2										1				1	G71G (GGG→GGT)	yigZ →	IMPACT family member YigZ
198136	C→A	1												1			G257W (GGG→TGG)	cheR ←	Chemotaxis protein methyltransferase
208179	G→T	9				1		1	1	1	1	1	1	1		1	L243L (CTC→CTA)	atsA ←	Arylsulfatase
208827	G→T	9				1		1	1	1	1	1	1	1		1	I27I (ATC→ATA)	atsA ←	Arylsulfatase
216114	C→A	1										1					G57W (GGG→TGG)	oprD_2 ←	Porin D
219888	C→T	3										1	1			1	A448V (GCC→GTC)	fyuA_1 →	Pesticin receptor
235941	G→T	1											1				A238S (GCC→TCC)	fabD_1 →	Malonyl CoA‑acyl carrier protein transacylase
239543	G→T	1												1			I197I (ATC→ATA)	gltC_2 ←	HTH‑type transcriptional regulator GltC
247257	C→A	2					1								1		A216S (GCC→TCC)	novR_1 ←	Decarboxylase NovR
260866	C→A	6				1		1	1	1	1			1			intergenic (+206/‑37)	iclR → / → iolX	Acetate operon repressor/scyllo‑inositol 2‑dehydrogenase (NAD(+))
261326	C→A	2					1								1		R142R (CGG→AGG)	iolX →	scyllo‑inositol 2‑dehydrogenase (NAD(+))
264498	Δ3 bp	1								1							coding (604‑606/1266 nt)	nicP_1 ←	Porin‑like protein NicP
284639	G→T	2										1				1	L364M (CTG→ATG)	OGPHKNMM_00263 ←	hypothetical protein
285366	G→T	1										1					S121R (AGC→AGA)	OGPHKNMM_00263 ←	hypothetical protein
289831	C→A	1										1					Q585H (CAG→CAT)	vgrG1_3 ←	Actin cross‑linking toxin VgrG1
290777	C→A	1														1	R270L (CGG→CTG)	vgrG1_3 ←	Actin cross‑linking toxin VgrG1
296383	Δ12 bp	1												1			coding (444‑455/1281 nt)	davT →	5‑aminovalerate aminotransferase DavT
308128	G→T	9				1		1	1	1	1	1	1	1		1	V60V (GTG→GTT)	OGPHKNMM_00283 →	hypothetical protein
312835	C→T	1													1		E13K (GAA→AAA)	OGPHKNMM_00288 ←	hypothetical protein
314423	C→T	3										1	1			1	V299M (GTG→ATG)	OGPHKNMM_00289 ←	putative signaling protein
339103	C→A	2					1								1		A94E (GCG→GAG)	OGPHKNMM_00309 →	Ureidoglycolate lyase
349488	G→T	11				1	1	1	1	1	1	1	1	1	1	1	L543L (CTC→CTA)	lip‑1 ←	Lipase 1
353297	C→A	2					1								1		P176Q (CCG→CAG)	ilvA_1 →	L‑threonine dehydratase biosynthetic IlvA
353757	G→T	2							1		1						A329A (GCG→GCT)	ilvA_1 →	L‑threonine dehydratase biosynthetic IlvA
355302	(GGC)3→5	2					1								1		coding (380/1272 nt)	OGPHKNMM_00324 →	hypothetical protein
357099	G→T	2					1								1		S257R (AGC→AGA)	OGPHKNMM_00326 ←	hypothetical protein
359654	T→G	11				1	1	1	1	1	1	1	1	1	1	1	V126G (GTG→GGG)	ptsI_1 →	Phosphoenolpyruvate‑protein phosphotransferase
366881	C→A	2					1								1		G51C (GGC→TGC)	OGPHKNMM_00335 ←	hypothetical protein
378930	C→A	1								1							L390L (CTG→CTT)	rlmI ←	Ribosomal RNA large subunit methyltransferase I
385568	C→A	1														1	G411C (GGC→TGC)	ggt_1 ←	Gamma‑glutamyltranspeptidase
402687	C→A	6				1		1	1	1	1			1			V145V (GTC→GTA)	OGPHKNMM_00370 →	hypothetical protein
410508	G→A	11				1	1	1	1	1	1	1	1	1	1	1	T5T (ACC→ACT)	OGPHKNMM_00381 ←	hypothetical protein
414581	Δ10 bp	11				1	1	1	1	1	1	1	1	1	1	1		[OGPHKNMM_00385]	[OGPHKNMM_00385]
414629	T→G	11				1	1	1	1	1	1	1	1	1	1	1	T43P (ACC→CCC)	OGPHKNMM_00385 ←	hypothetical protein
445586	G→T	1														1	I336I (ATC→ATA)	OGPHKNMM_00412 ←	hypothetical protein
450040	T→C	11				1	1	1	1	1	1	1	1	1	1	1	*327Q (TAG→CAG)	puo →	Putrescine oxidase
455743	A→T	11				1	1	1	1	1	1	1	1	1	1	1	*634L (TAG→TTG)	mexB_1 →	Multidrug resistance protein MexB
457504	C→A	1												1			L174M (CTG→ATG)	oprM_1 →	Outer membrane protein OprM
460789	C→A	2					1								1		L330L (CTG→CTT)	OGPHKNMM_00425 ←	hypothetical protein
461680	G→T	1											1				L33L (CTC→CTA)	OGPHKNMM_00425 ←	hypothetical protein
464628	C→T	11				1	1	1	1	1	1	1	1	1	1	1	G47D (GGC→GAC)	ahcY ←	Adenosylhomocysteinase
465056	G→T	1													1		intergenic (‑289/‑19)	ahcY ← / → OGPHKNMM_00429	Adenosylhomocysteinase/hypothetical protein
465257	G→T	1					1										W61C (TGG→TGT)	OGPHKNMM_00429 →	hypothetical protein
469943	C→A	11				1	1	1	1	1	1	1	1	1	1	1	F187L (TTC→TTA)	rutR_2 →	HTH‑type transcriptional regulator RutR
471957	G→T	2					1								1		L199M (CTG→ATG)	codB ←	Cytosine permease
474217	G→T	11				1	1	1	1	1	1	1	1	1	1	1	A386A (GCC→GCA)	gltD_1 ←	Glutamate synthase [NADPH] small chain
476616	G→T	11				1	1	1	1	1	1	1	1	1	1	1	P98Q (CCG→CAG)	dht ←	D‑hydantoinase/dihydropyrimidinase
490480	C→A	2					1								1		A496A (GCG→GCT)	yccS ←	Inner membrane protein YccS
503417	G→T	2					1								1		D99Y (GAC→TAC)	creC →	Sensor protein CreC
508915	G→T	1										1					G246* (GGA→TGA)	OGPHKNMM_00465 →	hypothetical protein
524631	C→A	1										1					L108M (CTG→ATG)	OGPHKNMM_00480 →	hypothetical protein
526563	C→A	2										1				1	intergenic (‑151/+51)	OGPHKNMM_00481 ← / ← rdoA	hypothetical protein/Serine/threonine protein kinase RdoA
535385	G→T	10					1	1	1	1	1	1	1	1	1	1	R318L (CGA→CTA)	kipA_1 →	KipI antagonist
548157	C→A	11				1	1	1	1	1	1	1	1	1	1	1	intergenic (+246/‑27)	dmdC_2 → / → dmdC_3	3‑methylmercaptopropionyl‑CoA dehydrogenase/3‑methylmercaptopropionyl‑CoA dehydrogenase
550911	C→A	9				1		1	1	1	1	1	1	1		1	A288A (GCG→GCT)	nirS_1 ←	Nitrite reductase
555611	C→A	1										1					E21* (GAA→TAA)	OGPHKNMM_00511 ←	hypothetical protein
556166	G→T	2					1								1		V231V (GTC→GTA)	OGPHKNMM_00512 ←	hypothetical protein
557158	G→T	2					1								1		L19L (CTC→CTA)	OGPHKNMM_00513 ←	hypothetical protein
558934	C→T	11				1	1	1	1	1	1	1	1	1	1	1	G117S (GGC→AGC)	nirS_2 ←	Nitrite reductase
584940	G→T	1													1		I51I (ATC→ATA)	bigR ←	Biofilm growth‑associated repressor
591455	C→A	1					1										S332R (AGC→AGA)	pgk →	Phosphoglycerate kinase
606338	C→A	1												1			D188Y (GAC→TAC)	OGPHKNMM_00569 ←	hypothetical protein
617757	G→T	11				1	1	1	1	1	1	1	1	1	1	1	L85I (CTC→ATC)	OGPHKNMM_00576 ←	hypothetical protein
617779	G→T	6				1		1	1	1	1			1			A77A (GCC→GCA)	OGPHKNMM_00576 ←	hypothetical protein
626587	A→G	11				1	1	1	1	1	1	1	1	1	1	1	S416P (TCC→CCC)	OGPHKNMM_00586 ←	hypothetical protein
627278	G→T	9				1		1	1	1	1	1	1	1		1	G185G (GGC→GGA)	OGPHKNMM_00586 ←	hypothetical protein
634967	G→T	1													1		G247G (GGC→GGA)	lptD ←	LPS‑assembly protein LptD
635176	C→A	2					1								1		D178Y (GAC→TAC)	lptD ←	LPS‑assembly protein LptD
645910	C→T	2					1								1		A261A (GCC→GCT)	potD_3 →	Spermidine/putrescine‑binding periplasmic protein
647061	G→T	1												1			S258S (TCG→TCT)	potH →	Putrescine transport system permease protein PotH
647923	G→A	3										1	1			1	G95S (GGC→AGC)	ydcV_2 →	Inner membrane ABC transporter permease protein YdcV
660128	C→A	11				1	1	1	1	1	1	1	1	1	1	1	intergenic (+54/‑444)	OGPHKNMM_00619 → / → gpFI	hypothetical protein/Putative prophage major tail sheath protein
665413	Δ2 bp	1							1								coding (390‑391/873 nt)	OGPHKNMM_00624 →	hypothetical protein
679736	G→T	11				1	1	1	1	1	1	1	1	1	1	1	G280* (GGA→TGA)	OGPHKNMM_00640 →	hypothetical protein
689667	G→T	1											1				L307M (CTG→ATG)	yhaI_2 ←	Inner membrane protein YhaI
699039	T→C	2					1								1		intergenic (+55/‑492)	tyrS_1 → / → OGPHKNMM_00663	Tyrosine‑‑tRNA ligase/16S ribosomal RNA
699050	T→C	2					1								1		intergenic (+66/‑481)	tyrS_1 → / → OGPHKNMM_00663	Tyrosine‑‑tRNA ligase/16S ribosomal RNA
699091	Δ1 bp	2					1								1		intergenic (+107/‑440)	tyrS_1 → / → OGPHKNMM_00663	Tyrosine‑‑tRNA ligase/16S ribosomal RNA
699095	+A	2					1								1		intergenic (+111/‑436)	tyrS_1 → / → OGPHKNMM_00663	Tyrosine‑‑tRNA ligase/16S ribosomal RNA
706513	C→A	1													1		P246T (CCG→ACG)	coaX →	Type III pantothenate kinase
718013	C→A	2					1								1		L412I (CTC→ATC)	rpoC →	DNA‑directed RNA polymerase subunit beta'
719757	C→A	11				1	1	1	1	1	1	1	1	1	1	1	A993E (GCG→GAG)	rpoC →	DNA‑directed RNA polymerase subunit beta'
723934	G→T	11				1	1	1	1	1	1	1	1	1	1	1	G611V (GGC→GTC)	fusA_1 →	Elongation factor G 1
726407	C→A	4					1					1			1	1	S137Y (TCC→TAC)	rplC →	50S ribosomal protein L3
728922	Δ12 bp	3						1	1		1						coding (240‑251/333 nt)	rplV →	50S ribosomal protein L22
730629	C→A	3										1	1			1	Q3K (CAG→AAG)	rplN →	50S ribosomal protein L14
732697	C→A	9				1		1	1	1	1	1	1	1		1	V104V (GTC→GTA)	rpsH →	30S ribosomal protein S8
732721	C→T	1									1						T112T (ACC→ACT)	rpsH →	30S ribosomal protein S8
735716	T→C	11				1	1	1	1	1	1	1	1	1	1	1	V304A (GTG→GCG)	secY →	Protein translocase subunit SecY
752736	Δ18 bp	2					1								1		coding (590‑607/4317 nt)	mbtB_1 →	Phenyloxazoline synthase MbtB
756244	C→A	1														1	V1366V (GTC→GTA)	mbtB_1 →	Phenyloxazoline synthase MbtB
767219	C→A	2					1								1		L255M (CTG→ATG)	fptA →	Fe(3+)‑pyochelin receptor
770963	G→T	1												1			V188V (GTG→GTT)	OGPHKNMM_00734 →	hypothetical protein
777822	C→T	11				1	1	1	1	1	1	1	1	1	1	1	R204Q (CGG→CAG)	aroH_1 ←	Phospho‑2‑dehydro‑3‑deoxyheptonate aldolase
783990	T→C	11				1	1	1	1	1	1	1	1	1	1	1	Q582Q (CAA→CAG)	bepE_1 ←	Efflux pump membrane transporter BepE
788478	C→T	1													1		Q218Q (CAG→CAA)	pgl_1 ←	6‑phosphogluconolactonase
803802	T→C	11				1	1	1	1	1	1	1	1	1	1	1	D142D (GAT→GAC)	efe_2 →	2‑oxoglutarate‑dependent ethylene/succinate‑forming enzyme
812881	C→T	11				1	1	1	1	1	1	1	1	1	1	1	A242V (GCG→GTG)	cdhR_1 →	HTH‑type transcriptional regulator CdhR
819169	G→T	2							1		1						G52G (GGC→GGA)	desVI ←	dTDP‑3‑amino‑3,4, 6‑trideoxy‑alpha‑D‑glucopyranose
820758	C→A	1				1											intergenic (+509/+46)	ppiC_1 → / ← prpL	Peptidyl‑prolyl cis‑trans isomerase C/Lysyl endopeptidase
824945	C→A	2					1								1		E26* (GAG→TAG)	xthA_1 ←	Exodeoxyribonuclease III
827372	C→A	11				1	1	1	1	1	1	1	1	1	1	1	R762L (CGG→CTG)	fpvA_1 ←	Ferripyoverdine receptor
830049	C→A	1													1		R17R (CGC→CGA)	dkgB →	2,5‑diketo‑D‑gluconic acid reductase B
831969	G→T	9				1		1	1	1	1	1	1	1		1	Q171H (CAG→CAT)	gabR_1 →	HTH‑type transcriptional regulatory protein GabR
840068	C→A	2					1								1		Q253H (CAG→CAT)	gylR ←	Glycerol operon regulatory protein
878987	C→A	2					1								1		S169S (TCG→TCT)	nicT ←	Putative metabolite transport protein NicT
881617	G→T	1								1							F296L (TTC→TTA)	betB_1 ←	NAD/NADP‑dependent betaine aldehyde dehydrogenase
892006	C→A	3										1	1			1	intergenic (+63/‑91)	bltD → / → sotB	Spermine/spermidine acetyltransferase/Sugar efflux transporter B
905892	C→A	2					1								1		E108* (GAG→TAG)	yedZ ←	Sulfoxide reductase heme‑binding subunit YedZ
911331	G→T	6				1		1	1	1	1			1			L270L (CTC→CTA)	oprB_1 ←	Porin B
932988	G→T	3										1	1			1	G301V (GGC→GTC)	hxuA_1 →	Heme/hemopexin‑binding protein
938151	A→G	11				1	1	1	1	1	1	1	1	1	1	1	I77I (ATT→ATC)	csgA ←	C‑factor
945728	C→A	1						1									T7T (ACC→ACA)	yhdG_2 →	putative amino acid permease YhdG
945836	G→T	11				1	1	1	1	1	1	1	1	1	1	1	L43L (CTG→CTT)	yhdG_2 →	putative amino acid permease YhdG
951419	C→A	11				1	1	1	1	1	1	1	1	1	1	1	D220Y (GAT→TAT)	ompW ←	Outer membrane protein W
958117	G→T	2										1				1	intergenic (‑152/‑1)	OGPHKNMM_00899 ← / → nrdR	hypothetical protein/Transcriptional repressor NrdR
985996	G→T	11				1	1	1	1	1	1	1	1	1	1	1	G112V (GGG→GTG)	pkn1_1 →	Serine/threonine‑protein kinase Pkn1
990340	C→A	2					1								1		D198Y (GAC→TAC)	eutB ←	Ethanolamine ammonia‑lyase heavy chain
994497	A→G	1										1					intergenic (‑330/‑9)	ald1_1 ← / → acoR_2	Long‑chain‑aldehyde dehydrogenase/Acetoin catabolism regulatory protein
996653	C→A	2					1								1		A20D (GCC→GAC)	mpl →	UDP‑N‑acetylmuramate‑‑L‑alanyl‑gamma‑D‑glutamyl‑ meso‑2,6‑diaminoheptandioate ligase
996970	G→T	9				1		1	1	1	1	1	1	1		1	E126* (GAG→TAG)	mpl →	UDP‑N‑acetylmuramate‑‑L‑alanyl‑gamma‑D‑glutamyl‑ meso‑2,6‑diaminoheptandioate ligase
1002564	C→A	1											1				G17G (GGC→GGA)	yohK_1 →	Inner membrane protein YohK
1007912	G→T	3										1	1			1	P40T (CCG→ACG)	OGPHKNMM_00949 ←	Tropinesterase
1019741	Δ19 bp	2					1								1		coding (720‑738/894 nt)	cysL_2 ←	HTH‑type transcriptional regulator CysL
1021902	C→T	6				1		1	1	1	1			1			L343L (CTG→CTA)	mltB_2 ←	Membrane‑bound lytic murein transglycosylase B
1032826	G→T	1														1	L279I (CTC→ATC)	ybeZ ←	PhoH‑like protein
1052866	G→T	2					1								1		E44* (GAG→TAG)	OGPHKNMM_00995 →	hypothetical protein
1059477	Δ1,538 bp	3						1	1		1							[OGPHKNMM_01001]–ssuD_1	[OGPHKNMM_01001], ssuD_1
1065395	C→A	1										1					G107C (GGC→TGC)	OGPHKNMM_01007 ←	Putative thiazole biosynthetic enzyme
1079665	C→A	2					1								1		Q117K (CAG→AAG)	tauB_1 →	Taurine import ATP‑binding protein TauB
1088986	G→T	1													1		V102V (GTG→GTT)	cydA →	Cytochrome bd‑I ubiquinol oxidase subunit 1
1113669	C→A	1														1	intergenic (+136/‑116)	OGPHKNMM_01045 → / → phoD	hypothetical protein/Alkaline phosphatase D
1113681	G→A	9				1		1	1	1	1	1	1	1		1	intergenic (+148/‑104)	OGPHKNMM_01045 → / → phoD	hypothetical protein/Alkaline phosphatase D
1118280	G→T	11				1	1	1	1	1	1	1	1	1	1	1	intergenic (+554/+25)	OGPHKNMM_01047 → / ← OGPHKNMM_01048	hypothetical protein/hypothetical protein
1123274	G→T	9				1		1	1	1	1	1	1	1		1	intergenic (‑208/‑13)	prfC ← / → ivy_1	Peptide chain release factor 3/Inhibitor of vertebrate lysozyme
1128246	C→A	11				1	1	1	1	1	1	1	1	1	1	1	Q166H (CAG→CAT)	cdhR_2 ←	HTH‑type transcriptional regulator CdhR
1128936	C→A	3						1	1		1						P26Q (CCG→CAG)	eamA_1 →	putative amino‑acid metabolite efflux pump
1134378	C→A	1												1			Q281K (CAG→AAG)	aaeB_1 →	p‑hydroxybenzoic acid efflux pump subunit AaeB
1142245	C→A	1													1		R8L (CGC→CTC)	OGPHKNMM_01071 ←	hypothetical protein
1148907	G→T	1														1	R374S (CGC→AGC)	narX ←	Nitrate/nitrite sensor protein NarX
1151960	G→T	11				1	1	1	1	1	1	1	1	1	1	1	S151S (TCG→TCT)	narK →	Nitrate/nitrite transporter NarK
1154266	C→A	2										1				1	P426Q (CCG→CAG)	narG →	Respiratory nitrate reductase 1 alpha chain
1167670	G→T	3						1	1		1						intergenic (+331/‑972)	pys2_1 → / → argT_1	Pyocin‑S2/Lysine/arginine/ornithine‑binding periplasmic protein
1192041	C→A	1													1		R319L (CGG→CTG)	rlmF ←	Ribosomal RNA large subunit methyltransferase F
1199256	(G)8→7	11				1	1	1	1	1	1	1	1	1	1	1	intergenic (‑1469/‑1167)	OGPHKNMM_01123 ← / → OGPHKNMM_01124	hypothetical protein/hypothetical protein
1204437	G→T	9				1		1	1	1	1	1	1	1		1	F55L (TTC→TTA)	holC ←	DNA polymerase III subunit chi
1214507	G→T	1											1				*348L (TGA→TTA)	queA →	S‑adenosylmethionine:tRNA ribosyltransferase‑isomerase
1222552	C→T	1		1													P61S (CCG→TCG)	iscR →	HTH‑type transcriptional regulator IscR
1231709	G→T	1												1			G57C (GGC→TGC)	ispG →	4‑hydroxy‑3‑methylbut‑2‑en‑1‑yl diphosphate synthase (flavodoxin)
1246605	C→A	1										1					L420I (CTC→ATC)	pfeA_1 →	Ferric enterobactin receptor
1254195	C→A	1						1									A86S (GCC→TCC)	ddpX ←	D‑alanyl‑D‑alanine dipeptidase
1262595	Δ10 bp	11				1	1	1	1	1	1	1	1	1	1	1	coding (173‑182/1143 nt)	hdaH ←	Histone deacetylase‑like amidohydrolase
1275137	G→A	1			1												Q58* (CAG→TAG)	mltF_1 ←	Membrane‑bound lytic murein transglycosylase F
1278231	+TACC	2										1				1	coding (2647/3897 nt)	purL →	Phosphoribosylformylglycinamidine synthase
1287429	C→A	1								1							K63N (AAG→AAT)	yvoA_1 ←	HTH‑type transcriptional repressor YvoA
1304488	G→T	11				1	1	1	1	1	1	1	1	1	1	1	intergenic (+79/‑48)	xerD → / → dsbC	Tyrosine recombinase XerD/Thiol:disulfide interchange protein DsbC
1311951	G→T	11				1	1	1	1	1	1	1	1	1	1	1	A96S (GCG→TCG)	OGPHKNMM_01230 →	hypothetical protein
1314437	G→T	1														1	E237* (GAG→TAG)	yqiK →	Inner membrane protein YqiK
1318801	C→T	11				1	1	1	1	1	1	1	1	1	1	1	R953C (CGC→TGC)	OGPHKNMM_01234 →	hypothetical protein
1333519	C→A	2					1								1		G154V (GGC→GTC)	OGPHKNMM_01246 ←	hypothetical protein
1354504	C→A	11				1	1	1	1	1	1	1	1	1	1	1	Q35K (CAG→AAG)	rcdA →	HTH‑type transcriptional regulator RcdA
1368124	C→A	6				1		1	1	1	1			1			L214M (CTG→ATG)	adk →	Adenylate kinase
1377758	G→T	1														1	M648I (ATG→ATT)	ttgE →	Toluene efflux pump membrane transporter TtgE
1384690	C→A	6				1		1	1	1	1			1			L231M (CTG→ATG)	OGPHKNMM_01290 →	hypothetical protein
1395014	C→A	11				1	1	1	1	1	1	1	1	1	1	1	intergenic (+37/+13)	nhaK → / ← dapL	Sodium, potassium, lithium and rubidium/H(+) antiporter/LL‑diaminopimelate aminotransferase
1409006	C→T	1		1													R461R (CGC→CGT)	bamA →	Outer membrane protein assembly factor BamA
1423178	C→A	9				1		1	1	1	1	1	1	1		1	S199Y (TCC→TAC)	pyrG_1 →	CTP synthase
1431455	G→T	1														1	G69V (GGC→GTC)	yeiG →	S‑formylglutathione hydrolase YeiG
1437306	C→A	11				1	1	1	1	1	1	1	1	1	1	1	intergenic (+144/+283)	rpoS → / ← fdxA_1	RNA polymerase sigma factor RpoS/Ferredoxin‑1
1441611	G→T	2					1								1		L23L (CTC→CTA)	tolB ←	Protein TolB
1449835	+C	13		1	1	1	1	1	1	1	1	1	1	1	1	1	intergenic (‑11/+251)	OGPHKNMM_01350 ← / ← spuD_2	hypothetical protein/Putrescine‑binding periplasmic protein SpuD
1451537	G→T	1													1		A158E (GCG→GAG)	ydcV_3 ←	Inner membrane ABC transporter permease protein YdcV
1486952	G→T	2								1				1			intergenic (‑18/+81)	OGPHKNMM_01385 ← / ← OGPHKNMM_01386	hypothetical protein/hypothetical protein
1500653	G→T	11				1	1	1	1	1	1	1	1	1	1	1	intergenic (‑321/‑7)	cra ← / → ptsI_3	Catabolite repressor/activator/Phosphoenolpyruvate‑protein phosphotransferase
1511550	G→T	1										1					R501S (CGC→AGC)	arnA ←	Bifunctional polymyxin resistance protein ArnA
1514206	G→T	2					1								1		Q336K (CAG→AAG)	arnB ←	UDP‑4‑amino‑4‑deoxy‑L‑arabinose‑‑oxoglutarate aminotransferase
1517067	C→A	3						1	1		1						intergenic (‑23/+174)	algA_1 ← / ← OGPHKNMM_01413	Alginate biosynthesis protein AlgA/hypothetical protein
1517560	+GGCT	2										1				1	coding (332/651 nt)	OGPHKNMM_01413 ←	hypothetical protein
1521302	G→T	2										1				1	L254I (CTC→ATC)	algL ←	Alginate lyase
1523639	C→T	11				1	1	1	1	1	1	1	1	1	1	1	A499T (GCC→ACC)	algG ←	Poly(beta‑D‑mannuronate) C5 epimerase
1523942	A→G	11				1	1	1	1	1	1	1	1	1	1	1	F398L (TTC→CTC)	algG ←	Poly(beta‑D‑mannuronate) C5 epimerase
1525197	G→T	2					1								1		S477* (TCG→TAG)	algE ←	Alginate production protein AlgE
1536771	C→A	2					1								1		I138I (ATC→ATA)	OGPHKNMM_01427 →	hypothetical protein
1538248	C→A	2					1								1		T641T (ACG→ACT)	OGPHKNMM_01428 ←	Extracellular serine protease
1546656	(GGTGG)1→2	1												1			coding (285/675 nt)	rnt ←	Ribonuclease T
1549712	G→T	11				1	1	1	1	1	1	1	1	1	1	1	G172C (GGC→TGC)	argG →	Argininosuccinate synthase
1552895	C→A	11				1	1	1	1	1	1	1	1	1	1	1	I156I (ATC→ATA)	bepE_2 →	Efflux pump membrane transporter BepE
1558432	C→A	1													1		A46D (GCT→GAT)	OGPHKNMM_01444 →	hypothetical protein
1565583	G→A	1				1											L250L (CTG→CTA)	cmpD_1 →	Bicarbonate transport ATP‑binding protein CmpD
1569921	G→A	1					1										L78L (CTG→CTA)	pcaR_2 →	Pca regulon regulatory protein
1582498	C→A	1													1		V50V (GTG→GTT)	rnfE ←	Electron transport complex subunit RnfE
1591571	C→T	1												1			R275H (CGC→CAC)	OGPHKNMM_01476 ←	Cardiolipin synthase
1591572	G→T	2					1								1		R275S (CGC→AGC)	OGPHKNMM_01476 ←	Cardiolipin synthase
1594099	G→A	8		1	1		1				1	1	1		1	1	N242N (AAC→AAT)	vgrG1_4 ←	Actin cross‑linking toxin VgrG1
1604479	C→T	2					1								1		Q25* (CAG→TAG)	sdiA_1 →	Regulatory protein SdiA
1604876	G→T	9				1		1	1	1	1	1	1	1		1	C157F (TGC→TTC)	sdiA_1 →	Regulatory protein SdiA
1628603	+GG	2					1								1		coding (324/1770 nt)	asnB ←	Asparagine synthetase [glutamine‑hydrolyzing] 1
1629435	G→T	2					1								1		E123* (GAG→TAG)	mhqR_2 →	HTH‑type transcriptional regulator MhqR
1637640	G→T	9				1		1	1	1	1	1	1	1		1	P170H (CCC→CAC)	mqo_1 ←	Malate:quinone oxidoreductase
1661419	G→T	1								1							C251F (TGC→TTC)	OGPHKNMM_01541 →	hypothetical protein
1664643	G→T	1					1										E214D (GAG→GAT)	pknK_2 →	Serine/threonine‑protein kinase PknK
1666593	G→A	2					1								1		L238L (CTG→TTG)	OGPHKNMM_01544 ←	hypothetical protein
1669431	C→A	1											1				L239M (CTG→ATG)	pdhA →	Pyruvate dehydrogenase E1 component subunit alpha
1671222	G→T	1								1							G133C (GGC→TGC)	pdhC →	Dihydrolipoyllysine‑residue acetyltransferase component of pyruvate dehydrogenase complex
1673966	G→T	1						1									V17V (GTG→GTT)	OGPHKNMM_01553 →	hypothetical protein
1675484	G→T	1									1						E231D (GAG→GAT)	OGPHKNMM_01555 →	hypothetical protein
1679553	G→T	1						1									intergenic (+187/‑31)	hasA → / → prsD_1	Hemophore HasA/Type I secretion system ATP‑binding protein PrsD
1680230	C→A	9				1		1	1	1	1	1	1	1		1	A216D (GCC→GAC)	prsD_1 →	Type I secretion system ATP‑binding protein PrsD
1681209	C→T	1														1	G542G (GGC→GGT)	prsD_1 →	Type I secretion system ATP‑binding protein PrsD
1681266	G→T	3						1	1		1						P561P (CCG→CCT)	prsD_1 →	Type I secretion system ATP‑binding protein PrsD
1682030	C→A	1													1		L220L (CTC→CTA)	prsE_1 →	Type I secretion system membrane fusion protein PrsE
1691142	C→A	1								1							I277I (ATC→ATA)	yhhJ_1 →	Inner membrane transport permease YhhJ
1693767	C→A	1									1						L57L (CTG→CTT)	cmpR_1 ←	HTH‑type transcriptional activator CmpR
1695130	G→T	11				1	1	1	1	1	1	1	1	1	1	1	I159I (ATC→ATA)	OGPHKNMM_01574 ←	hypothetical protein
1696524	G→A	1												1			L278L (CTG→TTG)	drrA_1 ←	Daunorubicin/doxorubicin resistance ATP‑binding protein DrrA
1697406	Δ15 bp	1												1			coding (1219‑1233/1287 nt)	OGPHKNMM_01577 ←	hypothetical protein
1707338	G→T	11				1	1	1	1	1	1	1	1	1	1	1	L257L (CTG→CTT)	phnC_1 →	Phosphate‑import ATP‑binding protein PhnC
1710189	G→T	9				1		1	1	1	1	1	1	1		1	D39Y (GAC→TAC)	phnG →	Alpha‑D‑ribose 1‑methylphosphonate 5‑triphosphate synthase subunit PhnG
1710658	A→G	11				1	1	1	1	1	1	1	1	1	1	1	G42G (GGA→GGG)	phnH →	Alpha‑D‑ribose 1‑methylphosphonate 5‑triphosphate synthase subunit PhnH
1722950	+CC	1												1			coding (1154/1158 nt)	amiC_1 →	Aliphatic amidase expression‑regulating protein
1760141	C→A	11				1	1	1	1	1	1	1	1	1	1	1	D2279Y (GAC→TAC)	dhbF ←	Dimodular nonribosomal peptide synthase
1766616	C→A	11				1	1	1	1	1	1	1	1	1	1	1	L120L (CTG→CTT)	dhbF ←	Dimodular nonribosomal peptide synthase
1768632	T→G	1		1													T221P (ACC→CCC)	OGPHKNMM_01646 ←	hypothetical protein
1775469	C→T	2										1				1	Q233* (CAG→TAG)	plcN_1 →	Non‑hemolytic phospholipase C
1778027	A→G	11				1	1	1	1	1	1	1	1	1	1	1	V59V (GTT→GTC)	OGPHKNMM_01654 ←	hypothetical protein
1782983	C→A	3										1	1			1	E607* (GAG→TAG)	OGPHKNMM_01660 ←	putative signaling protein
1783642	Δ1 bp	11				1	1	1	1	1	1	1	1	1	1	1	coding (1160/2181 nt)	OGPHKNMM_01660 ←	putative signaling protein
1808917	C→G	2										1				1	T13S (ACC→AGC)	vgrG1_5 →	Actin cross‑linking toxin VgrG1
1808933	C→T	1										1					R18R (CGC→CGT)	vgrG1_5 →	Actin cross‑linking toxin VgrG1
1813132	C→A	1									1						intergenic (+1361/‑761)	OGPHKNMM_01681 → / → OGPHKNMM_01682	hypothetical protein/hypothetical protein
1817872	(GC)4→3	11				1	1	1	1	1	1	1	1	1	1	1	intergenic (‑290/‑200)	OGPHKNMM_01685 ← / → OGPHKNMM_01686	Actin‑binding protein/Beta‑ketodecanoyl‑[acyl‑carrier‑protein] synthase
1820862	G→T	9				1		1	1	1	1	1	1	1		1	R28L (CGG→CTG)	OGPHKNMM_01690 →	hypothetical protein
1823244	C→A	2					1								1		L14M (CTG→ATG)	oprO →	Porin O
1826738	C→A	11				1	1	1	1	1	1	1	1	1	1	1	L90M (CTG→ATG)	OGPHKNMM_01695 →	hypothetical protein
1831651	G→A	9				1		1	1	1	1	1	1	1		1	V660M (GTG→ATG)	cshB →	DEAD‑box ATP‑dependent RNA helicase CshB
1837199	G→T	11				1	1	1	1	1	1	1	1	1	1	1	A103A (GCC→GCA)	pleC ←	Non‑motile and phage‑resistance protein
1837972	G→T	1										1					R61M (AGG→ATG)	OGPHKNMM_01703 →	hypothetical protein
1838891	C→T	11				1	1	1	1	1	1	1	1	1	1	1	A155A (GCC→GCT)	araC →	Arabinose operon regulatory protein
1844227	C→A	2										1				1	L55L (CTG→CTT)	sugE_1 ←	Quaternary ammonium compound‑resistance protein SugE
1855614	G→T	1				1											G262G (GGC→GGA)	bluF ←	Blue light‑ and temperature‑regulated antirepressor BluF
1857017	G→T	1										1					F536L (TTC→TTA)	prc ←	Tail‑specific protease
1863740	G→T	3						1	1		1						L28I (CTC→ATC)	OGPHKNMM_01729 ←	hypothetical protein
1868363	G→T	1												1			I135I (ATC→ATA)	rluA_1 ←	Ribosomal large subunit pseudouridine synthase A
1883653	C→A	1												1			L183L (CTC→CTA)	OGPHKNMM_01750 →	hypothetical protein
1883972	G→T	1													1		D290Y (GAC→TAC)	OGPHKNMM_01750 →	hypothetical protein
1891995	C→A	1													1		D168Y (GAC→TAC)	exsA_1 ←	Exoenzyme S synthesis regulatory protein ExsA
1913622	C→A	1				1											G175C (GGC→TGC)	epd_2 ←	D‑erythrose‑4‑phosphate dehydrogenase
1926099	Δ3 bp	3						1	1		1						coding (220‑222/852 nt)	yeaD_1 →	Putative glucose‑6‑phosphate 1‑epimerase
1939339	C→A	9				1		1	1	1	1	1	1	1		1	G45C (GGC→TGC)	ubiG_1 ←	Ubiquinone biosynthesis O‑methyltransferase
1939679	G→T	1												1			R426R (CGC→CGA)	mtaD ←	5‑methylthioadenosine/S‑adenosylhomocysteine deaminase
1941036	C→A	2					1								1		intergenic (‑80/‑30)	mtaD ← / → mtnA	5‑methylthioadenosine/S‑adenosylhomocysteine deaminase/Methylthioribose‑1‑phosphate isomerase
1942625	G→A	12		1		1	1	1	1	1	1	1	1	1	1	1	A83T (GCC→ACC)	gyrA →	DNA gyrase subunit A
1945787	G→T	1					1										D184Y (GAC→TAC)	serC →	Phosphoserine aminotransferase
1948079	G→T	2								1				1			E209D (GAG→GAT)	hisC_1 →	Histidinol‑phosphate aminotransferase
1949455	C→A	11				1	1	1	1	1	1	1	1	1	1	1	R289R (CGG→AGG)	aroA →	3‑phosphoshikimate 1‑carboxyvinyltransferase
1952622	C→A	2										1				1	R279S (CGC→AGC)	rpsA_1 →	30S ribosomal protein S1
1960022	(G)8→7	2					1								1		coding (1117/1890 nt)	oatA_1 →	O‑acetyltransferase OatA
1972359	(G)12→9	11				1	1	1	1	1	1	1	1	1	1	1	coding (230‑232/1023 nt)	tagO →	putative undecaprenyl‑phosphate N‑acetylglucosaminyl 1‑phosphate transferase
1976646	C→T	11				1	1	1	1	1	1	1	1	1	1	1	P537L (CCT→CTT)	pglF →	UDP‑N‑acetyl‑alpha‑D‑glucosamine C6 dehydratase
1978811	C→A	1												1			E8* (GAA→TAA)	tyrB ←	Aromatic‑amino‑acid aminotransferase
1979373	C→A	1												1			I118I (ATC→ATA)	uvrB →	UvrABC system protein B
1987015	A→G	9				1		1	1	1	1	1	1	1		1	intergenic (+151/‑8)	OGPHKNMM_01848 → / → bepR_2	tRNA‑Glu/HTH‑type transcriptional repressor BepR
1989806	G→T	11				1	1	1	1	1	1	1	1	1	1	1	W28L (TGG→TTG)	dusC →	tRNA‑dihydrouridine(16) synthase
2001725	C→A	1										1					Q246K (CAG→AAG)	asd →	Aspartate‑semialdehyde dehydrogenase
2001778	C→A	1														1	D263E (GAC→GAA)	asd →	Aspartate‑semialdehyde dehydrogenase
2010217	G→T	3										1	1			1	G14V (GGG→GTG)	ftsN_1 →	Cell division protein FtsN
2012541	T→C	11				1	1	1	1	1	1	1	1	1	1	1	S290P (TCC→CCC)	purF →	Amidophosphoribosyltransferase
2014296	C→A	2					1								1		P367P (CCC→CCA)	metZ →	O‑succinylhomoserine sulfhydrylase
2015321	C→A	11				1	1	1	1	1	1	1	1	1	1	1	P638P (CCG→CCT)	xcpQ_1 ←	Type II secretion system protein D
2018930	A→G	11				1	1	1	1	1	1	1	1	1	1	1	P255P (CCA→CCG)	epsE_1 →	Type II secretion system protein E
2035937	C→T	1										1					R144R (CGC→CGT)	prpE →	Bis(5'‑nucleosyl)‑tetraphosphatase PrpE [asymmetrical]
2037073	G→T	11				1	1	1	1	1	1	1	1	1	1	1	V197V (GTG→GTT)	glpG →	Rhomboid protease GlpG
2043089	G→T	1														1	G482C (GGC→TGC)	OGPHKNMM_01903 →	hypothetical protein
2051142	G→A	11				1	1	1	1	1	1	1	1	1	1	1	S247S (AGC→AGT)	OGPHKNMM_01909 ←	hypothetical protein
2052691	Δ4 bp	1								1							coding (874‑877/1632 nt)	OGPHKNMM_01910 ←	hypothetical protein
2054165	C→A	9				1		1	1	1	1	1	1	1		1	G387V (GGC→GTC)	OGPHKNMM_01911 ←	hypothetical protein
2054366	G→T	2							1		1						P320Q (CCG→CAG)	OGPHKNMM_01911 ←	hypothetical protein
2057537	C→A	2					1								1		E77* (GAG→TAG)	OGPHKNMM_01914 ←	hypothetical protein
2068350	+CCAT	1											1				coding (663/2847 nt)	OGPHKNMM_01922 →	hypothetical protein
2074906	C→T	1									1						Q84* (CAG→TAG)	OGPHKNMM_01925 →	hypothetical protein
2077570	G→T	1										1					G195C (GGC→TGC)	bshA →	N‑acetyl‑alpha‑D‑glucosaminyl L‑malate synthase
2081879	C→A	11				1	1	1	1	1	1	1	1	1	1	1	L471L (CTG→CTT)	OGPHKNMM_01932 ←	hypothetical protein
2090151	C→A	2					1								1		A387S (GCC→TCC)	dacB ←	D‑alanyl‑D‑alanine carboxypeptidase DacB
2092118	C→G	11				1	1	1	1	1	1	1	1	1	1	1	intergenic (+154/‑272)	OGPHKNMM_01939 → / → bvgA_2	hypothetical protein/Virulence factors putative positive transcription regulator BvgA
2103106	G→T	2					1								1		R122S (CGC→AGC)	gstB_1 ←	Glutathione S‑transferase GstB
2103218	G→T	2										1				1	L84L (CTC→CTA)	gstB_1 ←	Glutathione S‑transferase GstB
2106082	C→A	1														1	P413Q (CCG→CAG)	OGPHKNMM_01953 →	hypothetical protein
2116855	G→T	2										1				1	G156V (GGC→GTC)	OGPHKNMM_01964 →	hypothetical protein
2132190	G→T	2					1								1		intergenic (+92/‑114)	OGPHKNMM_01976 → / → OGPHKNMM_01977	hypothetical protein/hypothetical protein
2133483	G→T	11				1	1	1	1	1	1	1	1	1	1	1	S63Y (TCT→TAT)	lexA ←	LexA repressor
2165902	Δ11 bp	3						1	1		1						coding (2826‑2836/3219 nt)	rne ←	Ribonuclease E
2165953	C→A	6				1		1	1	1	1			1			E929* (GAA→TAA)	rne ←	Ribonuclease E
2166934	Δ14 bp	3										1	1			1	coding (1791‑1804/3219 nt)	rne ←	Ribonuclease E
2167591	G→T	2										1				1	R383S (CGC→AGC)	rne ←	Ribonuclease E
2192380	Δ1,075 bp	1									1							[lip3]–[cobM]	[lip3], [cobM]
2199724	C→A	9				1		1	1	1	1	1	1	1		1	P838Q (CCG→CAG)	cobN →	Aerobic cobaltochelatase subunit CobN
2201370	C→A	1									1						E238* (GAG→TAG)	aroF_1 ←	Phospho‑2‑dehydro‑3‑deoxyheptonate aldolase, Tyr‑sensitive
2203226	C→A	1													1		P192Q (CCG→CAG)	bchI →	Magnesium‑chelatase 38 kDa subunit
2205463	G→T	9				1		1	1	1	1	1	1	1		1	G337C (GGC→TGC)	fadA_3 →	3‑ketoacyl‑CoA thiolase
2215226	G→T	2										1				1	R221S (CGT→AGT)	trpI_2 ←	HTH‑type transcriptional regulator TrpI
2218001	G→T	1						1									W438L (TGG→TTG)	OGPHKNMM_02061 →	hypothetical protein
2223722	C→A	2					1								1		M146I (ATG→ATT)	yxeP_1 ←	putative hydrolase YxeP
2227991	Δ18 bp	1												1			coding (57‑74/774 nt)	fabG_6 ←	3‑oxoacyl‑[acyl‑carrier‑protein] reductase FabG
2235310	Δ2 bp	2					1								1		coding (410‑411/2157 nt)	fhuA_2 ←	Ferrichrome‑iron receptor
2240339	G→T	2					1								1		intergenic (‑293/‑134)	cobL ← / → sir_2	Precorrin‑6Y C(5,15)‑methyltransferase [decarboxylating]/Sulfite reductase [ferredoxin]
2266996	C→T	1												1			L330L (CTG→TTG)	zraS_1 →	Sensor protein ZraS
2272665	G→T	2					1								1		E118D (GAG→GAT)	OGPHKNMM_02114 →	hypothetical protein
2279301	G→T	1					1										A39E (GCG→GAG)	ydaM_2 ←	putative diguanylate cyclase YdaM
2281495	G→T	2					1								1		S155* (TCG→TAG)	mcpS_2 ←	Methyl‑accepting chemotaxis protein McpS
2283187	Δ4 bp	3						1	1		1						coding (41‑44/1431 nt)	mltF_2 →	Membrane‑bound lytic murein transglycosylase F
2289400	C→T	1								1							A732A (GCG→GCA)	OGPHKNMM_02132 ←	hypothetical protein
2294695	C→T	11				1	1	1	1	1	1	1	1	1	1	1	intergenic (+418/+374)	ybiS → / ← OGPHKNMM_02137	putative L,D‑transpeptidase YbiS/tRNA‑Ser
2328415	C→A	2					1								1		P27P (CCG→CCT)	OGPHKNMM_02174 ←	hypothetical protein
2338886	G→T	1														1	W131L (TGG→TTG)	OGPHKNMM_02187 →	hypothetical protein
2342892	C→T	1											1				D59N (GAT→AAT)	cusS_1 ←	Sensor kinase CusS
2345909	G→T	1												1			G73G (GGC→GGA)	OGPHKNMM_02196 ←	hypothetical protein
2358032	C→T	11				1	1	1	1	1	1	1	1	1	1	1	R72C (CGC→TGC)	OGPHKNMM_02210 →	hypothetical protein
2368195	G→T	3										1	1			1	R21R (CGC→CGA)	OGPHKNMM_02221 ←	hypothetical protein
2373599	C→A	2					1								1		S137Y (TCT→TAT)	OGPHKNMM_02228 →	hypothetical protein
2376319	G→T	9				1		1	1	1	1	1	1	1		1	P134Q (CCG→CAG)	ycdT_2 ←	putative diguanylate cyclase YcdT
2398012	C→A	1												1			intergenic (‑32/+53)	OGPHKNMM_02270 ← / ← OGPHKNMM_02271	hypothetical protein/hypothetical protein
2403869	C→A	1														1	L323M (CTG→ATG)	pheS →	Phenylalanine‑‑tRNA ligase alpha subunit
2419727	C→A	1											1				R42R (CGG→CGT)	OGPHKNMM_02289 ←	hypothetical protein
2426015	Δ100 bp	11				1	1	1	1	1	1	1	1	1	1	1	coding (1335‑1434/1491 nt)	mutL_1 ←	DNA mismatch repair protein MutL
2433034	T→C	11				1	1	1	1	1	1	1	1	1	1	1	T136A (ACT→GCT)	recD_1 ←	RecBCD enzyme subunit RecD
2433266	C→A	9				1		1	1	1	1	1	1	1		1	E58D (GAG→GAT)	recD_1 ←	RecBCD enzyme subunit RecD
2434359	G→T	1							1								Q36K (CAA→AAA)	symE ←	Toxic protein SymE
2435429	G→T	2					1								1		L184M (CTG→ATG)	OGPHKNMM_02301 ←	hypothetical protein
2463019	G→T	11				1	1	1	1	1	1	1	1	1	1	1	P354P (CCG→CCT)	OGPHKNMM_02324 →	hypothetical protein
2478656	G→T	1										1					L635L (CTC→CTA)	pfeA_2 ←	Ferric enterobactin receptor
2480759	G→A	11				1	1	1	1	1	1	1	1	1	1	1	A414V (GCG→GTG)	pfeS_2 ←	Sensor protein PfeS
2483590	G→T	1							1								P203P (CCG→CCT)	vgrG1_6 →	Actin cross‑linking toxin VgrG1
2488796	C→A	1													1		G1232G (GGC→GGA)	rhsC →	Putative deoxyribonuclease RhsC
2490646	C→A	11				1	1	1	1	1	1	1	1	1	1	1	S324I (AGC→ATC)	clcD ←	Carboxymethylenebutenolidase
2501762	G→T	3						1	1		1						R296L (CGG→CTG)	OGPHKNMM_02358 →	hypothetical protein
2521053	G→T	1													1		R55M (AGG→ATG)	OGPHKNMM_02379 →	hypothetical protein
2526671	G→T	3						1	1		1						T427T (ACC→ACA)	nuoL ←	NADH‑quinone oxidoreductase subunit L
2537291	G→T	1													1		I103I (ATC→ATA)	nuoB ←	NADH‑quinone oxidoreductase subunit B
2557852	C→A	3										1	1			1	P543T (CCG→ACG)	clpA →	ATP‑dependent Clp protease ATP‑binding subunit ClpA
2558191	G→T	2					1								1		G656C (GGC→TGC)	clpA →	ATP‑dependent Clp protease ATP‑binding subunit ClpA
2564332	C→A	2					1								1		Q103K (CAG→AAG)	lolA →	Outer‑membrane lipoprotein carrier protein
2568887	G→T	9				1		1	1	1	1	1	1	1		1	P294Q (CCG→CAG)	yqjG ←	Glutathionyl‑hydroquinone reductase YqjG
2568987	C→A	2					1								1		G261C (GGC→TGC)	yqjG ←	Glutathionyl‑hydroquinone reductase YqjG
2570715	C→A	11				1	1	1	1	1	1	1	1	1	1	1	D42Y (GAC→TAC)	trpD_2 ←	Anthranilate phosphoribosyltransferase
2571445	G→T	2										1				1	R10S (CGC→AGC)	tusB ←	Protein TusB
2572183	G→T	9				1		1	1	1	1	1	1	1		1	P14H (CCC→CAC)	dsrE ←	Putative sulfurtransferase DsrE
2579642	A→G	11				1	1	1	1	1	1	1	1	1	1	1	K241R (AAG→AGG)	msuD_1 →	Methanesulfonate monooxygenase
2579823	C→A	1														1	A301A (GCC→GCA)	msuD_1 →	Methanesulfonate monooxygenase
2580600	G→T	1													1		W198L (TGG→TTG)	ydbM →	Putative acyl‑CoA dehydrogenase YdbM
2589890	C→A	1												1			P850T (CCC→ACC)	cirA_1 →	Colicin I receptor
2594084	G→T	1											1				intergenic (+52/‑289)	pqsH → / → uvrY_2	2‑heptyl‑3‑hydroxy‑4(1H)‑quinolone synthase/Response regulator UvrY
2594323	C→A	1												1			intergenic (+291/‑50)	pqsH → / → uvrY_2	2‑heptyl‑3‑hydroxy‑4(1H)‑quinolone synthase/Response regulator UvrY
2594545	T→C	13		1	1	1	1	1	1	1	1	1	1	1	1	1	L58P (CTC→CCC)	uvrY_2 →	Response regulator UvrY
2613572	C→A	1												1			E42* (GAG→TAG)	OGPHKNMM_02468 ←	hypothetical protein
2622908	G→T	1						1									G189V (GGA→GTA)	OGPHKNMM_02477 →	hypothetical protein
2624804	C→A	3						1	1		1						P84P (CCC→CCA)	OGPHKNMM_02480 →	hypothetical protein
2630540	G→T	1												1			A32S (GCC→TCC)	OGPHKNMM_02487 →	hypothetical protein
2630798	G→T	2					1								1		G118C (GGT→TGT)	OGPHKNMM_02487 →	hypothetical protein
2631065	C→A	1								1							P207T (CCG→ACG)	OGPHKNMM_02487 →	hypothetical protein
2632269	C→A	2					1								1		L114I (CTC→ATC)	OGPHKNMM_02489 →	hypothetical protein
2635606	T→C	11				1	1	1	1	1	1	1	1	1	1	1	*121Q (TAG→CAG)	OGPHKNMM_02494 →	hypothetical protein
2637555	C→A	1												1			V616V (GTC→GTA)	OGPHKNMM_02495 →	hypothetical protein
2646788	C→A	11				1	1	1	1	1	1	1	1	1	1	1	Q364K (CAG→AAG)	OGPHKNMM_02502 →	hypothetical protein
2651366	G→T	2										1				1	A78S (GCA→TCA)	OGPHKNMM_02505 →	hypothetical protein
2652427	G→T	1										1					K196N (AAG→AAT)	OGPHKNMM_02506 →	hypothetical protein
2659108	C→A	2					1								1		P51Q (CCG→CAG)	mdaB →	Modulator of drug activity B
2663731	C→T	1								1							intergenic (‑252/‑95)	OGPHKNMM_02520 ← / → alkB1	hypothetical protein/Alkane 1‑monooxygenase 1
2670029	C→A	2					1								1		intergenic (+292/‑124)	OGPHKNMM_02525 → / → lecA	tRNA‑Leu/PA‑I galactophilic lectin
2679453	C→A	1														1	A33A (GCC→GCA)	OGPHKNMM_02536 →	hypothetical protein
2695156	C→A	2					1								1		A6S (GCC→TCC)	dmlR_14 ←	HTH‑type transcriptional regulator DmlR
2698531	C→A	9				1		1	1	1	1	1	1	1		1	F305L (TTC→TTA)	tamA →	Translocation and assembly module TamA
2719771	G→T	11				1	1	1	1	1	1	1	1	1	1	1	E202D (GAG→GAT)	mdtB_1 →	Multidrug resistance protein MdtB
2727338	C→A	2					1								1		E453* (GAA→TAA)	czcS_1 ←	Sensor protein CzcS
2738826	C→A	11				1	1	1	1	1	1	1	1	1	1	1	H112N (CAC→AAC)	cbdB →	2‑halobenzoate 1,2‑dioxygenase small subunit
2747259	G→T	2					1								1		M1M (ATG→ATT) †	catC →	Muconolactone Delta‑isomerase
2759889	T→G	2					1								1		T34P (ACC→CCC)	ttgI_3 ←	Toluene efflux pump outer membrane protein TtgI
2789376	C→A	11				1	1	1	1	1	1	1	1	1	1	1	A3D (GCC→GAC)	fecI_6 →	putative RNA polymerase sigma factor FecI
2797891	C→A	2					1								1		C148* (TGC→TGA)	cdiA_2 →	16S rRNA endonuclease CdiA
2803847	C→A	2										1				1	L2134M (CTG→ATG)	cdiA_2 →	16S rRNA endonuclease CdiA
2815319	C→A	1												1			Q56K (CAG→AAG)	OGPHKNMM_02639 →	hypothetical protein
2818960	G→A	11				1	1	1	1	1	1	1	1	1	1	1	intergenic (+723/+5278)	OGPHKNMM_02640 → / ← OGPHKNMM_02641	hypothetical protein/hypothetical protein
2819021	A→G	10				1	1		1	1	1	1	1	1	1	1	intergenic (+784/+5217)	OGPHKNMM_02640 → / ← OGPHKNMM_02641	hypothetical protein/hypothetical protein
2823470	G→T	11				1	1	1	1	1	1	1	1	1	1	1	intergenic (+5233/+768)	OGPHKNMM_02640 → / ← OGPHKNMM_02641	hypothetical protein/hypothetical protein
2824236	G→T	9				1		1	1	1	1	1	1	1		1	intergenic (+5999/+2)	OGPHKNMM_02640 → / ← OGPHKNMM_02641	hypothetical protein/hypothetical protein
2830375	G→T	3						1	1		1						intergenic (+4/+4)	tyrR_1 → / ← nfdA_2	Transcriptional regulatory protein TyrR/N‑substituted formamide deformylase
2835574	G→T	2					1								1		A585A (GCG→GCT)	gcvP_1 →	Glycine dehydrogenase (decarboxylating)
2845401	(ATCACG)7→9	8					1	1	1		1	1		1	1	1	coding (85/1038 nt)	hflC_1 →	Modulator of FtsH protease HflC
2845401	(ATCACG)7→10	2				1				1							coding (85/1038 nt)	hflC_1 →	Modulator of FtsH protease HflC
2845755	C→A	9				1		1	1	1	1	1	1	1		1	P147T (CCG→ACG)	hflC_1 →	Modulator of FtsH protease HflC
2857842	C→T	1												1			L165L (CTG→CTA)	fecI_7 ←	putative RNA polymerase sigma factor FecI
2858084	C→A	2					1								1		E85* (GAA→TAA)	fecI_7 ←	putative RNA polymerase sigma factor FecI
2884138	Δ300 bp	2										1				1	intergenic (‑470/+2011)	cas1 ← / ← OGPHKNMM_02680	CRISPR‑associated endonuclease Cas1/hypothetical protein
2884979	Δ60 bp	11				1	1	1	1	1	1	1	1	1	1	1	intergenic (‑1311/+1410)	cas1 ← / ← OGPHKNMM_02680	CRISPR‑associated endonuclease Cas1/hypothetical protein
2886299	(GAAATCGTCCGAA)1→2	2					1								1		intergenic (‑2631/+149)	cas1 ← / ← OGPHKNMM_02680	CRISPR‑associated endonuclease Cas1/hypothetical protein
2886973	G→T	1											1				intergenic (‑211/+379)	OGPHKNMM_02680 ← / ← OGPHKNMM_02681	hypothetical protein/hypothetical protein
2891922	G→T	1								1							E127* (GAG→TAG)	dmlR_18 →	HTH‑type transcriptional regulator DmlR
2896235	(CTGCC)1→2	1											1				coding (1328/1410 nt)	dat →	Diaminobutyrate‑‑2‑oxoglutarate aminotransferase
2898392	Δ1 bp	11				1	1	1	1	1	1	1	1	1	1	1	coding (6/918 nt)	OGPHKNMM_02692 ←	hypothetical protein
2905183	C→A	1									1						H401N (CAC→AAC)	lgrB_2 →	Linear gramicidin synthase subunit B
2905213	C→A	1												1			L411M (CTG→ATG)	lgrB_2 →	Linear gramicidin synthase subunit B
2910275	G→T	2					1								1		R2098L (CGG→CTG)	lgrB_2 →	Linear gramicidin synthase subunit B
2926928	G→T	2					1								1		G304G (GGG→GGT)	tycC →	Tyrocidine synthase 3
2926932	G→T	2					1								1		A306S (GCG→TCG)	tycC →	Tyrocidine synthase 3
2928809	G→T	2										1				1	L931L (CTG→CTT)	tycC →	Tyrocidine synthase 3
2934174	C→A	1					1										D582Y (GAC→TAC)	fpvA_2 ←	Ferripyoverdine receptor
2934474	C→A	1													1		D482Y (GAC→TAC)	fpvA_2 ←	Ferripyoverdine receptor
2940151	Δ1 bp	2										1				1	coding (1004/1284 nt)	cefD_1 ←	Isopenicillin N epimerase
2940334	A→C	1									1						V274G (GTC→GGC)	cefD_1 ←	Isopenicillin N epimerase
2945140	G→T	2							1		1						P234Q (CCG→CAG)	ttgC ←	putative efflux pump outer membrane protein TtgC
2949745	C→A	1													1		E124* (GAG→TAG)	OGPHKNMM_02713 ←	hypothetical protein
2951472	G→T	2										1				1	E195* (GAG→TAG)	pvdA →	L‑ornithine N(5)‑monooxygenase
2951868	C→T	1		1													Q327* (CAG→TAG)	pvdA →	L‑ornithine N(5)‑monooxygenase
2955459	C→A	2					1								1		V94V (GTC→GTA)	gcvA_4 →	Glycine cleavage system transcriptional activator
2956343	Δ10 bp	3						1	1		1						coding (149‑158/1152 nt)	lldD_1 →	L‑lactate dehydrogenase
2964531	C→A	1														1	G137* (GGA→TGA)	OGPHKNMM_02727 ←	hypothetical protein
2969550	G→T	11				1	1	1	1	1	1	1	1	1	1	1	A594D (GCC→GAC)	clpB_3 ←	Chaperone protein ClpB
2977786	Δ458 bp	1								1								[OGPHKNMM_02738]–[OGPHKNMM_02739]	[OGPHKNMM_02738], [OGPHKNMM_02739]
2984161	G→T	2					1								1		E36D (GAG→GAT)	OGPHKNMM_02742 →	hypothetical protein
2984940	Δ125,264 bp	11				1	1	1	1	1	1	1	1	1	1	1		zraR_1–wcaJ	108 genes
3112342	C→T	11				1	1	1	1	1	1	1	1	1	1	1	H188Y (CAT→TAT)	OGPHKNMM_02852 →	putative HTH‑type transcriptional regulator
3119954	G→T	2					1								1		A220E (GCG→GAG)	pmfR_1 ←	Transcriptional activator PmfR
3121104	G→T	2							1		1						E66D (GAG→GAT)	OGPHKNMM_02859 →	hypothetical protein
3121811	C→A	3						1	1		1						intergenic (+38/+47)	OGPHKNMM_02859 → / ← OGPHKNMM_02860	hypothetical protein/Ycf48‑like protein
3137000	C→A	3						1	1		1						L332M (CTG→ATG)	dhaT_1 →	1,3‑propanediol dehydrogenase
3138990	Δ12 bp	3						1	1		1						coding (404‑415/1425 nt)	prr →	Gamma‑aminobutyraldehyde dehydrogenase
3141422	C→A	11				1	1	1	1	1	1	1	1	1	1	1	S21R (AGC→AGA)	Hgd →	2‑(hydroxymethyl)glutarate dehydrogenase
3141810	C→A	9				1		1	1	1	1	1	1	1		1	R151S (CGC→AGC)	Hgd →	2‑(hydroxymethyl)glutarate dehydrogenase
3166393	T→C	11				1	1	1	1	1	1	1	1	1	1	1	I249I (ATT→ATC)	OGPHKNMM_02894 →	hypothetical protein
3175801	C→A	1													1		Q224H (CAG→CAT)	garR_2 ←	2‑hydroxy‑3‑oxopropionate reductase
3180973	C→A	2					1								1		G135C (GGC→TGC)	hcnB_1 ←	Hydrogen cyanide synthase subunit HcnB
3181706	G→T	11				1	1	1	1	1	1	1	1	1	1	1	intergenic (‑20/+403)	hcnA_1 ← / ← hrp1_2	Hydrogen cyanide synthase subunit HcnA/Hypoxic response protein 1
3187087	G→T	3						1	1		1						intergenic (‑91/+14)	OGPHKNMM_02916 ← / ← OGPHKNMM_02917	hypothetical protein/hypothetical protein
3187901	C→A	1				1											L113L (CTG→CTT)	ydbD ←	putative manganese catalase
3211492	C→A	1													1		A605E (GCG→GAG)	treY →	Maltooligosyl trehalose synthase
3213632	G→T	1												1			E287* (GAG→TAG)	OGPHKNMM_02945 →	hypothetical protein
3215003	+TCC	2					1								1		intergenic (+79/‑21)	OGPHKNMM_02945 → / → hrp1_3	hypothetical protein/Hypoxic response protein 1
3217067	C→A	1													1		L104M (CTG→ATG)	OGPHKNMM_02948 →	hypothetical protein
3223413	G→T	11				1	1	1	1	1	1	1	1	1	1	1	P904Q (CCA→CAA)	treS ←	Trehalose synthase/amylase TreS
3228628	G→T	2										1				1	L176M (CTG→ATG)	OGPHKNMM_02955 ←	hypothetical protein
3236185	C→A	1				1											R9M (AGG→ATG)	OGPHKNMM_02964 ←	hypothetical protein
3243208	G→T	11				1	1	1	1	1	1	1	1	1	1	1	P313Q (CCG→CAG)	OGPHKNMM_02974 ←	hypothetical protein
3245506	C→A	2										1				1	R64M (AGG→ATG)	pdeB_1 ←	Cyclic di‑GMP phosphodiesterase PdeB
3249055	C→A	2										1				1	G440C (GGC→TGC)	elfC ←	putative outer membrane usher protein ElfC
3259140	C→A	1										1					R363L (CGG→CTG)	OGPHKNMM_02987 ←	hypothetical protein
3261511	C→A	3						1	1		1						L33M (CTG→ATG)	OGPHKNMM_02989 →	hypothetical protein
3273282	C→T	1								1							Q38* (CAG→TAG)	OGPHKNMM_03002 →	hypothetical protein
3282278	+A	11				1	1	1	1	1	1	1	1	1	1	1	coding (812/1434 nt)	lysN_1 →	2‑aminoadipate transaminase
3286993	G→A	1										1					A191T (GCG→ACG)	OGPHKNMM_03015 →	putative HTH‑type transcriptional regulator
3308960	G→A	1		1													P18P (CCG→CCA)	OGPHKNMM_03034 →	hypothetical protein
3318824	C→A	9				1		1	1	1	1	1	1	1		1	G252V (GGG→GTG)	fusA_2 ←	Elongation factor G 1
3327765	C→A	2										1				1	T235T (ACC→ACA)	copA_2 →	Copper resistance protein A
3328338	(ATGAACGGCATGGACCACTCCAAGATGGCCGGCATGGAC)1→2	7				1		1				1	1	1	1	1	coding (1278/1845 nt)	copA_2 →	Copper resistance protein A
3336211	G→T	3										1	1			1	Q75K (CAG→AAG)	yejB_1 ←	Inner membrane ABC transporter permease protein YejB
3337413	G→T	11				1	1	1	1	1	1	1	1	1	1	1	T277T (ACC→ACA)	appA_1 ←	Oligopeptide‑binding protein AppA
3339325	G→T	1													1		A627D (GCC→GAC)	cirA_3 ←	Colicin I receptor
3348996	A→G	11				1	1	1	1	1	1	1	1	1	1	1	T367A (ACC→GCC)	OGPHKNMM_03061 →	hypothetical protein
3351583	T→C	11				1	1	1	1	1	1	1	1	1	1	1	S248S (AGT→AGC)	pchR_4 →	Regulatory protein PchR
3353398	C→T	1										1					A43V (GCG→GTG)	yidD →	Putative membrane protein insertion efficiency factor
3373886	C→A	3										1	1			1	G115C (GGT→TGT)	gtaB ←	UTP‑‑glucose‑1‑phosphate uridylyltransferase
3376310	Δ1 bp	11				1	1	1	1	1	1	1	1	1	1	1	coding (344/633 nt)	ttgR_2 ←	HTH‑type transcriptional regulator TtgR
3384254	C→A	1								1							intergenic (+115/‑8)	mmgC_4 → / → OGPHKNMM_03096	Acyl‑CoA dehydrogenase/Methylmalonyl‑CoA carboxyltransferase 12S subunit
3391781	G→T	1												1			E395* (GAG→TAG)	hmgA →	Homogentisate 1,2‑dioxygenase
3394797	C→A	1								1							A293E (GCG→GAG)	pcaK_3 →	4‑hydroxybenzoate transporter PcaK
3400799	C→A	3						1	1		1						E24* (GAG→TAG)	atoE ←	Short‑chain fatty acids transporter
3408760	C→A	2					1								1		S163R (AGC→AGA)	OGPHKNMM_03117 →	hypothetical protein
3411361	Δ15 bp	2				1				1							coding (980‑994/1164 nt)	dhaT_2 ←	1,3‑propanediol dehydrogenase
3421173	G→T	2					1								1		P332P (CCG→CCT)	exaA →	Quinoprotein ethanol dehydrogenase
3434859	C→A	1									1						D293Y (GAC→TAC)	eptA_2 ←	Phosphoethanolamine transferase EptA
3436161	G→A	11				1	1	1	1	1	1	1	1	1	1	1	intergenic (‑426/‑101)	eptA_2 ← / → brnQ_1	Phosphoethanolamine transferase EptA/Branched‑chain amino acid transport system 2 carrier protein
3438220	C→A	1														1	R82L (CGG→CTG)	OGPHKNMM_03142 ←	hypothetical protein
3438601	Δ9 bp	1		1													coding (181‑189/234 nt)	OGPHKNMM_03143 ←	hypothetical protein
3439486	Δ52 bp	9				1		1	1	1	1	1	1	1		1		[hpcD_2]	[hpcD_2]
3448065	G→T	11				1	1	1	1	1	1	1	1	1	1	1	G72W (GGG→TGG)	OGPHKNMM_03155 →	hypothetical protein
3485350	G→T	1												1			noncoding (4/90 nt)	OGPHKNMM_03183 ←	tRNA‑Ser
3487457	Δ19 bp	2					1								1		coding (183‑201/1962 nt)	cirA_4 ←	Colicin I receptor
3493972	G→A	6				1		1	1	1	1			1			L90L (CTG→CTA)	mtr_1 →	Tryptophan‑specific transport protein
3499974	G→T	2					1								1		E177* (GAG→TAG)	fcuA →	Ferrichrome receptor FcuA
3557625	C→A	11				1	1	1	1	1	1	1	1	1	1	1	W555L (TGG→TTG)	OGPHKNMM_03244 ←	hypothetical protein
3562784	C→A	11				1	1	1	1	1	1	1	1	1	1	1	G265V (GGG→GTG)	OGPHKNMM_03249 ←	Putative S‑adenosyl‑L‑methionine‑dependent methyltransferase
3571420	C→A	3										1	1			1	E312* (GAG→TAG)	ycdT_3 ←	putative diguanylate cyclase YcdT
3571469	G→T	2					1								1		L295L (CTC→CTA)	ycdT_3 ←	putative diguanylate cyclase YcdT
3573008	G→T	11				1	1	1	1	1	1	1	1	1	1	1	W136L (TGG→TTG)	cdhR_4 →	HTH‑type transcriptional regulator CdhR
3600755	(TTCGAGACTGGTCAGGGCGTCGGC)1→2	1										1					coding (1561/1689 nt)	OGPHKNMM_03290 ←	hypothetical protein
3612381	G→T	1										1					E97* (GAA→TAA)	mltD →	Membrane‑bound lytic murein transglycosylase D
3614913	G→T	2					1								1		A342A (GCG→GCT)	appA_2 →	Oligopeptide‑binding protein AppA
3619526	C→A	1							1								P291Q (CCG→CAG)	yejE_2 →	Inner membrane ABC transporter permease protein YejE
3620801	C→A	11				1	1	1	1	1	1	1	1	1	1	1	P376T (CCA→ACA)	gsiA_2 →	Glutathione import ATP‑binding protein GsiA
3621217	Δ1 bp	11				1	1	1	1	1	1	1	1	1	1	1	coding (1542/1611 nt)	gsiA_2 →	Glutathione import ATP‑binding protein GsiA
3635326	G→T	2					1								1		R9S (CGC→AGC)	OGPHKNMM_03318 ←	hypothetical protein
3651478	G→T	3						1	1		1						intergenic (+263/‑91)	alyA_1 → / → nasA	Alginate lyase/Nitrate transporter
3658324	G→T	1											1				intergenic (+777/+12)	nasE → / ← OGPHKNMM_03340	Assimilatory nitrite reductase [NAD(P)H] small subunit/tRNA‑Cys
3661086	G→T	1										1					intergenic (+38/+31)	sumT → / ← oprF_2	Uroporphyrinogen‑III C‑methyltransferase/Outer membrane porin F
3665145	C→A	1											1				intergenic (‑77/+111)	zntB_2 ← / ← OGPHKNMM_03347	Zinc transport protein ZntB/Putative 4‑hydroxy‑4‑methyl‑2‑oxoglutarate aldolase
3666604	C→A	1											1				A86A (GCG→GCT)	OGPHKNMM_03348 ←	hypothetical protein
3667702	C→A	11				1	1	1	1	1	1	1	1	1	1	1	K535N (AAG→AAT)	ppsA ←	Phosphoenolpyruvate synthase
3672430	G→T	11				1	1	1	1	1	1	1	1	1	1	1	S433S (TCG→TCT)	OGPHKNMM_03352 →	hypothetical protein
3687676	C→A	2								1				1			intergenic (+25/‑40)	cysH → / → OGPHKNMM_03364	Phosphoadenosine phosphosulfate reductase/hypothetical protein
3692719	(GGAGC)1→2	1										1					coding (227/285 nt)	OGPHKNMM_03370 ←	hypothetical protein
3693689	C→A	11				1	1	1	1	1	1	1	1	1	1	1	D120E (GAC→GAA)	fadB_3 →	putative enoyl‑CoA hydratase
3708064	C→A	9				1		1	1	1	1	1	1	1		1	E108D (GAG→GAT)	tgpA_2 ←	Protein‑glutamine gamma‑glutamyltransferase
3711378	G→T	1										1					F141L (TTC→TTA)	guaA_3 ←	GMP synthase [glutamine‑hydrolyzing]
3726700	C→A	11				1	1	1	1	1	1	1	1	1	1	1	G30C (GGC→TGC)	exsB ←	Exoenzyme S synthesis protein B
3738418	(GCCAAC)6→10	5				1						1		1	1	1	intergenic (+307/‑362)	yscO → / → OGPHKNMM_03425	Yop proteins translocation protein O/hypothetical protein
3738418	(GCCAAC)6→11	2						1	1								intergenic (+307/‑362)	yscO → / → OGPHKNMM_03425	Yop proteins translocation protein O/hypothetical protein
3738418	(GCCAAC)6→9	1									1						intergenic (+307/‑362)	yscO → / → OGPHKNMM_03425	Yop proteins translocation protein O/hypothetical protein
3739573	C→A	1				1											L133L (CTC→CTA)	yscQ →	Yop proteins translocation protein Q
3745319	C→A	2					1								1		E206* (GAG→TAG)	pknD ←	Serine/threonine‑protein kinase PknD
3746460	G→T	2					1								1		L166M (CTG→ATG)	speE_2 ←	Polyamine aminopropyltransferase
3754788	G→A	1											1				Q182* (CAG→TAG)	prmB_2 ←	50S ribosomal protein L3 glutamine methyltransferase
3756532	Δ12 bp	11				1	1	1	1	1	1	1	1	1	1	1	coding (262‑273/321 nt)	OGPHKNMM_03445 →	hypothetical protein
3770258	G→T	11				1	1	1	1	1	1	1	1	1	1	1	A770E (GCG→GAG)	clpB_4 ←	Chaperone protein ClpB
3832485	C→A	1								1							I228I (ATC→ATA)	mcpS_4 →	Methyl‑accepting chemotaxis protein McpS
3848217	G→T	1										1					intergenic (‑128/‑45)	OGPHKNMM_03529 ← / → OGPHKNMM_03530	hypothetical protein/hypothetical protein
3865645	C→A	3										1	1			1	W181L (TGG→TTG)	OGPHKNMM_03545 ←	hypothetical protein
3876284	C→A	1					1										R169S (CGC→AGC)	puuA_4 →	Gamma‑glutamylputrescine synthetase PuuA
3880363	G→T	1												1			D34Y (GAT→TAT)	acnA →	Aconitate hydratase A
3890705	A→G	2										1				1	D48G (GAC→GGC)	ccoN1_4 →	Cbb3‑type cytochrome c oxidase subunit CcoN1
3890707	C→T	2										1				1	L49L (CTG→TTG)	ccoN1_4 →	Cbb3‑type cytochrome c oxidase subunit CcoN1
3890795	C→A	9				1	1	1	1	1	1		1	1	1		S78* (TCG→TAG)	ccoN1_4 →	Cbb3‑type cytochrome c oxidase subunit CcoN1
3900986	C→A	11				1	1	1	1	1	1	1	1	1	1	1	R94M (AGG→ATG)	OGPHKNMM_03579 ←	hypothetical protein
3901956	G→T	2					1								1		D149Y (GAC→TAC)	anr →	Transcriptional activator protein Anr
3903516	C→A	3						1	1		1						L133I (CTC→ATC)	OGPHKNMM_03582 →	hypothetical protein
3905567	A→G	11				1	1	1	1	1	1	1	1	1	1	1	G64G (GGT→GGC)	fabR_1 ←	HTH‑type transcriptional repressor FabR
3911971	(GCTCGG)8→9	1														1	coding (1376/2064 nt)	dnaX ←	DNA polymerase III subunit tau
3912159	C→A	1								1							P396P (CCG→CCT)	dnaX ←	DNA polymerase III subunit tau
3915700	G→A	1		1													F537F (TTC→TTT)	ligA_2 ←	DNA ligase
3928871	C→A	1										1					intergenic (+16/‑54)	OGPHKNMM_03602 → / → guaD_3	hypothetical protein/Guanine deaminase
3946673	G→A	1												1			L345L (CTG→CTA)	uacT_2 →	Uric acid transporter UacT
3955094	C→A	1													1		P175T (CCG→ACG)	ttuD →	Putative hydroxypyruvate reductase
3955547	G→T	11				1	1	1	1	1	1	1	1	1	1	1	G326* (GGA→TGA)	ttuD →	Putative hydroxypyruvate reductase
3957747	G→A	1						1									A37T (GCC→ACC)	OGPHKNMM_03627 →	Urea transporter
3967351	T→G	11				1	1	1	1	1	1	1	1	1	1	1	V441G (GTT→GGT)	lhgO_1 →	L‑2‑hydroxyglutarate oxidase LhgO
3975555	G→A	2					1								1		P59L (CCG→CTG)	ccmH ←	Cytochrome c‑type biogenesis protein CcmH
3981063	G→T	1													1		R31R (CGC→CGA)	ccmA ←	Cytochrome c biogenesis ATP‑binding export protein CcmA
3998453	C→A	3						1	1		1						D41Y (GAC→TAC)	fliA ←	RNA polymerase sigma factor FliA
4006736	C→T	1											1				V107I (GTC→ATC)	flhB_2 ←	Flagellar biosynthetic protein FlhB
4011528	C→A	3						1	1		1						intergenic (‑159/+85)	OGPHKNMM_03683 ← / ← fliK	hypothetical protein/Flagellar hook‑length control protein
4012536	C→A	2					1								1		G121C (GGC→TGC)	fliK ←	Flagellar hook‑length control protein
4014639	G→T	11				1	1	1	1	1	1	1	1	1	1	1	F292L (TTC→TTA)	czcS_2 ←	Sensor protein CzcS
4021949	G→A	1												1			G159D (GGC→GAC)	csrD →	RNase E specificity factor CsrD
4024638	C→A	9				1		1	1	1	1	1	1	1		1	W195L (TGG→TTG)	lasR ←	Transcriptional activator protein LasR
4025089	G→A	1		1													Q45* (CAG→TAG)	lasR ←	Transcriptional activator protein LasR
4025131	C→A	2					1								1		G31* (GGA→TGA)	lasR ←	Transcriptional activator protein LasR
4031861	C→A	1													1		R187L (CGG→CTG)	yheS_1 ←	putative ABC transporter ATP‑binding protein YheS
4035867	G→T	2					1								1		A25A (GCC→GCA)	cmpR_4 ←	HTH‑type transcriptional activator CmpR
4043341	G→A	1								1							L365L (CTG→CTA)	OGPHKNMM_03709 →	putative FAD‑linked oxidoreductase
4049252	C→A	1												1			S300S (TCG→TCT)	aphA_2 ←	Acetylpolyamine aminohydrolase
4052438	G→A	2					1								1		G693D (GGC→GAC)	mscK_1 →	Mechanosensitive channel MscK
4054047	G→T	9				1		1	1	1	1	1	1	1		1	intergenic (+255/‑193)	rlmK → / → OGPHKNMM_03719	Ribosomal RNA large subunit methyltransferase K/hypothetical protein
4057424	+G	11				1	1	1	1	1	1	1	1	1	1	1	coding (297/363 nt)	fadR ←	Fatty acid metabolism regulator protein
4062306	C→A	2					1								1		intergenic (‑28/‑177)	cfiB_1 ← / → pcpR_6	2‑oxoglutarate carboxylase small subunit/PCP degradation transcriptional activation protein
4073260	C→A	1					1										D39Y (GAC→TAC)	pdxB ←	Erythronate‑4‑phosphate dehydrogenase
4092390	C→A	2					1								1		I361I (ATC→ATA)	mdtK_1 →	Multidrug resistance protein MdtK
4118067	G→T	11				1	1	1	1	1	1	1	1	1	1	1	intergenic (+5/‑324)	dctD_1 → / → nemA_2	C4‑dicarboxylate transport transcriptional regulatory protein DctD/N‑ethylmaleimide reductase
4118307	(T)6→5	11				1	1	1	1	1	1	1	1	1	1	1	intergenic (+245/‑84)	dctD_1 → / → nemA_2	C4‑dicarboxylate transport transcriptional regulatory protein DctD/N‑ethylmaleimide reductase
4130885	Δ2 bp	2										1				1	coding (1262‑1263/2199 nt)	bfrD_2 ←	putative TonB‑dependent receptor BfrD
4133589	C→A	1												1			G12C (GGC→TGC)	cyoD ←	Cytochrome bo(3) ubiquinol oxidase subunit 4
4137751	G→A	2					1								1		intergenic (‑518/+109)	cyoA ← / ← stp_1	Cytochrome bo(3) ubiquinol oxidase subunit 2/Multidrug resistance protein Stp
4165933	C→T	11				1	1	1	1	1	1	1	1	1	1	1	intergenic (‑958/+208)	OGPHKNMM_03827 ← / ← OGPHKNMM_03828	tRNA‑Ser/hypothetical protein
4190661	G→A	3						1	1		1						G236G (GGC→GGT)	OGPHKNMM_03851 ←	hypothetical protein
4192481	C→A	2					1								1		intergenic (+147/+150)	yahB_4 → / ← OGPHKNMM_03853	putative HTH‑type transcriptional regulator YahB/hypothetical protein
4196565	G→T	2					1								1		D138Y (GAC→TAC)	artI →	Putative ABC transporter arginine‑binding protein 2
4202208	G→T	1												1			K61N (AAG→AAT)	dapA_4 →	4‑hydroxy‑tetrahydrodipicolinate synthase
4232275	C→T	9				1		1	1	1	1	1	1	1		1	C133Y (TGC→TAC)	aaeB_5 ←	p‑hydroxybenzoic acid efflux pump subunit AaeB
4248789	C→A	1												1			L294I (CTC→ATC)	sauT →	putative sulfoacetate‑‑CoA ligase
4251469	G→T	11				1	1	1	1	1	1	1	1	1	1	1	E163* (GAA→TAA)	OGPHKNMM_03904 →	hypothetical protein
4252581	C→A	6				1		1	1	1	1			1			L215M (CTG→ATG)	mdtH →	Multidrug resistance protein MdtH
4266424	C→A	2					1								1		E55* (GAG→TAG)	cobB_1 ←	NAD‑dependent protein deacetylase
4272656	C→A	3										1	1			1	P171P (CCC→CCA)	OGPHKNMM_03926 →	hypothetical protein
4282652	C→A	2					1								1		L949L (CTG→CTT)	yegE ←	putative diguanylate cyclase YegE
4283045	Δ11 bp	2					1								1		coding (2444‑2454/3363 nt)	yegE ←	putative diguanylate cyclase YegE
4298567	(GCCC)3→2	11				1	1	1	1	1	1	1	1	1	1	1	coding (627‑630/672 nt)	alyA_2 ←	Alginate lyase
4309398	A→T	11				1	1	1	1	1	1	1	1	1	1	1	L25H (CTC→CAC)	rstB_2 ←	Sensor protein RstB
4309637	G→T	3										1	1			1	P210Q (CCG→CAG)	ompR_3 ←	Transcriptional regulatory protein OmpR
4318211	G→T	2										1				1	intergenic (+836/+1168)	OGPHKNMM_03964 → / ← imm2	hypothetical protein/Pyocin‑S2 immunity protein
4320963	G→A	11				1	1	1	1	1	1	1	1	1	1	1	Q251* (CAG→TAG)	pys2_2 ←	Pyocin‑S2
4321774	C→A	2					1								1		intergenic (‑61/‑415)	pys2_2 ← / → OGPHKNMM_03967	Pyocin‑S2/hypothetical protein
4328901	G→T	1											1				intergenic (‑238/‑256)	gltR_5 ← / → uhpC	HTH‑type transcriptional regulator GltR/Membrane sensor protein UhpC
4330174	C→A	11				1	1	1	1	1	1	1	1	1	1	1	L340M (CTG→ATG)	uhpC →	Membrane sensor protein UhpC
4334993	G→T	11				1	1	1	1	1	1	1	1	1	1	1	A2E (GCA→GAA)	OGPHKNMM_03977 ←	hypothetical protein
4337868	C→A	2										1				1	G8V (GGG→GTG)	rpaR ←	HTH‑type quorum sensing‑dependent transcriptional regulator RpaR
4349602	G→A	11				1	1	1	1	1	1	1	1	1	1	1	Q142* (CAG→TAG)	def_2 ←	Peptide deformylase
4352343	C→A	2					1								1		A86A (GCC→GCA)	oprF_3 →	Outer membrane porin F
4353246	G→T	3						1	1		1						R127L (CGC→CTC)	OGPHKNMM_03998 →	hypothetical protein
4358110	G→A	2					1								1		L477L (CTG→TTG)	OGPHKNMM_04003 ←	Putative multidrug export ATP‑binding/permease protein
4364985	C→A	1												1			G299G (GGC→GGA)	ydhC →	Inner membrane transport protein YdhC
4365528	C→A	1													1		P56T (CCG→ACG)	dosC_2 →	Diguanylate cyclase DosC
4366041	G→T	1													1		G227C (GGT→TGT)	dosC_2 →	Diguanylate cyclase DosC
4366829	C→A	11				1	1	1	1	1	1	1	1	1	1	1	A24A (GCC→GCA)	OGPHKNMM_04012 →	hypothetical protein
4376579	C→A	11				1	1	1	1	1	1	1	1	1	1	1	G382W (GGG→TGG)	ntrC_2 ←	Nitrogen assimilation regulatory protein
4388641	G→T	11				1	1	1	1	1	1	1	1	1	1	1	L97M (CTG→ATG)	OGPHKNMM_04029 ←	Phosphoserine phosphatase
4414774	C→A	11				1	1	1	1	1	1	1	1	1	1	1	E23* (GAA→TAA)	OGPHKNMM_04055 ←	hypothetical protein
4431364	C→T	11				1	1	1	1	1	1	1	1	1	1	1	W750* (TGG→TGA)	OGPHKNMM_04073 ←	hypothetical protein
4448570	Δ11 bp	1						1									coding (97‑107/756 nt)	OGPHKNMM_04089 ←	hypothetical protein
4449327	A→G	11				1	1	1	1	1	1	1	1	1	1	1	A404A (GCT→GCC)	puuB_10 ←	Gamma‑glutamylputrescine oxidoreductase
4450856	Δ11 bp	2					1								1		coding (1223‑1233/1305 nt)	gabD ←	Succinate‑semialdehyde dehydrogenase [NADP(+)]
4451048	(C)8→7	11				1	1	1	1	1	1	1	1	1	1	1	coding (1041/1305 nt)	gabD ←	Succinate‑semialdehyde dehydrogenase [NADP(+)]
4467807	C→A	6				1		1	1	1	1			1			D40Y (GAC→TAC)	icaA ←	Poly‑beta‑1,6‑N‑acetyl‑D‑glucosamine synthase
4472433	C→A	1										1					L63I (CTC→ATC)	gcvR →	Glycine cleavage system transcriptional repressor
4474289	G→T	11				1	1	1	1	1	1	1	1	1	1	1	A45E (GCG→GAG)	tqsA ←	AI‑2 transport protein TqsA
4476544	G→T	1														1	L310M (CTG→ATG)	nadA ←	Quinolinate synthase A
4484043	C→A	1											1				A140A (GCG→GCT)	fabH_2 ←	3‑oxoacyl‑[acyl‑carrier‑protein] synthase 3
4486519	G→T	2					1								1		S112* (TCG→TAG)	pqsA ←	Anthranilate‑‑CoA ligase
4494150	Δ1 bp	1												1			intergenic (+93/‑292)	nudC_4 → / → OGPHKNMM_04133	NADH pyrophosphatase/hypothetical protein
4501446	G→T	2					1								1		intergenic (‑490/+306)	OGPHKNMM_04140 ← / ← OGPHKNMM_04141	hypothetical protein/hypothetical protein
4510933	G→T	11				1	1	1	1	1	1	1	1	1	1	1	V172V (GTC→GTA)	exbB_3 ←	Biopolymer transport protein ExbB
4511130	C→A	2					1								1		D107Y (GAT→TAT)	exbB_3 ←	Biopolymer transport protein ExbB
4520399	G→T	9				1		1	1	1	1	1	1	1		1	E140* (GAG→TAG)	oprD_7 →	Porin D
4520523	Δ13 bp	3						1	1		1						coding (542‑554/1332 nt)	oprD_7 →	Porin D
4520525	G→T	2					1								1		E182* (GAG→TAG)	oprD_7 →	Porin D
4523328	G→T	2					1								1		L479L (CTG→CTT)	proS →	Proline‑‑tRNA ligase
4528522	G→T	1											1				L134L (CTG→CTT)	OGPHKNMM_04173 →	NAD(P)H dehydrogenase (quinone)
4531489	C→A	1													1		P6P (CCC→CCA)	purM →	Phosphoribosylformylglycinamidine cyclo‑ligase
4549653	Δ1 bp	1		1													coding (110/2778 nt)	barA_5 →	Signal transduction histidine‑protein kinase BarA
4550113	C→A	1													1		S190R (AGC→AGA)	barA_5 →	Signal transduction histidine‑protein kinase BarA
4551473	G→T	2					1								1		E644* (GAG→TAG)	barA_5 →	Signal transduction histidine‑protein kinase BarA
4570336	A→G	11				1	1	1	1	1	1	1	1	1	1	1	D87D (GAT→GAC)	OGPHKNMM_04213 ←	hypothetical protein
4586312	G→T	1						1									L358L (CTC→CTA)	aruC ←	Succinylornithine transaminase/acetylornithine aminotransferase
4621814	C→A	11				1	1	1	1	1	1	1	1	1	1	1	L317M (CTG→ATG)	mas →	Mycocerosic acid synthase
4630985	Δ14 bp	1											1				coding (939‑952/1020 nt)	OGPHKNMM_04273 →	hypothetical protein
4634622	Δ11 bp	11				1	1	1	1	1	1	1	1	1	1	1	coding (1138‑1148/1170 nt)	cbpD →	Chitin‑binding protein CbpD
4641606	G→T	1													1		G40C (GGC→TGC)	OGPHKNMM_04283 →	Neutral ceramidase
4645720	G→A	1												1			M626I (ATG→ATA)	plcN_2 →	Non‑hemolytic phospholipase C
4655751	G→T	1												1			G665W (GGG→TGG)	pta →	Phosphate acetyltransferase
4659269	C→T	11				1	1	1	1	1	1	1	1	1	1	1	L99L (CTG→CTA)	OGPHKNMM_04297 ←	putative HTH‑type transcriptional regulator
4661595	G→T	1											1				S2Y (TCC→TAC)	bphD ←	2‑hydroxy‑6‑oxo‑6‑phenylhexa‑2,4‑dienoate hydrolase
4668190	(CTCAAA)5→4	11				1	1	1	1	1	1	1	1	1	1	1	intergenic (+235/+154)	OGPHKNMM_04307 → / ← OGPHKNMM_04308	hypothetical protein/hypothetical protein
4669546	G→T	1											1				intergenic (‑874/‑226)	OGPHKNMM_04308 ← / → OGPHKNMM_04309	hypothetical protein/hypothetical protein
4669676	C→A	2					1								1		intergenic (‑1004/‑96)	OGPHKNMM_04308 ← / → OGPHKNMM_04309	hypothetical protein/hypothetical protein
4682166	C→A	2					1								1		intergenic (‑503/‑58)	OGPHKNMM_04321 ← / → OGPHKNMM_04322	hypothetical protein/hypothetical protein
4690949	A→G	11				1	1	1	1	1	1	1	1	1	1	1	A204A (GCA→GCG)	prpB →	2‑methylisocitrate lyase
4701501	A→G	11				1	1	1	1	1	1	1	1	1	1	1	intergenic (‑156/+275)	proY_1 ← / ← OGPHKNMM_04339	Proline‑specific permease ProY/hypothetical protein
4706208	C→A	2					1								1		A76S (GCC→TCC)	OGPHKNMM_04341 ←	hypothetical protein
4708180	G→T	2					1								1		E200D (GAG→GAT)	gcvA_6 →	Glycine cleavage system transcriptional activator
4725666	G→T	2					1								1		P124Q (CCG→CAG)	era ←	GTPase Era
4732230	(G)5→6	11				1	1	1	1	1	1	1	1	1	1	1	coding (707/951 nt)	mucB ←	Sigma factor AlgU regulatory protein MucB
4733028	G→A	1										1					R35C (CGT→TGT)	mucA_1 ←	Sigma factor AlgU negative regulatory protein
4733178	A→G	11				1	1	1	1	1	1	1	1	1	1	1	*118Q (TAG→CAG)	mucA_2 ←	Sigma factor AlgU negative regulatory protein
4733566	C→A	1									1						A193S (GCC→TCC)	rpoE_3 ←	ECF RNA polymerase sigma‑E factor
4734001	G→A	1		1													Q48* (CAG→TAG)	rpoE_3 ←	ECF RNA polymerase sigma‑E factor
4734045	Δ1 bp	1			1												coding (98/582 nt)	rpoE_3 ←	ECF RNA polymerase sigma‑E factor
4734055	G→T	2					1								1		Q30K (CAG→AAG)	rpoE_3 ←	ECF RNA polymerase sigma‑E factor
4736495	Δ48 bp	1		1													coding (47‑94/453 nt)	OGPHKNMM_04369 ←	hypothetical protein
4740642	G→T	3						1	1		1						L132M (CTG→ATG)	tctD ←	Transcriptional regulatory protein tctD
4745121	C→A	11				1	1	1	1	1	1	1	1	1	1	1	F350L (TTC→TTA)	OGPHKNMM_04378 →	hypothetical protein
4755716	C→A	2					1								1		L164M (CTG→ATG)	OGPHKNMM_04388 →	hypothetical protein
4764576	G→T	2					1								1		E91D (GAG→GAT)	OGPHKNMM_04400 →	hypothetical protein
4773122	C→T	9				1		1	1	1	1	1	1	1		1	S64L (TCG→TTG)	cat_2 →	Chloramphenicol acetyltransferase
4774517	C→A	1													1		L231L (CTC→CTA)	epsE_2 →	Putative glycosyltransferase EpsE
4786069	C→A	1										1					L550L (CTG→CTT)	exbB_4 ←	Biopolymer transport protein ExbB
4787937	Δ8 bp	1												1			coding (1433‑1440/1635 nt)	hxuB_1 ←	Heme/hemopexin transporter protein HuxB
4814696	C→A	1												1			L50M (CTG→ATG)	OGPHKNMM_04439 →	hypothetical protein
4815822	Δ19 bp	3										1	1			1	coding (319‑337/450 nt)	OGPHKNMM_04441 →	hypothetical protein
4842574	G→T	1						1									R1115S (CGC→AGC)	recC ←	RecBCD enzyme subunit RecC
4845723	G→T	1											1				P65H (CCC→CAC)	recC ←	RecBCD enzyme subunit RecC
4847827	C→A	2					1								1		A28A (GCC→GCA)	nimR_11 →	HTH‑type transcriptional regulator NimR
4857929	G→A	11				1	1	1	1	1	1	1	1	1	1	1	L63L (CTG→CTA)	algB_1 →	Alginate biosynthesis transcriptional regulatory protein AlgB
4872585	C→A	1														1	I38I (ATC→ATA)	pctA_2 →	Methyl‑accepting chemotaxis protein PctA
4876346	C→T	8		1		1		1	1	1		1			1	1	D583D (GAC→GAT)	pctB_3 →	Methyl‑accepting chemotaxis protein PctB
4878872	G→T	3						1	1		1						G68W (GGG→TGG)	OGPHKNMM_04488 →	hypothetical protein
4881338	T→A	11				1	1	1	1	1	1	1	1	1	1	1	W107R (TGG→AGG)	OGPHKNMM_04491 →	hypothetical protein
4891840	C→A	11				1	1	1	1	1	1	1	1	1	1	1	S112I (AGC→ATC)	OGPHKNMM_04502 ←	hypothetical protein
4897654	G→T	11				1	1	1	1	1	1	1	1	1	1	1	R9R (CGA→AGA)	ndoR ←	Ferredoxin‑‑NAD(P)(+) reductase (naphthalene dioxygenase ferredoxin‑specific)
4900455	G→T	2					1								1		L460L (CTG→CTT)	fumA →	Fumarate hydratase class I, aerobic
4903212	G→T	3						1	1		1						H169N (CAC→AAC)	OGPHKNMM_04513 ←	hypothetical protein
4904229	G→A	11				1	1	1	1	1	1	1	1	1	1	1	Q288* (CAG→TAG)	OGPHKNMM_04514 ←	hypothetical protein
4904375	C→T	3						1	1		1						R239H (CGC→CAC)	OGPHKNMM_04514 ←	hypothetical protein
4906802	G→T	1											1				L39I (CTT→ATT)	OGPHKNMM_04516 ←	hypothetical protein
4935636	G→T	1					1										L6L (CTG→CTT)	irpA →	Iron‑regulated protein A
4941726	G→T	2					1								1		E279* (GAA→TAA)	mdtA_5 →	Multidrug resistance protein MdtA
4943514	C→A	2					1								1		S481* (TCG→TAG)	acrB_2 →	Multidrug efflux pump subunit AcrB
4977918	C→A	2										1				1	intergenic (‑3/+48)	ftsZ ← / ← ftsA_1	Cell division protein FtsZ/Cell division protein FtsA
4981560	C→A	3										1	1			1	G316V (GGC→GTC)	murC ←	UDP‑N‑acetylmuramate‑‑L‑alanine ligase
4983746	C→A	1											1				G339V (GGG→GTG)	ftsW ←	Lipid II flippase FtsW
4985100	C→A	2					1								1		A336A (GCG→GCT)	murD ←	UDP‑N‑acetylmuramoylalanine‑‑D‑glutamate ligase
4990265	G→A	3						1	1		1						R504C (CGC→TGC)	ftsI_2 ←	Peptidoglycan synthase FtsI
4991588	C→A	9				1		1	1	1	1	1	1	1		1	G63C (GGC→TGC)	ftsI_2 ←	Peptidoglycan synthase FtsI
4999492	G→T	2										1				1	P43T (CCG→ACG)	sspA ←	Stringent starvation protein A
5005923	G→T	9				1		1	1	1	1	1	1	1		1	intergenic (‑44/‑120)	mmgC_9 ← / → cdhR_6	Acyl‑CoA dehydrogenase/HTH‑type transcriptional regulator CdhR
5021035	G→T	3										1	1			1	I194I (ATC→ATA)	hisG ←	ATP phosphoribosyltransferase
5023515	G→T	11				1	1	1	1	1	1	1	1	1	1	1	R24S (CGC→AGC)	OGPHKNMM_04630 ←	hypothetical protein
5031409	C→A	1								1							Q371K (CAG→AAG)	rpoN →	RNA polymerase sigma‑54 factor
5037859	Δ1,153 bp	1											1					[pmbA]	[pmbA]
5056876	C→A	2					1								1		R320R (CGG→CGT)	OGPHKNMM_04667 ←	hypothetical protein
5060637	C→A	9				1		1	1	1	1	1	1	1		1	P592P (CCG→CCT)	OGPHKNMM_04668 ←	hypothetical protein
5067841	(AACCCGT)1→2	1						1									intergenic (‑163/‑114)	regB ← / → OGPHKNMM_04674	Sensor histidine kinase RegB/hypothetical protein
5075827	G→T	1													1		W441C (TGG→TGT)	dppA_3 →	Periplasmic dipeptide transport protein
5084677	C→A	2										1				1	P147P (CCC→CCA)	lrp_4 →	Leucine‑responsive regulatory protein
5092379	C→A	11				1	1	1	1	1	1	1	1	1	1	1	S350I (AGC→ATC)	bfrD_3 ←	putative TonB‑dependent receptor BfrD
5097690	G→T	2										1				1	P380Q (CCG→CAG)	ldc ←	Lysine/ornithine decarboxylase
5098766	G→A	11				1	1	1	1	1	1	1	1	1	1	1	A21A (GCC→GCT)	ldc ←	Lysine/ornithine decarboxylase
5102912	(C)5→4	3										1	1			1	intergenic (‑22/+129)	ampD ← / ← OGPHKNMM_04702	1,6‑anhydro‑N‑acetylmuramyl‑L‑alanine amidase AmpD/hypothetical protein
5109874	G→T	1													1		D294Y (GAC→TAC)	epsF_4 →	Type II secretion system protein F
5115544	C→A	11				1	1	1	1	1	1	1	1	1	1	1	L84M (CTG→ATG)	ndh →	NADH dehydrogenase
5121704	C→A	11				1	1	1	1	1	1	1	1	1	1	1	P579P (CCC→CCA)	hxuA_3 →	Heme/hemopexin‑binding protein
5122454	T→C	11				1	1	1	1	1	1	1	1	1	1	1	L829L (CTT→CTC)	hxuA_3 →	Heme/hemopexin‑binding protein
5126880	C→T	3						1	1		1						E207K (GAA→AAA)	clpB_5 ←	Chaperone protein ClpB
5133396	C→A	2										1				1	L296I (CTC→ATC)	zraR_5 →	Transcriptional regulatory protein ZraR
5135559	G→A	2					1								1		R146Q (CGG→CAG)	OGPHKNMM_04732 →	hypothetical protein
5139963	C→A	1												1			T585T (ACC→ACA)	pilY1 →	Type IV pilus biogenesis factor PilY1
5153879	T→A	11				1	1	1	1	1	1	1	1	1	1	1	I93F (ATC→TTC)	rplU ←	50S ribosomal protein L21
5154814	G→T	2					1								1		R140L (CGG→CTG)	ispB →	Octaprenyl‑diphosphate synthase
5162010	G→T	3						1	1		1						A343E (GCG→GAG)	lon1 ←	Lon protease 1
5163001	G→T	1												1			P13T (CCA→ACA)	lon1 ←	Lon protease 1
5182859	Δ29 bp	1								1							coding (363‑391/1194 nt)	macB_3 ←	Macrolide export ATP‑binding/permease protein MacB
5186355	G→T	1													1		G38C (GGC→TGC)	OGPHKNMM_04780 →	hypothetical protein
5192997	+T	11				1	1	1	1	1	1	1	1	1	1	1	intergenic (‑164/‑95)	acrA ← / → OGPHKNMM_04785	Multidrug efflux pump subunit AcrA/hypothetical protein
5206429	A→G	11				1	1	1	1	1	1	1	1	1	1	1	Q48R (CAG→CGG)	OGPHKNMM_04795 →	hypothetical protein
5212467	G→T	2					1								1		intergenic (‑282/‑46)	dctP_2 ← / → rlmG	C4‑dicarboxylate‑binding periplasmic protein DctP/Ribosomal RNA large subunit methyltransferase G
5213370	C→A	11				1	1	1	1	1	1	1	1	1	1	1	F286L (TTC→TTA)	rlmG →	Ribosomal RNA large subunit methyltransferase G
5221326	C→A	1													1		intergenic (+3/+157)	entS_3 → / ← OGPHKNMM_04809	Enterobactin exporter EntS/hypothetical protein
5224752	G→C	1				1											A1402G (GCC→GGC)	hxuA_4 ←	Heme/hemopexin‑binding protein
5227029	G→T	2					1								1		S643Y (TCC→TAC)	hxuA_4 ←	Heme/hemopexin‑binding protein
5230314	+GCC	1											1				intergenic (+66/‑44)	hprA → / → rsmC	Glycerate dehydrogenase/Ribosomal RNA small subunit methyltransferase C
5234736	G→T	1												1			G223G (GGC→GGA)	OGPHKNMM_04817 ←	hypothetical protein
5244357	G→A	2							1		1						intergenic (‑655/‑186)	OGPHKNMM_04827 ← / → mqo_2	hypothetical protein/Malate:quinone oxidoreductase
5247877	G→A	11				1	1	1	1	1	1	1	1	1	1	1	A107A (GCC→GCT)	OGPHKNMM_04832 ←	hypothetical protein
5251445	C→A	1												1			G88G (GGC→GGA)	OGPHKNMM_04836 →	hypothetical protein
5255140	C→A	1												1			P494Q (CCG→CAG)	caf1A →	F1 capsule‑anchoring protein
5256746	G→T	1										1					G240C (GGC→TGC)	OGPHKNMM_04841 →	hypothetical protein
5264724	C→A	6				1		1	1	1	1			1			A244D (GCC→GAC)	phrB →	Deoxyribodipyrimidine photo‑lyase
5265992	G→T	2					1								1		S27* (TCG→TAG)	pagL ←	Lipid A deacylase PagL
5283333	G→T	1											1				P113P (CCG→CCT)	OGPHKNMM_04866 →	Putative type‑1 restriction enzyme specificity protein MPN_089
5290500	G→T	3						1	1		1						P126P (CCC→CCA)	xerC_1 ←	Tyrosine recombinase XerC
5294347	G→T	2					1								1		G40V (GGC→GTC)	iutA_2 →	Ferric aerobactin receptor
5298115	C→A	11				1	1	1	1	1	1	1	1	1	1	1	V120V (GTG→GTT)	OGPHKNMM_04876 ←	hypothetical protein
5311359	T→C	11				1	1	1	1	1	1	1	1	1	1	1	intergenic (+46/+35)	cysW_3 → / ← pqiB_2	Sulfate transport system permease protein CysW/Paraquat‑inducible protein B
5313585	Δ25 bp	11				1	1	1	1	1	1	1	1	1	1	1	coding (92‑116/2307 nt)	pqiB_2 ←	Paraquat‑inducible protein B
5315392	A→G	3										1	1			1	intergenic (‑125/+21)	OGPHKNMM_04891 ← / ← OGPHKNMM_04892	5S ribosomal RNA/23S ribosomal RNA
5333632	G→T	2					1								1		intergenic (+76/‑150)	OGPHKNMM_04907 → / → OGPHKNMM_04908	hypothetical protein/hypothetical protein
5340202	G→T	2										1				1	intergenic (‑115/‑66)	hemS ← / → hemR_2	Hemin transport protein HemS/Hemin receptor
5340220	C→A	2					1								1		intergenic (‑133/‑48)	hemS ← / → hemR_2	Hemin transport protein HemS/Hemin receptor
5347371	G→A	1											1				G77D (GGT→GAT)	OGPHKNMM_04922 →	hypothetical protein
5348427	G→A	3						1	1		1						A36V (GCC→GTC)	OGPHKNMM_04923 ←	hypothetical protein
5353275	C→A	2					1								1		intergenic (‑34/‑159)	aspC_2 ← / → dksA_3	Aspartate aminotransferase/RNA polymerase‑binding transcription factor DksA
5362064	G→A	1												1			L97L (CTG→CTA)	folK →	2‑amino‑4‑hydroxy‑6‑ hydroxymethyldihydropteridine pyrophosphokinase
5380231	G→A	1						1									P256L (CCG→CTG)	infB ←	Translation initiation factor IF‑2
5382024	C→A	2					1								1		E161D (GAG→GAT)	OGPHKNMM_04951 ←	hypothetical protein
5385101	C→T	1												1			M284I (ATG→ATA)	glmM ←	Phosphoglucosamine mutase
5387798	G→T	1										1					Q318K (CAG→AAG)	ftsH_2 ←	ATP‑dependent zinc metalloprotease FtsH
5406213	C→A	2					1								1		intergenic (‑107/‑222)	pdhR ← / → glcA	Pyruvate dehydrogenase complex repressor/Glycolate permease GlcA
5419802	C→A	1														1	A102S (GCC→TCC)	OGPHKNMM_04988 ←	hypothetical protein
5429336	C→A	11				1	1	1	1	1	1	1	1	1	1	1	Q132K (CAA→AAA)	cmoM →	tRNA 5‑carboxymethoxyuridine methyltransferase
5429986	C→A	3						1	1		1						L77M (CTG→ATG)	OGPHKNMM_04999 →	hypothetical protein
5431213	G→T	3						1	1		1						P29Q (CCG→CAG)	glpQ1_2 ←	putative glycerophosphoryl diester phosphodiesterase 1
5437964	C→A	1												1			E41* (GAG→TAG)	OGPHKNMM_05012 ←	hypothetical protein
5440812	Δ12 bp	2										1				1	coding (209‑220/1407 nt)	OGPHKNMM_05014 ←	putative aminotransferase
5455461	C→A	2										1				1	G142G (GGC→GGA)	OGPHKNMM_05025 →	hypothetical protein
5457760	G→T	2					1								1		L342L (CTC→CTA)	arnT_2 ←	Undecaprenyl phosphate‑alpha‑4‑amino‑4‑deoxy‑L‑arabinose arabinosyl transferase
5466914	G→T	1													1		I229I (ATC→ATA)	mgtB ←	Magnesium‑transporting ATPase, P‑type 1
5468023	G→T	1													1		S8Y (TCC→TAC)	OGPHKNMM_05037 ←	hypothetical protein
5473399	C→A	11				1	1	1	1	1	1	1	1	1	1	1	intergenic (‑55/‑176)	isfD_1 ← / → OGPHKNMM_05045	Sulfoacetaldehyde reductase/hypothetical protein
5479356	G→T	2										1				1	intergenic (‑38/‑104)	fhuA_4 ← / → OGPHKNMM_05050	Ferrichrome‑iron receptor/hypothetical protein
5483684	T→A	11				1	1	1	1	1	1	1	1	1	1	1	I149F (ATC→TTC)	yfcD ←	putative Nudix hydrolase YfcD
5489309	C→T	2					1								1		intergenic (+75/‑85)	ctpL → / → dsbD_2	Methyl‑accepting chemotaxis protein CtpL/Thiol:disulfide interchange protein DsbD
5491272	C→A	2					1								1		intergenic (+103/‑41)	dsbD_2 → / → aroQ1_2	Thiol:disulfide interchange protein DsbD/3‑dehydroquinate dehydratase 1
5493509	C→A	2					1								1		I414I (ATC→ATA)	accC_2 →	Biotin carboxylase
5493724	Δ14 bp	3										1	1			1		[OGPHKNMM_05062]	[OGPHKNMM_05062]
5496153	C→T	11				1	1	1	1	1	1	1	1	1	1	1	Q167* (CAG→TAG)	OGPHKNMM_05064 →	hypothetical protein
5535730	G→T	2					1								1		L19I (CTC→ATC)	OGPHKNMM_05102 ←	NADPH oxidoreductase
5548139	C→A	2					1								1		D36Y (GAC→TAC)	genK ←	Gentisate transporter
5554870	C→T	11				1	1	1	1	1	1	1	1	1	1	1	G169D (GGT→GAT)	gntR_3 ←	putative D‑xylose utilization operon transcriptional repressor
5571633	G→T	2										1				1	C23* (TGC→TGA)	azu ←	Azurin
5572182	G→T	2								1				1			S69I (AGC→ATC)	yvdD →	LOG family protein YvdD
5572978	(AGGCGG)2→3	11				1	1	1	1	1	1	1	1	1	1	1	coding (301/702 nt)	nlpD_2 ←	Murein hydrolase activator NlpD
5600106	G→T	2					1								1		G393G (GGC→GGA)	mutL_2 ←	DNA mismatch repair protein MutL
5615405	T→C	11				1	1	1	1	1	1	1	1	1	1	1	*104Q (TAG→CAG)	OGPHKNMM_05174 →	hypothetical protein
5618640	G→T	1									1						intergenic (‑168/‑53)	serB_1 ← / → OGPHKNMM_05177	Phosphoserine phosphatase/hypothetical protein
5619205	+AGCCTGATC	11				1	1	1	1	1	1	1	1	1	1	1	coding (513/1530 nt)	OGPHKNMM_05177 →	hypothetical protein
5620968	C→G	11				1	1	1	1	1	1	1	1	1	1	1	A186P (GCC→CCC)	OGPHKNMM_05179 ←	hypothetical protein
5622047	C→A	2					1								1		K678N (AAG→AAT)	parC ←	DNA topoisomerase 4 subunit A
5624507	G→T	3										1	1			1	R23R (CGA→AGA)	OGPHKNMM_05181 ←	hypothetical protein
5666621	Δ12 bp	2					1								1		coding (717‑728/1206 nt)	OGPHKNMM_05216 →	hypothetical protein
5674550	G→T	1												1			L475L (CTC→CTA)	OGPHKNMM_05223 ←	hypothetical protein
5679283	G→T	2					1								1		I34I (ATC→ATA)	rfaG ←	Lipopolysaccharide core biosynthesis protein RfaG
5712551	C→A	11				1	1	1	1	1	1	1	1	1	1	1	P71P (CCC→CCA)	OGPHKNMM_05249 →	putative HTH‑type transcriptional regulator
5731461	C→A	1													1		R322R (CGC→CGA)	mrcA →	Penicillin‑binding protein 1A
5735921	C→A	1										1					Q237H (CAG→CAT)	yncB ←	Endonuclease YncB
5739950	T→C	11				1	1	1	1	1	1	1	1	1	1	1	L129L (TTG→CTG)	argS →	Arginine‑‑tRNA ligase
5742408	C→A	3										1	1			1	V77V (GTC→GTA)	hslV →	ATP‑dependent protease subunit HslV
5755416	G→T	9				1		1	1	1	1	1	1	1		1	E7D (GAG→GAT)	hisI →	Phosphoribosyl‑AMP cyclohydrolase
5767245	C→A	1					1										A261A (GCG→GCT)	mdoG ←	Glucans biosynthesis protein G
5768225	C→A	2										1				1	intergenic (‑198/+259)	mdoG ← / ← dtd	Glucans biosynthesis protein G/D‑aminoacyl‑tRNA deacylase
5772616	G→T	9				1		1	1	1	1	1	1	1		1	A168A (GCC→GCA)	dadA1_1 ←	D‑amino acid dehydrogenase 1
5778758	G→C	1												1			N107K (AAC→AAG)	OGPHKNMM_05306 ←	Cardiolipin synthase
5783779	C→A	1											1				A490A (GCG→GCT)	hutH_1 ←	Histidine ammonia‑lyase
5798133	C→A	1					1										E25* (GAG→TAG)	ves ←	Protein Ves
5801503	C→A	11				1	1	1	1	1	1	1	1	1	1	1	E187* (GAG→TAG)	OGPHKNMM_05326 ←	hypothetical protein
5808705	G→T	1													1		F747L (TTC→TTA)	OGPHKNMM_05331 ←	hypothetical protein
5818572	C→A	3										1	1			1	E560D (GAG→GAT)	ybiO ←	Moderate conductance mechanosensitive channel YbiO
5827241	C→A	1													1		L57L (CTG→CTT)	glpE_4 ←	Thiosulfate sulfurtransferase GlpE
5846109	T→A	11				1	1	1	1	1	1	1	1	1	1	1	M185K (ATG→AAG)	mutY →	Adenine DNA glycosylase
5850380	C→A	3				1				1				1			A84A (GCC→GCA)	occP →	Octopine permease ATP‑binding protein P
5855375	G→T	1					1										P33P (CCG→CCT)	ttgI_4 →	Toluene efflux pump outer membrane protein TtgI
5856617	G→T	1										1					L447L (CTG→CTT)	ttgI_4 →	Toluene efflux pump outer membrane protein TtgI
5856902	G→T	11				1	1	1	1	1	1	1	1	1	1	1	E45* (GAG→TAG)	emrA_2 →	Multidrug export protein EmrA
5888627	C→A	1											1				R87R (CGG→CGT)	OGPHKNMM_05408 ←	1,4‑dihydroxy‑2‑naphthoyl‑CoA hydrolase
5901012	C→A	1														1	P292H (CCC→CAC)	rimK_2 →	Ribosomal protein S6‑‑L‑glutamate ligase
5904900	C→A	1													1		L107L (CTC→CTA)	rpsA_2 →	30S ribosomal protein S1
5915436	C→A	2					1								1		P206Q (CCG→CAG)	ygiF →	Inorganic triphosphatase
5924976	G→T	9				1		1	1	1	1	1	1	1		1	A180E (GCG→GAG)	cysW_4 ←	Sulfate transport system permease protein CysW
5929520	C→A	2					1								1		R210R (CGC→CGA)	OGPHKNMM_05443 →	hypothetical protein
5929724	C→A	2					1								1		intergenic (+12/+25)	OGPHKNMM_05443 → / ← ubiI	hypothetical protein/2‑octaprenylphenol hydroxylase
5932651	G→T	1														1	L6M (CTG→ATG)	ubiH ←	2‑octaprenyl‑6‑methoxyphenol hydroxylase
5946216	(AGC)2→1	1								1							coding (39‑41/969 nt)	ascD ←	CDP‑6‑deoxy‑L‑threo‑D‑glycero‑4‑hexulose‑3‑ dehydrase reductase
5950822	T→G	11				1	1	1	1	1	1	1	1	1	1	1	K100Q (AAG→CAG)	OGPHKNMM_05463 ←	hypothetical protein
5951819	G→T	2										1				1	intergenic (‑130/‑69)	trxA_3 ← / → ppx	Thioredoxin‑1/Exopolyphosphatase
5958652	C→A	11				1	1	1	1	1	1	1	1	1	1	1	P90Q (CCA→CAA)	OGPHKNMM_05470 →	Putative esterase
5963267	C→T	3										1	1			1	A111A (GCG→GCA)	OGPHKNMM_05475 ←	hypothetical protein
5963652	C→A	2					1								1		E622* (GAG→TAG)	yheS_2 ←	putative ABC transporter ATP‑binding protein YheS
5964153	C→A	1								1							D455Y (GAC→TAC)	yheS_2 ←	putative ABC transporter ATP‑binding protein YheS
5976203	C→A	11				1	1	1	1	1	1	1	1	1	1	1	L205M (CTG→ATG)	argH →	Argininosuccinate lyase
5989506	C→A	2										1				1	V714V (GTC→GTA)	cyaA →	Adenylate cyclase
5995649	G→T	2					1								1		R109S (AGG→AGT)	xerC_2 →	Tyrosine recombinase XerC
5996848	G→T	1														1	K206N (AAG→AAT)	yigB →	5‑amino‑6‑(5‑phospho‑D‑ribitylamino)uracil phosphatase YigB
6000051	G→T	2					1								1		R186R (CGG→AGG)	OGPHKNMM_05509 ←	hypothetical protein
6007218	G→T	2					1								1		V351V (GTG→GTT)	OGPHKNMM_05516 →	Glycine betaine transporter
6009994	C→A	11				1	1	1	1	1	1	1	1	1	1	1	W106C (TGG→TGT)	gcvA_8 ←	Glycine cleavage system transcriptional activator
6016294	C→A	2					1								1		N150K (AAC→AAA)	poxB →	Pyruvate dehydrogenase [ubiquinone]
6022531	C→A	1											1				A84S (GCG→TCG)	dadX ←	Alanine racemase, catabolic
6024840	G→T	2					1								1		intergenic (‑343/+14)	dadA1_2 ← / ← OGPHKNMM_05530	D‑amino acid dehydrogenase 1/hypothetical protein
6033768	C→A	2					1								1		D282Y (GAC→TAC)	puuC_3 ←	Aldehyde dehydrogenase PuuC
6043106	C→A	1										1					L307I (CTC→ATC)	algC →	Phosphomannomutase/phosphoglucomutase
6058652	C→A	11				1	1	1	1	1	1	1	1	1	1	1	P468T (CCC→ACC)	spoT_2 →	Bifunctional (p)ppGpp synthase/hydrolase SpoT
6068806	G→C	11				1	1	1	1	1	1	1	1	1	1	1	P331P (CCC→CCG)	alkT ←	Rubredoxin‑NAD(+) reductase
6073695	G→A	9				1		1	1	1	1	1	1	1		1	A343V (GCG→GTG)	OGPHKNMM_05580 ←	putative FAD‑linked oxidoreductase
6074125	C→A	2					1								1		D200Y (GAC→TAC)	OGPHKNMM_05580 ←	putative FAD‑linked oxidoreductase
6076984	C→A	11				1	1	1	1	1	1	1	1	1	1	1	I220I (ATC→ATA)	ubiA →	4‑hydroxybenzoate octaprenyltransferase
6080837	G→T	11				1	1	1	1	1	1	1	1	1	1	1	K281N (AAG→AAT)	corC_3 →	Magnesium and cobalt efflux protein CorC
6088471	G→T	1						1									P197Q (CCG→CAG)	pstC ←	Phosphate transport system permease protein PstC
6100977	C→A	9				1		1	1	1	1	1	1	1		1	G234C (GGC→TGC)	betB_2 ←	NAD/NADP‑dependent betaine aldehyde dehydrogenase
6105460	G→T	1												1			V50V (GTC→GTA)	proV ←	Glycine betaine/proline betaine transport system ATP‑binding protein ProV
6105756	C→A	1													1		G233C (GGC→TGC)	opuAB_2 ←	Glycine betaine transport system permease protein OpuAB
6109241	G→T	2					1								1		G449V (GGG→GTG)	tdcG →	L‑serine dehydratase TdcG
6110950	C→A	1										1					A47A (GCG→GCT)	OGPHKNMM_05611 ←	hypothetical protein
6118675	G→T	2					1								1		E218* (GAG→TAG)	cdhR_8 →	HTH‑type transcriptional regulator CdhR
6120412	Δ106 bp	1												1			coding (333‑438/675 nt)	OGPHKNMM_05621 ←	hypothetical protein
6121672	G→T	1									1						P322P (CCC→CCA)	czcO ←	putative oxidoreductase CzcO
6124314	G→T	2					1								1		L31L (CTC→CTA)	ywiE_2 ←	putative cardiolipin synthase YwiE
6139570	C→A	2					1								1		L695L (CTG→CTT)	OGPHKNMM_05643 ←	hypothetical protein
6170392	Δ15 bp	2				1				1							coding (351‑365/1416 nt)	cfiB_2 ←	2‑oxoglutarate carboxylase small subunit
6171228	C→A	9				1		1	1	1	1	1	1	1		1	L92M (CTG→ATG)	cmpR_5 →	HTH‑type transcriptional activator CmpR
6172245	(AGGCTGCGC)2→1	9				1		1	1	1	1	1	1	1		1	coding (810‑818/882 nt)	hexR_2 ←	HTH‑type transcriptional regulator HexR
6173138	G→T	11				1	1	1	1	1	1	1	1	1	1	1	intergenic (‑76/‑10)	hexR_2 ← / → zwf_2	HTH‑type transcriptional regulator HexR/Glucose‑6‑phosphate 1‑dehydrogenase
6176210	C→A	2					1								1		R200L (CGG→CTG)	OGPHKNMM_05673 ←	hypothetical protein
6178977	G→T	11				1	1	1	1	1	1	1	1	1	1	1	L10L (CTC→CTA)	OGPHKNMM_05674 ←	hypothetical protein
6184036	A→G	11				1	1	1	1	1	1	1	1	1	1	1	H647R (CAC→CGC)	uvrD →	DNA helicase II
6187457	C→A	1												1			V222V (GTG→GTT)	OGPHKNMM_05680 ←	Glycogen synthase
6190120	C→A	11				1	1	1	1	1	1	1	1	1	1	1	R166L (CGC→CTC)	gtf1 ←	Glycosyltransferase Gtf1
6195227	C→A	1														1	R258S (AGG→AGT)	rmd ←	GDP‑6‑deoxy‑D‑mannose reductase
6199612	G→T	3						1	1		1						A95A (GCG→GCT)	OGPHKNMM_05690 →	putative S‑adenosylmethionine‑dependent methyltransferase/MSMEI_2290
6201237	C→A	11				1	1	1	1	1	1	1	1	1	1	1	V350V (GTC→GTA)	oatA_3 →	O‑acetyltransferase OatA
6209710	G→T	1					1										A175S (GCC→TCC)	OGPHKNMM_05702 →	hypothetical protein
6215715	Δ11 bp	1		1													coding (669‑679/1374 nt)	OGPHKNMM_05707 →	hypothetical protein
6216130	G→T	1												1			E362* (GAG→TAG)	OGPHKNMM_05707 →	hypothetical protein
6239085	C→A	1							1								intergenic (+201/+88)	thrB → / ← OGPHKNMM_05728	Homoserine kinase/hypothetical protein
6239116	A→G	1									1						intergenic (+232/+57)	thrB → / ← OGPHKNMM_05728	Homoserine kinase/hypothetical protein
6243444	C→T	9				1		1	1	1	1	1	1	1		1	Q87* (CAG→TAG)	zur →	Zinc uptake regulation protein
6246946	T→C	11				1	1	1	1	1	1	1	1	1	1	1	*211Q (TAG→CAG)	metN_2 →	Methionine import ATP‑binding protein MetN
6254029	C→A	11				1	1	1	1	1	1	1	1	1	1	1	V429V (GTC→GTA)	puuP_5 →	Putrescine importer PuuP
6272239	G→A	1												1			P44P (CCG→CCA)	ybaL_2 →	Inner membrane protein YbaL
6280074	C→A	2										1				1	L129L (CTG→CTT)	yciC ←	Putative metal chaperone YciC
6282616	G→A	11				1	1	1	1	1	1	1	1	1	1	1	intergenic (‑37/‑63)	amiC_4 ← / → OGPHKNMM_05772	N‑acetylmuramoyl‑L‑alanine amidase AmiC/hypothetical protein
6287013	C→A	2					1								1		V78V (GTG→GTT)	OGPHKNMM_05776 ←	hypothetical protein
6291167	C→A	1												1			E161D (GAG→GAT)	OGPHKNMM_05779 ←	putative fatty acid methyltransferase
6293902	C→T	11				1	1	1	1	1	1	1	1	1	1	1	N345N (AAC→AAT)	pbuE_4 →	Purine efflux pump PbuE
6296744	C→A	1											1				S3S (TCG→TCT)	srlR ←	Glucitol operon repressor
6297990	G→T	11				1	1	1	1	1	1	1	1	1	1	1	R240S (CGC→AGC)	glmU ←	Bifunctional protein GlmU
6312457	G→T	2										1				1	R104S (CGC→AGC)	mnmE ←	tRNA modification GTPase MnmE
		TOTAL MUTATIONS	0	18	6	287	397	330	329	309	338	380	327	347	433	371	AVERAGE (ALL SAMPLES)	AVERAGE (LATE SAMPLES)
																	276.571	321.167

## Sheet: NS_pos_full
position	mutation	frequency	E-S2239-16	E-MSB2494	E-MSB3405	L-001-1A	L-001-1B	L-001-1C	L-001-2A	L-001-2B	L-001-3A	L-001-3B	L-001-4	L-001-5A	L-001-5B	L-001-6	annotation	gene	description
4058	G→T	2					1								1		G89V (GGG→GTG)	gyrB →	DNA gyrase subunit B
5196	G→T	11				1	1	1	1	1	1	1	1	1	1	1	E468D (GAG→GAT)	gyrB →	DNA gyrase subunit B
9982	C→A	1								1							G673W (GGG→TGG)	glyS ←	Glycine‑‑tRNA ligase beta subunit
23351	G→T	1										1					G325V (GGC→GTC)	OGPHKNMM_00021 →	hypothetical protein
28739	G→T	2					1								1		Q207H (CAG→CAT)	prsA →	Foldase protein PrsA
63631	Δ10 bp	1								1							coding (503‑512/1662 nt)	OGPHKNMM_00054 ←	hypothetical protein
74352	G→T	1								1							P84Q (CCG→CAG)	OGPHKNMM_00069 ←	hypothetical protein
81525	G→T	1												1			E333* (GAG→TAG)	OGPHKNMM_00076 →	hypothetical protein
88556	+G	11		1	1	1	1		1		1	1	1	1	1	1	coding (967/1077 nt)	prkC_1 ←	Serine/threonine‑protein kinase PrkC
94301	C→A	1									1						G59C (GGC→TGC)	OGPHKNMM_00085 ←	hypothetical protein
94573	C→A	2					1								1		G417W (GGG→TGG)	yiaD_1 ←	putative lipoprotein YiaD
95364	G→C	2										1				1	T153S (ACC→AGC)	yiaD_1 ←	putative lipoprotein YiaD
97540	C→T	11				1	1	1	1	1	1	1	1	1	1	1	A35T (GCA→ACA)	OGPHKNMM_00088 ←	hypothetical protein
98357	(GGCTGT)8→5	7				1		1	1		1		1	1		1	coding (789‑806/1476 nt)	OGPHKNMM_00089 ←	hypothetical protein
98363	(GGCTGT)8→6	2								1		1					coding (789‑800/1476 nt)	OGPHKNMM_00089 ←	hypothetical protein
99791	G→T	1								1							D88Y (GAC→TAC)	OGPHKNMM_00090 →	hypothetical protein
109245	T→C	8					1	1	1	1			1	1	1	1	V540A (GTG→GCG)	clpB_1 →	Chaperone protein ClpB
133930	(CGG)4→3	1											1				coding (206‑208/915 nt)	ctaB →	Protoheme IX farnesyltransferase
169562	C→A	1												1			P96T (CCG→ACG)	OGPHKNMM_00158 →	hypothetical protein
190957	Δ21 bp	3						1	1		1						coding (1386‑1406/1407 nt)	xanP_1 →	Xanthine permease XanP
198136	C→A	1												1			G257W (GGG→TGG)	cheR ←	Chemotaxis protein methyltransferase
216114	C→A	1										1					G57W (GGG→TGG)	oprD_2 ←	Porin D
219888	C→T	3										1	1			1	A448V (GCC→GTC)	fyuA_1 →	Pesticin receptor
235941	G→T	1											1				A238S (GCC→TCC)	fabD_1 →	Malonyl CoA‑acyl carrier protein transacylase
247257	C→A	2					1								1		A216S (GCC→TCC)	novR_1 ←	Decarboxylase NovR
264498	Δ3 bp	1								1							coding (604‑606/1266 nt)	nicP_1 ←	Porin‑like protein NicP
284639	G→T	2										1				1	L364M (CTG→ATG)	OGPHKNMM_00263 ←	hypothetical protein
285366	G→T	1										1					S121R (AGC→AGA)	OGPHKNMM_00263 ←	hypothetical protein
289831	C→A	1										1					Q585H (CAG→CAT)	vgrG1_3 ←	Actin cross‑linking toxin VgrG1
290777	C→A	1														1	R270L (CGG→CTG)	vgrG1_3 ←	Actin cross‑linking toxin VgrG1
296383	Δ12 bp	1												1			coding (444‑455/1281 nt)	davT →	5‑aminovalerate aminotransferase DavT
312835	C→T	1													1		E13K (GAA→AAA)	OGPHKNMM_00288 ←	hypothetical protein
314423	C→T	3										1	1			1	V299M (GTG→ATG)	OGPHKNMM_00289 ←	putative signaling protein
339103	C→A	2					1								1		A94E (GCG→GAG)	OGPHKNMM_00309 →	Ureidoglycolate lyase
353297	C→A	2					1								1		P176Q (CCG→CAG)	ilvA_1 →	L‑threonine dehydratase biosynthetic IlvA
355302	(GGC)3→5	2					1								1		coding (380/1272 nt)	OGPHKNMM_00324 →	hypothetical protein
357099	G→T	2					1								1		S257R (AGC→AGA)	OGPHKNMM_00326 ←	hypothetical protein
359654	T→G	11				1	1	1	1	1	1	1	1	1	1	1	V126G (GTG→GGG)	ptsI_1 →	Phosphoenolpyruvate‑protein phosphotransferase
366881	C→A	2					1								1		G51C (GGC→TGC)	OGPHKNMM_00335 ←	hypothetical protein
385568	C→A	1														1	G411C (GGC→TGC)	ggt_1 ←	Gamma‑glutamyltranspeptidase
414581	Δ10 bp	11				1	1	1	1	1	1	1	1	1	1	1		[OGPHKNMM_00385]	[OGPHKNMM_00385]
414629	T→G	11				1	1	1	1	1	1	1	1	1	1	1	T43P (ACC→CCC)	OGPHKNMM_00385 ←	hypothetical protein
450040	T→C	11				1	1	1	1	1	1	1	1	1	1	1	*327Q (TAG→CAG)	puo →	Putrescine oxidase
455743	A→T	11				1	1	1	1	1	1	1	1	1	1	1	*634L (TAG→TTG)	mexB_1 →	Multidrug resistance protein MexB
457504	C→A	1												1			L174M (CTG→ATG)	oprM_1 →	Outer membrane protein OprM
464628	C→T	11				1	1	1	1	1	1	1	1	1	1	1	G47D (GGC→GAC)	ahcY ←	Adenosylhomocysteinase
465257	G→T	1					1										W61C (TGG→TGT)	OGPHKNMM_00429 →	hypothetical protein
469943	C→A	11				1	1	1	1	1	1	1	1	1	1	1	F187L (TTC→TTA)	rutR_2 →	HTH‑type transcriptional regulator RutR
471957	G→T	2					1								1		L199M (CTG→ATG)	codB ←	Cytosine permease
476616	G→T	11				1	1	1	1	1	1	1	1	1	1	1	P98Q (CCG→CAG)	dht ←	D‑hydantoinase/dihydropyrimidinase
503417	G→T	2					1								1		D99Y (GAC→TAC)	creC →	Sensor protein CreC
508915	G→T	1										1					G246* (GGA→TGA)	OGPHKNMM_00465 →	hypothetical protein
524631	C→A	1										1					L108M (CTG→ATG)	OGPHKNMM_00480 →	hypothetical protein
535385	G→T	10					1	1	1	1	1	1	1	1	1	1	R318L (CGA→CTA)	kipA_1 →	KipI antagonist
555611	C→A	1										1					E21* (GAA→TAA)	OGPHKNMM_00511 ←	hypothetical protein
558934	C→T	11				1	1	1	1	1	1	1	1	1	1	1	G117S (GGC→AGC)	nirS_2 ←	Nitrite reductase
591455	C→A	1					1										S332R (AGC→AGA)	pgk →	Phosphoglycerate kinase
606338	C→A	1												1			D188Y (GAC→TAC)	OGPHKNMM_00569 ←	hypothetical protein
617757	G→T	11				1	1	1	1	1	1	1	1	1	1	1	L85I (CTC→ATC)	OGPHKNMM_00576 ←	hypothetical protein
626587	A→G	11				1	1	1	1	1	1	1	1	1	1	1	S416P (TCC→CCC)	OGPHKNMM_00586 ←	hypothetical protein
635176	C→A	2					1								1		D178Y (GAC→TAC)	lptD ←	LPS‑assembly protein LptD
647923	G→A	3										1	1			1	G95S (GGC→AGC)	ydcV_2 →	Inner membrane ABC transporter permease protein YdcV
665413	Δ2 bp	1							1								coding (390‑391/873 nt)	OGPHKNMM_00624 →	hypothetical protein
679736	G→T	11				1	1	1	1	1	1	1	1	1	1	1	G280* (GGA→TGA)	OGPHKNMM_00640 →	hypothetical protein
689667	G→T	1											1				L307M (CTG→ATG)	yhaI_2 ←	Inner membrane protein YhaI
706513	C→A	1													1		P246T (CCG→ACG)	coaX →	Type III pantothenate kinase
718013	C→A	2					1								1		L412I (CTC→ATC)	rpoC →	DNA‑directed RNA polymerase subunit beta'
719757	C→A	11				1	1	1	1	1	1	1	1	1	1	1	A993E (GCG→GAG)	rpoC →	DNA‑directed RNA polymerase subunit beta'
723934	G→T	11				1	1	1	1	1	1	1	1	1	1	1	G611V (GGC→GTC)	fusA_1 →	Elongation factor G 1
726407	C→A	4					1					1			1	1	S137Y (TCC→TAC)	rplC →	50S ribosomal protein L3
728922	Δ12 bp	3						1	1		1						coding (240‑251/333 nt)	rplV →	50S ribosomal protein L22
730629	C→A	3										1	1			1	Q3K (CAG→AAG)	rplN →	50S ribosomal protein L14
735716	T→C	11				1	1	1	1	1	1	1	1	1	1	1	V304A (GTG→GCG)	secY →	Protein translocase subunit SecY
752736	Δ18 bp	2					1								1		coding (590‑607/4317 nt)	mbtB_1 →	Phenyloxazoline synthase MbtB
767219	C→A	2					1								1		L255M (CTG→ATG)	fptA →	Fe(3+)‑pyochelin receptor
777822	C→T	11				1	1	1	1	1	1	1	1	1	1	1	R204Q (CGG→CAG)	aroH_1 ←	Phospho‑2‑dehydro‑3‑deoxyheptonate aldolase
812881	C→T	11				1	1	1	1	1	1	1	1	1	1	1	A242V (GCG→GTG)	cdhR_1 →	HTH‑type transcriptional regulator CdhR
824945	C→A	2					1								1		E26* (GAG→TAG)	xthA_1 ←	Exodeoxyribonuclease III
827372	C→A	11				1	1	1	1	1	1	1	1	1	1	1	R762L (CGG→CTG)	fpvA_1 ←	Ferripyoverdine receptor
831969	G→T	9				1		1	1	1	1	1	1	1		1	Q171H (CAG→CAT)	gabR_1 →	HTH‑type transcriptional regulatory protein GabR
840068	C→A	2					1								1		Q253H (CAG→CAT)	gylR ←	Glycerol operon regulatory protein
881617	G→T	1								1							F296L (TTC→TTA)	betB_1 ←	NAD/NADP‑dependent betaine aldehyde dehydrogenase
905892	C→A	2					1								1		E108* (GAG→TAG)	yedZ ←	Sulfoxide reductase heme‑binding subunit YedZ
932988	G→T	3										1	1			1	G301V (GGC→GTC)	hxuA_1 →	Heme/hemopexin‑binding protein
951419	C→A	11				1	1	1	1	1	1	1	1	1	1	1	D220Y (GAT→TAT)	ompW ←	Outer membrane protein W
985996	G→T	11				1	1	1	1	1	1	1	1	1	1	1	G112V (GGG→GTG)	pkn1_1 →	Serine/threonine‑protein kinase Pkn1
990340	C→A	2					1								1		D198Y (GAC→TAC)	eutB ←	Ethanolamine ammonia‑lyase heavy chain
996653	C→A	2					1								1		A20D (GCC→GAC)	mpl →	UDP‑N‑acetylmuramate‑‑L‑alanyl‑gamma‑D‑glutamyl‑ meso‑2,6‑diaminoheptandioate ligase
996970	G→T	9				1		1	1	1	1	1	1	1		1	E126* (GAG→TAG)	mpl →	UDP‑N‑acetylmuramate‑‑L‑alanyl‑gamma‑D‑glutamyl‑ meso‑2,6‑diaminoheptandioate ligase
1007912	G→T	3										1	1			1	P40T (CCG→ACG)	OGPHKNMM_00949 ←	Tropinesterase
1019741	Δ19 bp	2					1								1		coding (720‑738/894 nt)	cysL_2 ←	HTH‑type transcriptional regulator CysL
1032826	G→T	1														1	L279I (CTC→ATC)	ybeZ ←	PhoH‑like protein
1052866	G→T	2					1								1		E44* (GAG→TAG)	OGPHKNMM_00995 →	hypothetical protein
1059477	Δ1,538 bp	3						1	1		1							[OGPHKNMM_01001]–ssuD_1	[OGPHKNMM_01001], ssuD_1
1065395	C→A	1										1					G107C (GGC→TGC)	OGPHKNMM_01007 ←	Putative thiazole biosynthetic enzyme
1079665	C→A	2					1								1		Q117K (CAG→AAG)	tauB_1 →	Taurine import ATP‑binding protein TauB
1128246	C→A	11				1	1	1	1	1	1	1	1	1	1	1	Q166H (CAG→CAT)	cdhR_2 ←	HTH‑type transcriptional regulator CdhR
1128936	C→A	3						1	1		1						P26Q (CCG→CAG)	eamA_1 →	putative amino‑acid metabolite efflux pump
1134378	C→A	1												1			Q281K (CAG→AAG)	aaeB_1 →	p‑hydroxybenzoic acid efflux pump subunit AaeB
1142245	C→A	1													1		R8L (CGC→CTC)	OGPHKNMM_01071 ←	hypothetical protein
1148907	G→T	1														1	R374S (CGC→AGC)	narX ←	Nitrate/nitrite sensor protein NarX
1154266	C→A	2										1				1	P426Q (CCG→CAG)	narG →	Respiratory nitrate reductase 1 alpha chain
1192041	C→A	1													1		R319L (CGG→CTG)	rlmF ←	Ribosomal RNA large subunit methyltransferase F
1204437	G→T	9				1		1	1	1	1	1	1	1		1	F55L (TTC→TTA)	holC ←	DNA polymerase III subunit chi
1214507	G→T	1											1				*348L (TGA→TTA)	queA →	S‑adenosylmethionine:tRNA ribosyltransferase‑isomerase
1222552	C→T	1		1													P61S (CCG→TCG)	iscR →	HTH‑type transcriptional regulator IscR
1231709	G→T	1												1			G57C (GGC→TGC)	ispG →	4‑hydroxy‑3‑methylbut‑2‑en‑1‑yl diphosphate synthase (flavodoxin)
1246605	C→A	1										1					L420I (CTC→ATC)	pfeA_1 →	Ferric enterobactin receptor
1254195	C→A	1						1									A86S (GCC→TCC)	ddpX ←	D‑alanyl‑D‑alanine dipeptidase
1262595	Δ10 bp	11				1	1	1	1	1	1	1	1	1	1	1	coding (173‑182/1143 nt)	hdaH ←	Histone deacetylase‑like amidohydrolase
1275137	G→A	1			1												Q58* (CAG→TAG)	mltF_1 ←	Membrane‑bound lytic murein transglycosylase F
1278231	+TACC	2										1				1	coding (2647/3897 nt)	purL →	Phosphoribosylformylglycinamidine synthase
1287429	C→A	1								1							K63N (AAG→AAT)	yvoA_1 ←	HTH‑type transcriptional repressor YvoA
1311951	G→T	11				1	1	1	1	1	1	1	1	1	1	1	A96S (GCG→TCG)	OGPHKNMM_01230 →	hypothetical protein
1314437	G→T	1														1	E237* (GAG→TAG)	yqiK →	Inner membrane protein YqiK
1318801	C→T	11				1	1	1	1	1	1	1	1	1	1	1	R953C (CGC→TGC)	OGPHKNMM_01234 →	hypothetical protein
1333519	C→A	2					1								1		G154V (GGC→GTC)	OGPHKNMM_01246 ←	hypothetical protein
1354504	C→A	11				1	1	1	1	1	1	1	1	1	1	1	Q35K (CAG→AAG)	rcdA →	HTH‑type transcriptional regulator RcdA
1368124	C→A	6				1		1	1	1	1			1			L214M (CTG→ATG)	adk →	Adenylate kinase
1377758	G→T	1														1	M648I (ATG→ATT)	ttgE →	Toluene efflux pump membrane transporter TtgE
1384690	C→A	6				1		1	1	1	1			1			L231M (CTG→ATG)	OGPHKNMM_01290 →	hypothetical protein
1423178	C→A	9				1		1	1	1	1	1	1	1		1	S199Y (TCC→TAC)	pyrG_1 →	CTP synthase
1431455	G→T	1														1	G69V (GGC→GTC)	yeiG →	S‑formylglutathione hydrolase YeiG
1451537	G→T	1													1		A158E (GCG→GAG)	ydcV_3 ←	Inner membrane ABC transporter permease protein YdcV
1511550	G→T	1										1					R501S (CGC→AGC)	arnA ←	Bifunctional polymyxin resistance protein ArnA
1514206	G→T	2					1								1		Q336K (CAG→AAG)	arnB ←	UDP‑4‑amino‑4‑deoxy‑L‑arabinose‑‑oxoglutarate aminotransferase
1517560	+GGCT	2										1				1	coding (332/651 nt)	OGPHKNMM_01413 ←	hypothetical protein
1521302	G→T	2										1				1	L254I (CTC→ATC)	algL ←	Alginate lyase
1523639	C→T	11				1	1	1	1	1	1	1	1	1	1	1	A499T (GCC→ACC)	algG ←	Poly(beta‑D‑mannuronate) C5 epimerase
1523942	A→G	11				1	1	1	1	1	1	1	1	1	1	1	F398L (TTC→CTC)	algG ←	Poly(beta‑D‑mannuronate) C5 epimerase
1525197	G→T	2					1								1		S477* (TCG→TAG)	algE ←	Alginate production protein AlgE
1546656	(GGTGG)1→2	1												1			coding (285/675 nt)	rnt ←	Ribonuclease T
1549712	G→T	11				1	1	1	1	1	1	1	1	1	1	1	G172C (GGC→TGC)	argG →	Argininosuccinate synthase
1558432	C→A	1													1		A46D (GCT→GAT)	OGPHKNMM_01444 →	hypothetical protein
1591571	C→T	1												1			R275H (CGC→CAC)	OGPHKNMM_01476 ←	Cardiolipin synthase
1591572	G→T	2					1								1		R275S (CGC→AGC)	OGPHKNMM_01476 ←	Cardiolipin synthase
1604479	C→T	2					1								1		Q25* (CAG→TAG)	sdiA_1 →	Regulatory protein SdiA
1604876	G→T	9				1		1	1	1	1	1	1	1		1	C157F (TGC→TTC)	sdiA_1 →	Regulatory protein SdiA
1628603	+GG	2					1								1		coding (324/1770 nt)	asnB ←	Asparagine synthetase [glutamine‑hydrolyzing] 1
1629435	G→T	2					1								1		E123* (GAG→TAG)	mhqR_2 →	HTH‑type transcriptional regulator MhqR
1637640	G→T	9				1		1	1	1	1	1	1	1		1	P170H (CCC→CAC)	mqo_1 ←	Malate:quinone oxidoreductase
1661419	G→T	1								1							C251F (TGC→TTC)	OGPHKNMM_01541 →	hypothetical protein
1664643	G→T	1					1										E214D (GAG→GAT)	pknK_2 →	Serine/threonine‑protein kinase PknK
1669431	C→A	1											1				L239M (CTG→ATG)	pdhA →	Pyruvate dehydrogenase E1 component subunit alpha
1671222	G→T	1								1							G133C (GGC→TGC)	pdhC →	Dihydrolipoyllysine‑residue acetyltransferase component of pyruvate dehydrogenase complex
1675484	G→T	1									1						E231D (GAG→GAT)	OGPHKNMM_01555 →	hypothetical protein
1680230	C→A	9				1		1	1	1	1	1	1	1		1	A216D (GCC→GAC)	prsD_1 →	Type I secretion system ATP‑binding protein PrsD
1697406	Δ15 bp	1												1			coding (1219‑1233/1287 nt)	OGPHKNMM_01577 ←	hypothetical protein
1710189	G→T	9				1		1	1	1	1	1	1	1		1	D39Y (GAC→TAC)	phnG →	Alpha‑D‑ribose 1‑methylphosphonate 5‑triphosphate synthase subunit PhnG
1722950	+CC	1												1			coding (1154/1158 nt)	amiC_1 →	Aliphatic amidase expression‑regulating protein
1760141	C→A	11				1	1	1	1	1	1	1	1	1	1	1	D2279Y (GAC→TAC)	dhbF ←	Dimodular nonribosomal peptide synthase
1768632	T→G	1		1													T221P (ACC→CCC)	OGPHKNMM_01646 ←	hypothetical protein
1775469	C→T	2										1				1	Q233* (CAG→TAG)	plcN_1 →	Non‑hemolytic phospholipase C
1782983	C→A	3										1	1			1	E607* (GAG→TAG)	OGPHKNMM_01660 ←	putative signaling protein
1783642	Δ1 bp	11				1	1	1	1	1	1	1	1	1	1	1	coding (1160/2181 nt)	OGPHKNMM_01660 ←	putative signaling protein
1808917	C→G	2										1				1	T13S (ACC→AGC)	vgrG1_5 →	Actin cross‑linking toxin VgrG1
1820862	G→T	9				1		1	1	1	1	1	1	1		1	R28L (CGG→CTG)	OGPHKNMM_01690 →	hypothetical protein
1823244	C→A	2					1								1		L14M (CTG→ATG)	oprO →	Porin O
1826738	C→A	11				1	1	1	1	1	1	1	1	1	1	1	L90M (CTG→ATG)	OGPHKNMM_01695 →	hypothetical protein
1831651	G→A	9				1		1	1	1	1	1	1	1		1	V660M (GTG→ATG)	cshB →	DEAD‑box ATP‑dependent RNA helicase CshB
1837972	G→T	1										1					R61M (AGG→ATG)	OGPHKNMM_01703 →	hypothetical protein
1857017	G→T	1										1					F536L (TTC→TTA)	prc ←	Tail‑specific protease
1863740	G→T	3						1	1		1						L28I (CTC→ATC)	OGPHKNMM_01729 ←	hypothetical protein
1883972	G→T	1													1		D290Y (GAC→TAC)	OGPHKNMM_01750 →	hypothetical protein
1891995	C→A	1													1		D168Y (GAC→TAC)	exsA_1 ←	Exoenzyme S synthesis regulatory protein ExsA
1913622	C→A	1				1											G175C (GGC→TGC)	epd_2 ←	D‑erythrose‑4‑phosphate dehydrogenase
1926099	Δ3 bp	3						1	1		1						coding (220‑222/852 nt)	yeaD_1 →	Putative glucose‑6‑phosphate 1‑epimerase
1939339	C→A	9				1		1	1	1	1	1	1	1		1	G45C (GGC→TGC)	ubiG_1 ←	Ubiquinone biosynthesis O‑methyltransferase
1942625	G→A	12		1		1	1	1	1	1	1	1	1	1	1	1	A83T (GCC→ACC)	gyrA →	DNA gyrase subunit A
1945787	G→T	1					1										D184Y (GAC→TAC)	serC →	Phosphoserine aminotransferase
1948079	G→T	2								1				1			E209D (GAG→GAT)	hisC_1 →	Histidinol‑phosphate aminotransferase
1952622	C→A	2										1				1	R279S (CGC→AGC)	rpsA_1 →	30S ribosomal protein S1
1960022	(G)8→7	2					1								1		coding (1117/1890 nt)	oatA_1 →	O‑acetyltransferase OatA
1972359	(G)12→9	11				1	1	1	1	1	1	1	1	1	1	1	coding (230‑232/1023 nt)	tagO →	putative undecaprenyl‑phosphate N‑acetylglucosaminyl 1‑phosphate transferase
1976646	C→T	11				1	1	1	1	1	1	1	1	1	1	1	P537L (CCT→CTT)	pglF →	UDP‑N‑acetyl‑alpha‑D‑glucosamine C6 dehydratase
1978811	C→A	1												1			E8* (GAA→TAA)	tyrB ←	Aromatic‑amino‑acid aminotransferase
1989806	G→T	11				1	1	1	1	1	1	1	1	1	1	1	W28L (TGG→TTG)	dusC →	tRNA‑dihydrouridine(16) synthase
2001725	C→A	1										1					Q246K (CAG→AAG)	asd →	Aspartate‑semialdehyde dehydrogenase
2001778	C→A	1														1	D263E (GAC→GAA)	asd →	Aspartate‑semialdehyde dehydrogenase
2010217	G→T	3										1	1			1	G14V (GGG→GTG)	ftsN_1 →	Cell division protein FtsN
2012541	T→C	11				1	1	1	1	1	1	1	1	1	1	1	S290P (TCC→CCC)	purF →	Amidophosphoribosyltransferase
2043089	G→T	1														1	G482C (GGC→TGC)	OGPHKNMM_01903 →	hypothetical protein
2052691	Δ4 bp	1								1							coding (874‑877/1632 nt)	OGPHKNMM_01910 ←	hypothetical protein
2054165	C→A	9				1		1	1	1	1	1	1	1		1	G387V (GGC→GTC)	OGPHKNMM_01911 ←	hypothetical protein
2054366	G→T	2							1		1						P320Q (CCG→CAG)	OGPHKNMM_01911 ←	hypothetical protein
2057537	C→A	2					1								1		E77* (GAG→TAG)	OGPHKNMM_01914 ←	hypothetical protein
2068350	+CCAT	1											1				coding (663/2847 nt)	OGPHKNMM_01922 →	hypothetical protein
2074906	C→T	1									1						Q84* (CAG→TAG)	OGPHKNMM_01925 →	hypothetical protein
2077570	G→T	1										1					G195C (GGC→TGC)	bshA →	N‑acetyl‑alpha‑D‑glucosaminyl L‑malate synthase
2090151	C→A	2					1								1		A387S (GCC→TCC)	dacB ←	D‑alanyl‑D‑alanine carboxypeptidase DacB
2103106	G→T	2					1								1		R122S (CGC→AGC)	gstB_1 ←	Glutathione S‑transferase GstB
2106082	C→A	1														1	P413Q (CCG→CAG)	OGPHKNMM_01953 →	hypothetical protein
2116855	G→T	2										1				1	G156V (GGC→GTC)	OGPHKNMM_01964 →	hypothetical protein
2133483	G→T	11				1	1	1	1	1	1	1	1	1	1	1	S63Y (TCT→TAT)	lexA ←	LexA repressor
2165902	Δ11 bp	3						1	1		1						coding (2826‑2836/3219 nt)	rne ←	Ribonuclease E
2165953	C→A	6				1		1	1	1	1			1			E929* (GAA→TAA)	rne ←	Ribonuclease E
2166934	Δ14 bp	3										1	1			1	coding (1791‑1804/3219 nt)	rne ←	Ribonuclease E
2167591	G→T	2										1				1	R383S (CGC→AGC)	rne ←	Ribonuclease E
2192380	Δ1,075 bp	1									1							[lip3]–[cobM]	[lip3], [cobM]
2199724	C→A	9				1		1	1	1	1	1	1	1		1	P838Q (CCG→CAG)	cobN →	Aerobic cobaltochelatase subunit CobN
2201370	C→A	1									1						E238* (GAG→TAG)	aroF_1 ←	Phospho‑2‑dehydro‑3‑deoxyheptonate aldolase, Tyr‑sensitive
2203226	C→A	1													1		P192Q (CCG→CAG)	bchI →	Magnesium‑chelatase 38 kDa subunit
2205463	G→T	9				1		1	1	1	1	1	1	1		1	G337C (GGC→TGC)	fadA_3 →	3‑ketoacyl‑CoA thiolase
2215226	G→T	2										1				1	R221S (CGT→AGT)	trpI_2 ←	HTH‑type transcriptional regulator TrpI
2218001	G→T	1						1									W438L (TGG→TTG)	OGPHKNMM_02061 →	hypothetical protein
2223722	C→A	2					1								1		M146I (ATG→ATT)	yxeP_1 ←	putative hydrolase YxeP
2227991	Δ18 bp	1												1			coding (57‑74/774 nt)	fabG_6 ←	3‑oxoacyl‑[acyl‑carrier‑protein] reductase FabG
2235310	Δ2 bp	2					1								1		coding (410‑411/2157 nt)	fhuA_2 ←	Ferrichrome‑iron receptor
2272665	G→T	2					1								1		E118D (GAG→GAT)	OGPHKNMM_02114 →	hypothetical protein
2279301	G→T	1					1										A39E (GCG→GAG)	ydaM_2 ←	putative diguanylate cyclase YdaM
2281495	G→T	2					1								1		S155* (TCG→TAG)	mcpS_2 ←	Methyl‑accepting chemotaxis protein McpS
2283187	Δ4 bp	3						1	1		1						coding (41‑44/1431 nt)	mltF_2 →	Membrane‑bound lytic murein transglycosylase F
2338886	G→T	1														1	W131L (TGG→TTG)	OGPHKNMM_02187 →	hypothetical protein
2342892	C→T	1											1				D59N (GAT→AAT)	cusS_1 ←	Sensor kinase CusS
2358032	C→T	11				1	1	1	1	1	1	1	1	1	1	1	R72C (CGC→TGC)	OGPHKNMM_02210 →	hypothetical protein
2373599	C→A	2					1								1		S137Y (TCT→TAT)	OGPHKNMM_02228 →	hypothetical protein
2376319	G→T	9				1		1	1	1	1	1	1	1		1	P134Q (CCG→CAG)	ycdT_2 ←	putative diguanylate cyclase YcdT
2403869	C→A	1														1	L323M (CTG→ATG)	pheS →	Phenylalanine‑‑tRNA ligase alpha subunit
2426015	Δ100 bp	11				1	1	1	1	1	1	1	1	1	1	1	coding (1335‑1434/1491 nt)	mutL_1 ←	DNA mismatch repair protein MutL
2433034	T→C	11				1	1	1	1	1	1	1	1	1	1	1	T136A (ACT→GCT)	recD_1 ←	RecBCD enzyme subunit RecD
2433266	C→A	9				1		1	1	1	1	1	1	1		1	E58D (GAG→GAT)	recD_1 ←	RecBCD enzyme subunit RecD
2434359	G→T	1							1								Q36K (CAA→AAA)	symE ←	Toxic protein SymE
2435429	G→T	2					1								1		L184M (CTG→ATG)	OGPHKNMM_02301 ←	hypothetical protein
2480759	G→A	11				1	1	1	1	1	1	1	1	1	1	1	A414V (GCG→GTG)	pfeS_2 ←	Sensor protein PfeS
2490646	C→A	11				1	1	1	1	1	1	1	1	1	1	1	S324I (AGC→ATC)	clcD ←	Carboxymethylenebutenolidase
2501762	G→T	3						1	1		1						R296L (CGG→CTG)	OGPHKNMM_02358 →	hypothetical protein
2521053	G→T	1													1		R55M (AGG→ATG)	OGPHKNMM_02379 →	hypothetical protein
2557852	C→A	3										1	1			1	P543T (CCG→ACG)	clpA →	ATP‑dependent Clp protease ATP‑binding subunit ClpA
2558191	G→T	2					1								1		G656C (GGC→TGC)	clpA →	ATP‑dependent Clp protease ATP‑binding subunit ClpA
2564332	C→A	2					1								1		Q103K (CAG→AAG)	lolA →	Outer‑membrane lipoprotein carrier protein
2568887	G→T	9				1		1	1	1	1	1	1	1		1	P294Q (CCG→CAG)	yqjG ←	Glutathionyl‑hydroquinone reductase YqjG
2568987	C→A	2					1								1		G261C (GGC→TGC)	yqjG ←	Glutathionyl‑hydroquinone reductase YqjG
2570715	C→A	11				1	1	1	1	1	1	1	1	1	1	1	D42Y (GAC→TAC)	trpD_2 ←	Anthranilate phosphoribosyltransferase
2571445	G→T	2										1				1	R10S (CGC→AGC)	tusB ←	Protein TusB
2572183	G→T	9				1		1	1	1	1	1	1	1		1	P14H (CCC→CAC)	dsrE ←	Putative sulfurtransferase DsrE
2579642	A→G	11				1	1	1	1	1	1	1	1	1	1	1	K241R (AAG→AGG)	msuD_1 →	Methanesulfonate monooxygenase
2580600	G→T	1													1		W198L (TGG→TTG)	ydbM →	Putative acyl‑CoA dehydrogenase YdbM
2589890	C→A	1												1			P850T (CCC→ACC)	cirA_1 →	Colicin I receptor
2594545	T→C	13		1	1	1	1	1	1	1	1	1	1	1	1	1	L58P (CTC→CCC)	uvrY_2 →	Response regulator UvrY
2613572	C→A	1												1			E42* (GAG→TAG)	OGPHKNMM_02468 ←	hypothetical protein
2622908	G→T	1						1									G189V (GGA→GTA)	OGPHKNMM_02477 →	hypothetical protein
2630540	G→T	1												1			A32S (GCC→TCC)	OGPHKNMM_02487 →	hypothetical protein
2630798	G→T	2					1								1		G118C (GGT→TGT)	OGPHKNMM_02487 →	hypothetical protein
2631065	C→A	1								1							P207T (CCG→ACG)	OGPHKNMM_02487 →	hypothetical protein
2632269	C→A	2					1								1		L114I (CTC→ATC)	OGPHKNMM_02489 →	hypothetical protein
2635606	T→C	11				1	1	1	1	1	1	1	1	1	1	1	*121Q (TAG→CAG)	OGPHKNMM_02494 →	hypothetical protein
2646788	C→A	11				1	1	1	1	1	1	1	1	1	1	1	Q364K (CAG→AAG)	OGPHKNMM_02502 →	hypothetical protein
2651366	G→T	2										1				1	A78S (GCA→TCA)	OGPHKNMM_02505 →	hypothetical protein
2652427	G→T	1										1					K196N (AAG→AAT)	OGPHKNMM_02506 →	hypothetical protein
2659108	C→A	2					1								1		P51Q (CCG→CAG)	mdaB →	Modulator of drug activity B
2695156	C→A	2					1								1		A6S (GCC→TCC)	dmlR_14 ←	HTH‑type transcriptional regulator DmlR
2698531	C→A	9				1		1	1	1	1	1	1	1		1	F305L (TTC→TTA)	tamA →	Translocation and assembly module TamA
2719771	G→T	11				1	1	1	1	1	1	1	1	1	1	1	E202D (GAG→GAT)	mdtB_1 →	Multidrug resistance protein MdtB
2727338	C→A	2					1								1		E453* (GAA→TAA)	czcS_1 ←	Sensor protein CzcS
2738826	C→A	11				1	1	1	1	1	1	1	1	1	1	1	H112N (CAC→AAC)	cbdB →	2‑halobenzoate 1,2‑dioxygenase small subunit
2759889	T→G	2					1								1		T34P (ACC→CCC)	ttgI_3 ←	Toluene efflux pump outer membrane protein TtgI
2789376	C→A	11				1	1	1	1	1	1	1	1	1	1	1	A3D (GCC→GAC)	fecI_6 →	putative RNA polymerase sigma factor FecI
2797891	C→A	2					1								1		C148* (TGC→TGA)	cdiA_2 →	16S rRNA endonuclease CdiA
2803847	C→A	2										1				1	L2134M (CTG→ATG)	cdiA_2 →	16S rRNA endonuclease CdiA
2815319	C→A	1												1			Q56K (CAG→AAG)	OGPHKNMM_02639 →	hypothetical protein
2845401	(ATCACG)7→9	8					1	1	1		1	1		1	1	1	coding (85/1038 nt)	hflC_1 →	Modulator of FtsH protease HflC
2845401	(ATCACG)7→10	2				1				1							coding (85/1038 nt)	hflC_1 →	Modulator of FtsH protease HflC
2845755	C→A	9				1		1	1	1	1	1	1	1		1	P147T (CCG→ACG)	hflC_1 →	Modulator of FtsH protease HflC
2858084	C→A	2					1								1		E85* (GAA→TAA)	fecI_7 ←	putative RNA polymerase sigma factor FecI
2891922	G→T	1								1							E127* (GAG→TAG)	dmlR_18 →	HTH‑type transcriptional regulator DmlR
2896235	(CTGCC)1→2	1											1				coding (1328/1410 nt)	dat →	Diaminobutyrate‑‑2‑oxoglutarate aminotransferase
2898392	Δ1 bp	11				1	1	1	1	1	1	1	1	1	1	1	coding (6/918 nt)	OGPHKNMM_02692 ←	hypothetical protein
2905183	C→A	1									1						H401N (CAC→AAC)	lgrB_2 →	Linear gramicidin synthase subunit B
2905213	C→A	1												1			L411M (CTG→ATG)	lgrB_2 →	Linear gramicidin synthase subunit B
2910275	G→T	2					1								1		R2098L (CGG→CTG)	lgrB_2 →	Linear gramicidin synthase subunit B
2926932	G→T	2					1								1		A306S (GCG→TCG)	tycC →	Tyrocidine synthase 3
2934174	C→A	1					1										D582Y (GAC→TAC)	fpvA_2 ←	Ferripyoverdine receptor
2934474	C→A	1													1		D482Y (GAC→TAC)	fpvA_2 ←	Ferripyoverdine receptor
2940151	Δ1 bp	2										1				1	coding (1004/1284 nt)	cefD_1 ←	Isopenicillin N epimerase
2940334	A→C	1									1						V274G (GTC→GGC)	cefD_1 ←	Isopenicillin N epimerase
2945140	G→T	2							1		1						P234Q (CCG→CAG)	ttgC ←	putative efflux pump outer membrane protein TtgC
2949745	C→A	1													1		E124* (GAG→TAG)	OGPHKNMM_02713 ←	hypothetical protein
2951472	G→T	2										1				1	E195* (GAG→TAG)	pvdA →	L‑ornithine N(5)‑monooxygenase
2951868	C→T	1		1													Q327* (CAG→TAG)	pvdA →	L‑ornithine N(5)‑monooxygenase
2956343	Δ10 bp	3						1	1		1						coding (149‑158/1152 nt)	lldD_1 →	L‑lactate dehydrogenase
2964531	C→A	1														1	G137* (GGA→TGA)	OGPHKNMM_02727 ←	hypothetical protein
2969550	G→T	11				1	1	1	1	1	1	1	1	1	1	1	A594D (GCC→GAC)	clpB_3 ←	Chaperone protein ClpB
2977786	Δ458 bp	1								1								[OGPHKNMM_02738]–[OGPHKNMM_02739]	[OGPHKNMM_02738], [OGPHKNMM_02739]
2984161	G→T	2					1								1		E36D (GAG→GAT)	OGPHKNMM_02742 →	hypothetical protein
2984940	Δ125,264 bp	11				1	1	1	1	1	1	1	1	1	1	1		zraR_1–wcaJ	108 genes
3112342	C→T	11				1	1	1	1	1	1	1	1	1	1	1	H188Y (CAT→TAT)	OGPHKNMM_02852 →	putative HTH‑type transcriptional regulator
3119954	G→T	2					1								1		A220E (GCG→GAG)	pmfR_1 ←	Transcriptional activator PmfR
3121104	G→T	2							1		1						E66D (GAG→GAT)	OGPHKNMM_02859 →	hypothetical protein
3137000	C→A	3						1	1		1						L332M (CTG→ATG)	dhaT_1 →	1,3‑propanediol dehydrogenase
3138990	Δ12 bp	3						1	1		1						coding (404‑415/1425 nt)	prr →	Gamma‑aminobutyraldehyde dehydrogenase
3141422	C→A	11				1	1	1	1	1	1	1	1	1	1	1	S21R (AGC→AGA)	Hgd →	2‑(hydroxymethyl)glutarate dehydrogenase
3141810	C→A	9				1		1	1	1	1	1	1	1		1	R151S (CGC→AGC)	Hgd →	2‑(hydroxymethyl)glutarate dehydrogenase
3175801	C→A	1													1		Q224H (CAG→CAT)	garR_2 ←	2‑hydroxy‑3‑oxopropionate reductase
3180973	C→A	2					1								1		G135C (GGC→TGC)	hcnB_1 ←	Hydrogen cyanide synthase subunit HcnB
3211492	C→A	1													1		A605E (GCG→GAG)	treY →	Maltooligosyl trehalose synthase
3213632	G→T	1												1			E287* (GAG→TAG)	OGPHKNMM_02945 →	hypothetical protein
3217067	C→A	1													1		L104M (CTG→ATG)	OGPHKNMM_02948 →	hypothetical protein
3223413	G→T	11				1	1	1	1	1	1	1	1	1	1	1	P904Q (CCA→CAA)	treS ←	Trehalose synthase/amylase TreS
3228628	G→T	2										1				1	L176M (CTG→ATG)	OGPHKNMM_02955 ←	hypothetical protein
3236185	C→A	1				1											R9M (AGG→ATG)	OGPHKNMM_02964 ←	hypothetical protein
3243208	G→T	11				1	1	1	1	1	1	1	1	1	1	1	P313Q (CCG→CAG)	OGPHKNMM_02974 ←	hypothetical protein
3245506	C→A	2										1				1	R64M (AGG→ATG)	pdeB_1 ←	Cyclic di‑GMP phosphodiesterase PdeB
3249055	C→A	2										1				1	G440C (GGC→TGC)	elfC ←	putative outer membrane usher protein ElfC
3259140	C→A	1										1					R363L (CGG→CTG)	OGPHKNMM_02987 ←	hypothetical protein
3261511	C→A	3						1	1		1						L33M (CTG→ATG)	OGPHKNMM_02989 →	hypothetical protein
3273282	C→T	1								1							Q38* (CAG→TAG)	OGPHKNMM_03002 →	hypothetical protein
3282278	+A	11				1	1	1	1	1	1	1	1	1	1	1	coding (812/1434 nt)	lysN_1 →	2‑aminoadipate transaminase
3286993	G→A	1										1					A191T (GCG→ACG)	OGPHKNMM_03015 →	putative HTH‑type transcriptional regulator
3318824	C→A	9				1		1	1	1	1	1	1	1		1	G252V (GGG→GTG)	fusA_2 ←	Elongation factor G 1
3328338	(ATGAACGGCATGGACCACTCCAAGATGGCCGGCATGGAC)1→2	7				1		1				1	1	1	1	1	coding (1278/1845 nt)	copA_2 →	Copper resistance protein A
3336211	G→T	3										1	1			1	Q75K (CAG→AAG)	yejB_1 ←	Inner membrane ABC transporter permease protein YejB
3339325	G→T	1													1		A627D (GCC→GAC)	cirA_3 ←	Colicin I receptor
3348996	A→G	11				1	1	1	1	1	1	1	1	1	1	1	T367A (ACC→GCC)	OGPHKNMM_03061 →	hypothetical protein
3353398	C→T	1										1					A43V (GCG→GTG)	yidD →	Putative membrane protein insertion efficiency factor
3373886	C→A	3										1	1			1	G115C (GGT→TGT)	gtaB ←	UTP‑‑glucose‑1‑phosphate uridylyltransferase
3376310	Δ1 bp	11				1	1	1	1	1	1	1	1	1	1	1	coding (344/633 nt)	ttgR_2 ←	HTH‑type transcriptional regulator TtgR
3391781	G→T	1												1			E395* (GAG→TAG)	hmgA →	Homogentisate 1,2‑dioxygenase
3394797	C→A	1								1							A293E (GCG→GAG)	pcaK_3 →	4‑hydroxybenzoate transporter PcaK
3400799	C→A	3						1	1		1						E24* (GAG→TAG)	atoE ←	Short‑chain fatty acids transporter
3408760	C→A	2					1								1		S163R (AGC→AGA)	OGPHKNMM_03117 →	hypothetical protein
3411361	Δ15 bp	2				1				1							coding (980‑994/1164 nt)	dhaT_2 ←	1,3‑propanediol dehydrogenase
3434859	C→A	1									1						D293Y (GAC→TAC)	eptA_2 ←	Phosphoethanolamine transferase EptA
3438220	C→A	1														1	R82L (CGG→CTG)	OGPHKNMM_03142 ←	hypothetical protein
3438601	Δ9 bp	1		1													coding (181‑189/234 nt)	OGPHKNMM_03143 ←	hypothetical protein
3439486	Δ52 bp	9				1		1	1	1	1	1	1	1		1		[hpcD_2]	[hpcD_2]
3448065	G→T	11				1	1	1	1	1	1	1	1	1	1	1	G72W (GGG→TGG)	OGPHKNMM_03155 →	hypothetical protein
3487457	Δ19 bp	2					1								1		coding (183‑201/1962 nt)	cirA_4 ←	Colicin I receptor
3499974	G→T	2					1								1		E177* (GAG→TAG)	fcuA →	Ferrichrome receptor FcuA
3557625	C→A	11				1	1	1	1	1	1	1	1	1	1	1	W555L (TGG→TTG)	OGPHKNMM_03244 ←	hypothetical protein
3562784	C→A	11				1	1	1	1	1	1	1	1	1	1	1	G265V (GGG→GTG)	OGPHKNMM_03249 ←	Putative S‑adenosyl‑L‑methionine‑dependent methyltransferase
3571420	C→A	3										1	1			1	E312* (GAG→TAG)	ycdT_3 ←	putative diguanylate cyclase YcdT
3573008	G→T	11				1	1	1	1	1	1	1	1	1	1	1	W136L (TGG→TTG)	cdhR_4 →	HTH‑type transcriptional regulator CdhR
3600755	(TTCGAGACTGGTCAGGGCGTCGGC)1→2	1										1					coding (1561/1689 nt)	OGPHKNMM_03290 ←	hypothetical protein
3612381	G→T	1										1					E97* (GAA→TAA)	mltD →	Membrane‑bound lytic murein transglycosylase D
3619526	C→A	1							1								P291Q (CCG→CAG)	yejE_2 →	Inner membrane ABC transporter permease protein YejE
3620801	C→A	11				1	1	1	1	1	1	1	1	1	1	1	P376T (CCA→ACA)	gsiA_2 →	Glutathione import ATP‑binding protein GsiA
3621217	Δ1 bp	11				1	1	1	1	1	1	1	1	1	1	1	coding (1542/1611 nt)	gsiA_2 →	Glutathione import ATP‑binding protein GsiA
3635326	G→T	2					1								1		R9S (CGC→AGC)	OGPHKNMM_03318 ←	hypothetical protein
3667702	C→A	11				1	1	1	1	1	1	1	1	1	1	1	K535N (AAG→AAT)	ppsA ←	Phosphoenolpyruvate synthase
3692719	(GGAGC)1→2	1										1					coding (227/285 nt)	OGPHKNMM_03370 ←	hypothetical protein
3693689	C→A	11				1	1	1	1	1	1	1	1	1	1	1	D120E (GAC→GAA)	fadB_3 →	putative enoyl‑CoA hydratase
3708064	C→A	9				1		1	1	1	1	1	1	1		1	E108D (GAG→GAT)	tgpA_2 ←	Protein‑glutamine gamma‑glutamyltransferase
3711378	G→T	1										1					F141L (TTC→TTA)	guaA_3 ←	GMP synthase [glutamine‑hydrolyzing]
3726700	C→A	11				1	1	1	1	1	1	1	1	1	1	1	G30C (GGC→TGC)	exsB ←	Exoenzyme S synthesis protein B
3745319	C→A	2					1								1		E206* (GAG→TAG)	pknD ←	Serine/threonine‑protein kinase PknD
3746460	G→T	2					1								1		L166M (CTG→ATG)	speE_2 ←	Polyamine aminopropyltransferase
3754788	G→A	1											1				Q182* (CAG→TAG)	prmB_2 ←	50S ribosomal protein L3 glutamine methyltransferase
3756532	Δ12 bp	11				1	1	1	1	1	1	1	1	1	1	1	coding (262‑273/321 nt)	OGPHKNMM_03445 →	hypothetical protein
3770258	G→T	11				1	1	1	1	1	1	1	1	1	1	1	A770E (GCG→GAG)	clpB_4 ←	Chaperone protein ClpB
3865645	C→A	3										1	1			1	W181L (TGG→TTG)	OGPHKNMM_03545 ←	hypothetical protein
3876284	C→A	1					1										R169S (CGC→AGC)	puuA_4 →	Gamma‑glutamylputrescine synthetase PuuA
3880363	G→T	1												1			D34Y (GAT→TAT)	acnA →	Aconitate hydratase A
3890705	A→G	2										1				1	D48G (GAC→GGC)	ccoN1_4 →	Cbb3‑type cytochrome c oxidase subunit CcoN1
3890795	C→A	9				1	1	1	1	1	1		1	1	1		S78* (TCG→TAG)	ccoN1_4 →	Cbb3‑type cytochrome c oxidase subunit CcoN1
3900986	C→A	11				1	1	1	1	1	1	1	1	1	1	1	R94M (AGG→ATG)	OGPHKNMM_03579 ←	hypothetical protein
3901956	G→T	2					1								1		D149Y (GAC→TAC)	anr →	Transcriptional activator protein Anr
3903516	C→A	3						1	1		1						L133I (CTC→ATC)	OGPHKNMM_03582 →	hypothetical protein
3911971	(GCTCGG)8→9	1														1	coding (1376/2064 nt)	dnaX ←	DNA polymerase III subunit tau
3955094	C→A	1													1		P175T (CCG→ACG)	ttuD →	Putative hydroxypyruvate reductase
3955547	G→T	11				1	1	1	1	1	1	1	1	1	1	1	G326* (GGA→TGA)	ttuD →	Putative hydroxypyruvate reductase
3957747	G→A	1						1									A37T (GCC→ACC)	OGPHKNMM_03627 →	Urea transporter
3967351	T→G	11				1	1	1	1	1	1	1	1	1	1	1	V441G (GTT→GGT)	lhgO_1 →	L‑2‑hydroxyglutarate oxidase LhgO
3975555	G→A	2					1								1		P59L (CCG→CTG)	ccmH ←	Cytochrome c‑type biogenesis protein CcmH
3998453	C→A	3						1	1		1						D41Y (GAC→TAC)	fliA ←	RNA polymerase sigma factor FliA
4006736	C→T	1											1				V107I (GTC→ATC)	flhB_2 ←	Flagellar biosynthetic protein FlhB
4012536	C→A	2					1								1		G121C (GGC→TGC)	fliK ←	Flagellar hook‑length control protein
4014639	G→T	11				1	1	1	1	1	1	1	1	1	1	1	F292L (TTC→TTA)	czcS_2 ←	Sensor protein CzcS
4021949	G→A	1												1			G159D (GGC→GAC)	csrD →	RNase E specificity factor CsrD
4024638	C→A	9				1		1	1	1	1	1	1	1		1	W195L (TGG→TTG)	lasR ←	Transcriptional activator protein LasR
4025089	G→A	1		1													Q45* (CAG→TAG)	lasR ←	Transcriptional activator protein LasR
4025131	C→A	2					1								1		G31* (GGA→TGA)	lasR ←	Transcriptional activator protein LasR
4031861	C→A	1													1		R187L (CGG→CTG)	yheS_1 ←	putative ABC transporter ATP‑binding protein YheS
4052438	G→A	2					1								1		G693D (GGC→GAC)	mscK_1 →	Mechanosensitive channel MscK
4057424	+G	11				1	1	1	1	1	1	1	1	1	1	1	coding (297/363 nt)	fadR ←	Fatty acid metabolism regulator protein
4073260	C→A	1					1										D39Y (GAC→TAC)	pdxB ←	Erythronate‑4‑phosphate dehydrogenase
4130885	Δ2 bp	2										1				1	coding (1262‑1263/2199 nt)	bfrD_2 ←	putative TonB‑dependent receptor BfrD
4133589	C→A	1												1			G12C (GGC→TGC)	cyoD ←	Cytochrome bo(3) ubiquinol oxidase subunit 4
4196565	G→T	2					1								1		D138Y (GAC→TAC)	artI →	Putative ABC transporter arginine‑binding protein 2
4202208	G→T	1												1			K61N (AAG→AAT)	dapA_4 →	4‑hydroxy‑tetrahydrodipicolinate synthase
4232275	C→T	9				1		1	1	1	1	1	1	1		1	C133Y (TGC→TAC)	aaeB_5 ←	p‑hydroxybenzoic acid efflux pump subunit AaeB
4248789	C→A	1												1			L294I (CTC→ATC)	sauT →	putative sulfoacetate‑‑CoA ligase
4251469	G→T	11				1	1	1	1	1	1	1	1	1	1	1	E163* (GAA→TAA)	OGPHKNMM_03904 →	hypothetical protein
4252581	C→A	6				1		1	1	1	1			1			L215M (CTG→ATG)	mdtH →	Multidrug resistance protein MdtH
4266424	C→A	2					1								1		E55* (GAG→TAG)	cobB_1 ←	NAD‑dependent protein deacetylase
4283045	Δ11 bp	2					1								1		coding (2444‑2454/3363 nt)	yegE ←	putative diguanylate cyclase YegE
4298567	(GCCC)3→2	11				1	1	1	1	1	1	1	1	1	1	1	coding (627‑630/672 nt)	alyA_2 ←	Alginate lyase
4309398	A→T	11				1	1	1	1	1	1	1	1	1	1	1	L25H (CTC→CAC)	rstB_2 ←	Sensor protein RstB
4309637	G→T	3										1	1			1	P210Q (CCG→CAG)	ompR_3 ←	Transcriptional regulatory protein OmpR
4320963	G→A	11				1	1	1	1	1	1	1	1	1	1	1	Q251* (CAG→TAG)	pys2_2 ←	Pyocin‑S2
4330174	C→A	11				1	1	1	1	1	1	1	1	1	1	1	L340M (CTG→ATG)	uhpC →	Membrane sensor protein UhpC
4334993	G→T	11				1	1	1	1	1	1	1	1	1	1	1	A2E (GCA→GAA)	OGPHKNMM_03977 ←	hypothetical protein
4337868	C→A	2										1				1	G8V (GGG→GTG)	rpaR ←	HTH‑type quorum sensing‑dependent transcriptional regulator RpaR
4349602	G→A	11				1	1	1	1	1	1	1	1	1	1	1	Q142* (CAG→TAG)	def_2 ←	Peptide deformylase
4353246	G→T	3						1	1		1						R127L (CGC→CTC)	OGPHKNMM_03998 →	hypothetical protein
4365528	C→A	1													1		P56T (CCG→ACG)	dosC_2 →	Diguanylate cyclase DosC
4366041	G→T	1													1		G227C (GGT→TGT)	dosC_2 →	Diguanylate cyclase DosC
4376579	C→A	11				1	1	1	1	1	1	1	1	1	1	1	G382W (GGG→TGG)	ntrC_2 ←	Nitrogen assimilation regulatory protein
4388641	G→T	11				1	1	1	1	1	1	1	1	1	1	1	L97M (CTG→ATG)	OGPHKNMM_04029 ←	Phosphoserine phosphatase
4414774	C→A	11				1	1	1	1	1	1	1	1	1	1	1	E23* (GAA→TAA)	OGPHKNMM_04055 ←	hypothetical protein
4431364	C→T	11				1	1	1	1	1	1	1	1	1	1	1	W750* (TGG→TGA)	OGPHKNMM_04073 ←	hypothetical protein
4448570	Δ11 bp	1						1									coding (97‑107/756 nt)	OGPHKNMM_04089 ←	hypothetical protein
4450856	Δ11 bp	2					1								1		coding (1223‑1233/1305 nt)	gabD ←	Succinate‑semialdehyde dehydrogenase [NADP(+)]
4451048	(C)8→7	11				1	1	1	1	1	1	1	1	1	1	1	coding (1041/1305 nt)	gabD ←	Succinate‑semialdehyde dehydrogenase [NADP(+)]
4467807	C→A	6				1		1	1	1	1			1			D40Y (GAC→TAC)	icaA ←	Poly‑beta‑1,6‑N‑acetyl‑D‑glucosamine synthase
4472433	C→A	1										1					L63I (CTC→ATC)	gcvR →	Glycine cleavage system transcriptional repressor
4474289	G→T	11				1	1	1	1	1	1	1	1	1	1	1	A45E (GCG→GAG)	tqsA ←	AI‑2 transport protein TqsA
4476544	G→T	1														1	L310M (CTG→ATG)	nadA ←	Quinolinate synthase A
4486519	G→T	2					1								1		S112* (TCG→TAG)	pqsA ←	Anthranilate‑‑CoA ligase
4511130	C→A	2					1								1		D107Y (GAT→TAT)	exbB_3 ←	Biopolymer transport protein ExbB
4520399	G→T	9				1		1	1	1	1	1	1	1		1	E140* (GAG→TAG)	oprD_7 →	Porin D
4520523	Δ13 bp	3						1	1		1						coding (542‑554/1332 nt)	oprD_7 →	Porin D
4520525	G→T	2					1								1		E182* (GAG→TAG)	oprD_7 →	Porin D
4549653	Δ1 bp	1		1													coding (110/2778 nt)	barA_5 →	Signal transduction histidine‑protein kinase BarA
4550113	C→A	1													1		S190R (AGC→AGA)	barA_5 →	Signal transduction histidine‑protein kinase BarA
4551473	G→T	2					1								1		E644* (GAG→TAG)	barA_5 →	Signal transduction histidine‑protein kinase BarA
4621814	C→A	11				1	1	1	1	1	1	1	1	1	1	1	L317M (CTG→ATG)	mas →	Mycocerosic acid synthase
4630985	Δ14 bp	1											1				coding (939‑952/1020 nt)	OGPHKNMM_04273 →	hypothetical protein
4634622	Δ11 bp	11				1	1	1	1	1	1	1	1	1	1	1	coding (1138‑1148/1170 nt)	cbpD →	Chitin‑binding protein CbpD
4641606	G→T	1													1		G40C (GGC→TGC)	OGPHKNMM_04283 →	Neutral ceramidase
4645720	G→A	1												1			M626I (ATG→ATA)	plcN_2 →	Non‑hemolytic phospholipase C
4655751	G→T	1												1			G665W (GGG→TGG)	pta →	Phosphate acetyltransferase
4661595	G→T	1											1				S2Y (TCC→TAC)	bphD ←	2‑hydroxy‑6‑oxo‑6‑phenylhexa‑2,4‑dienoate hydrolase
4706208	C→A	2					1								1		A76S (GCC→TCC)	OGPHKNMM_04341 ←	hypothetical protein
4708180	G→T	2					1								1		E200D (GAG→GAT)	gcvA_6 →	Glycine cleavage system transcriptional activator
4725666	G→T	2					1								1		P124Q (CCG→CAG)	era ←	GTPase Era
4732230	(G)5→6	11				1	1	1	1	1	1	1	1	1	1	1	coding (707/951 nt)	mucB ←	Sigma factor AlgU regulatory protein MucB
4733028	G→A	1										1					R35C (CGT→TGT)	mucA_1 ←	Sigma factor AlgU negative regulatory protein
4733178	A→G	11				1	1	1	1	1	1	1	1	1	1	1	*118Q (TAG→CAG)	mucA_2 ←	Sigma factor AlgU negative regulatory protein
4733566	C→A	1									1						A193S (GCC→TCC)	rpoE_3 ←	ECF RNA polymerase sigma‑E factor
4734001	G→A	1		1													Q48* (CAG→TAG)	rpoE_3 ←	ECF RNA polymerase sigma‑E factor
4734045	Δ1 bp	1			1												coding (98/582 nt)	rpoE_3 ←	ECF RNA polymerase sigma‑E factor
4734055	G→T	2					1								1		Q30K (CAG→AAG)	rpoE_3 ←	ECF RNA polymerase sigma‑E factor
4736495	Δ48 bp	1		1													coding (47‑94/453 nt)	OGPHKNMM_04369 ←	hypothetical protein
4740642	G→T	3						1	1		1						L132M (CTG→ATG)	tctD ←	Transcriptional regulatory protein tctD
4745121	C→A	11				1	1	1	1	1	1	1	1	1	1	1	F350L (TTC→TTA)	OGPHKNMM_04378 →	hypothetical protein
4755716	C→A	2					1								1		L164M (CTG→ATG)	OGPHKNMM_04388 →	hypothetical protein
4764576	G→T	2					1								1		E91D (GAG→GAT)	OGPHKNMM_04400 →	hypothetical protein
4773122	C→T	9				1		1	1	1	1	1	1	1		1	S64L (TCG→TTG)	cat_2 →	Chloramphenicol acetyltransferase
4787937	Δ8 bp	1												1			coding (1433‑1440/1635 nt)	hxuB_1 ←	Heme/hemopexin transporter protein HuxB
4814696	C→A	1												1			L50M (CTG→ATG)	OGPHKNMM_04439 →	hypothetical protein
4815822	Δ19 bp	3										1	1			1	coding (319‑337/450 nt)	OGPHKNMM_04441 →	hypothetical protein
4842574	G→T	1						1									R1115S (CGC→AGC)	recC ←	RecBCD enzyme subunit RecC
4845723	G→T	1											1				P65H (CCC→CAC)	recC ←	RecBCD enzyme subunit RecC
4878872	G→T	3						1	1		1						G68W (GGG→TGG)	OGPHKNMM_04488 →	hypothetical protein
4881338	T→A	11				1	1	1	1	1	1	1	1	1	1	1	W107R (TGG→AGG)	OGPHKNMM_04491 →	hypothetical protein
4891840	C→A	11				1	1	1	1	1	1	1	1	1	1	1	S112I (AGC→ATC)	OGPHKNMM_04502 ←	hypothetical protein
4903212	G→T	3						1	1		1						H169N (CAC→AAC)	OGPHKNMM_04513 ←	hypothetical protein
4904229	G→A	11				1	1	1	1	1	1	1	1	1	1	1	Q288* (CAG→TAG)	OGPHKNMM_04514 ←	hypothetical protein
4904375	C→T	3						1	1		1						R239H (CGC→CAC)	OGPHKNMM_04514 ←	hypothetical protein
4906802	G→T	1											1				L39I (CTT→ATT)	OGPHKNMM_04516 ←	hypothetical protein
4941726	G→T	2					1								1		E279* (GAA→TAA)	mdtA_5 →	Multidrug resistance protein MdtA
4943514	C→A	2					1								1		S481* (TCG→TAG)	acrB_2 →	Multidrug efflux pump subunit AcrB
4981560	C→A	3										1	1			1	G316V (GGC→GTC)	murC ←	UDP‑N‑acetylmuramate‑‑L‑alanine ligase
4983746	C→A	1											1				G339V (GGG→GTG)	ftsW ←	Lipid II flippase FtsW
4990265	G→A	3						1	1		1						R504C (CGC→TGC)	ftsI_2 ←	Peptidoglycan synthase FtsI
4991588	C→A	9				1		1	1	1	1	1	1	1		1	G63C (GGC→TGC)	ftsI_2 ←	Peptidoglycan synthase FtsI
4999492	G→T	2										1				1	P43T (CCG→ACG)	sspA ←	Stringent starvation protein A
5023515	G→T	11				1	1	1	1	1	1	1	1	1	1	1	R24S (CGC→AGC)	OGPHKNMM_04630 ←	hypothetical protein
5031409	C→A	1								1							Q371K (CAG→AAG)	rpoN →	RNA polymerase sigma‑54 factor
5037859	Δ1,153 bp	1											1					[pmbA]	[pmbA]
5075827	G→T	1													1		W441C (TGG→TGT)	dppA_3 →	Periplasmic dipeptide transport protein
5092379	C→A	11				1	1	1	1	1	1	1	1	1	1	1	S350I (AGC→ATC)	bfrD_3 ←	putative TonB‑dependent receptor BfrD
5097690	G→T	2										1				1	P380Q (CCG→CAG)	ldc ←	Lysine/ornithine decarboxylase
5109874	G→T	1													1		D294Y (GAC→TAC)	epsF_4 →	Type II secretion system protein F
5115544	C→A	11				1	1	1	1	1	1	1	1	1	1	1	L84M (CTG→ATG)	ndh →	NADH dehydrogenase
5126880	C→T	3						1	1		1						E207K (GAA→AAA)	clpB_5 ←	Chaperone protein ClpB
5133396	C→A	2										1				1	L296I (CTC→ATC)	zraR_5 →	Transcriptional regulatory protein ZraR
5135559	G→A	2					1								1		R146Q (CGG→CAG)	OGPHKNMM_04732 →	hypothetical protein
5153879	T→A	11				1	1	1	1	1	1	1	1	1	1	1	I93F (ATC→TTC)	rplU ←	50S ribosomal protein L21
5154814	G→T	2					1								1		R140L (CGG→CTG)	ispB →	Octaprenyl‑diphosphate synthase
5162010	G→T	3						1	1		1						A343E (GCG→GAG)	lon1 ←	Lon protease 1
5163001	G→T	1												1			P13T (CCA→ACA)	lon1 ←	Lon protease 1
5182859	Δ29 bp	1								1							coding (363‑391/1194 nt)	macB_3 ←	Macrolide export ATP‑binding/permease protein MacB
5186355	G→T	1													1		G38C (GGC→TGC)	OGPHKNMM_04780 →	hypothetical protein
5206429	A→G	11				1	1	1	1	1	1	1	1	1	1	1	Q48R (CAG→CGG)	OGPHKNMM_04795 →	hypothetical protein
5213370	C→A	11				1	1	1	1	1	1	1	1	1	1	1	F286L (TTC→TTA)	rlmG →	Ribosomal RNA large subunit methyltransferase G
5224752	G→C	1				1											A1402G (GCC→GGC)	hxuA_4 ←	Heme/hemopexin‑binding protein
5227029	G→T	2					1								1		S643Y (TCC→TAC)	hxuA_4 ←	Heme/hemopexin‑binding protein
5255140	C→A	1												1			P494Q (CCG→CAG)	caf1A →	F1 capsule‑anchoring protein
5256746	G→T	1										1					G240C (GGC→TGC)	OGPHKNMM_04841 →	hypothetical protein
5264724	C→A	6				1		1	1	1	1			1			A244D (GCC→GAC)	phrB →	Deoxyribodipyrimidine photo‑lyase
5265992	G→T	2					1								1		S27* (TCG→TAG)	pagL ←	Lipid A deacylase PagL
5294347	G→T	2					1								1		G40V (GGC→GTC)	iutA_2 →	Ferric aerobactin receptor
5313585	Δ25 bp	11				1	1	1	1	1	1	1	1	1	1	1	coding (92‑116/2307 nt)	pqiB_2 ←	Paraquat‑inducible protein B
5347371	G→A	1											1				G77D (GGT→GAT)	OGPHKNMM_04922 →	hypothetical protein
5348427	G→A	3						1	1		1						A36V (GCC→GTC)	OGPHKNMM_04923 ←	hypothetical protein
5380231	G→A	1						1									P256L (CCG→CTG)	infB ←	Translation initiation factor IF‑2
5382024	C→A	2					1								1		E161D (GAG→GAT)	OGPHKNMM_04951 ←	hypothetical protein
5385101	C→T	1												1			M284I (ATG→ATA)	glmM ←	Phosphoglucosamine mutase
5387798	G→T	1										1					Q318K (CAG→AAG)	ftsH_2 ←	ATP‑dependent zinc metalloprotease FtsH
5419802	C→A	1														1	A102S (GCC→TCC)	OGPHKNMM_04988 ←	hypothetical protein
5429336	C→A	11				1	1	1	1	1	1	1	1	1	1	1	Q132K (CAA→AAA)	cmoM →	tRNA 5‑carboxymethoxyuridine methyltransferase
5429986	C→A	3						1	1		1						L77M (CTG→ATG)	OGPHKNMM_04999 →	hypothetical protein
5431213	G→T	3						1	1		1						P29Q (CCG→CAG)	glpQ1_2 ←	putative glycerophosphoryl diester phosphodiesterase 1
5437964	C→A	1												1			E41* (GAG→TAG)	OGPHKNMM_05012 ←	hypothetical protein
5440812	Δ12 bp	2										1				1	coding (209‑220/1407 nt)	OGPHKNMM_05014 ←	putative aminotransferase
5468023	G→T	1													1		S8Y (TCC→TAC)	OGPHKNMM_05037 ←	hypothetical protein
5483684	T→A	11				1	1	1	1	1	1	1	1	1	1	1	I149F (ATC→TTC)	yfcD ←	putative Nudix hydrolase YfcD
5493724	Δ14 bp	3										1	1			1		[OGPHKNMM_05062]	[OGPHKNMM_05062]
5496153	C→T	11				1	1	1	1	1	1	1	1	1	1	1	Q167* (CAG→TAG)	OGPHKNMM_05064 →	hypothetical protein
5535730	G→T	2					1								1		L19I (CTC→ATC)	OGPHKNMM_05102 ←	NADPH oxidoreductase
5548139	C→A	2					1								1		D36Y (GAC→TAC)	genK ←	Gentisate transporter
5554870	C→T	11				1	1	1	1	1	1	1	1	1	1	1	G169D (GGT→GAT)	gntR_3 ←	putative D‑xylose utilization operon transcriptional repressor
5571633	G→T	2										1				1	C23* (TGC→TGA)	azu ←	Azurin
5572182	G→T	2								1				1			S69I (AGC→ATC)	yvdD →	LOG family protein YvdD
5572978	(AGGCGG)2→3	11				1	1	1	1	1	1	1	1	1	1	1	coding (301/702 nt)	nlpD_2 ←	Murein hydrolase activator NlpD
5615405	T→C	11				1	1	1	1	1	1	1	1	1	1	1	*104Q (TAG→CAG)	OGPHKNMM_05174 →	hypothetical protein
5619205	+AGCCTGATC	11				1	1	1	1	1	1	1	1	1	1	1	coding (513/1530 nt)	OGPHKNMM_05177 →	hypothetical protein
5620968	C→G	11				1	1	1	1	1	1	1	1	1	1	1	A186P (GCC→CCC)	OGPHKNMM_05179 ←	hypothetical protein
5622047	C→A	2					1								1		K678N (AAG→AAT)	parC ←	DNA topoisomerase 4 subunit A
5666621	Δ12 bp	2					1								1		coding (717‑728/1206 nt)	OGPHKNMM_05216 →	hypothetical protein
5735921	C→A	1										1					Q237H (CAG→CAT)	yncB ←	Endonuclease YncB
5755416	G→T	9				1		1	1	1	1	1	1	1		1	E7D (GAG→GAT)	hisI →	Phosphoribosyl‑AMP cyclohydrolase
5778758	G→C	1												1			N107K (AAC→AAG)	OGPHKNMM_05306 ←	Cardiolipin synthase
5798133	C→A	1					1										E25* (GAG→TAG)	ves ←	Protein Ves
5801503	C→A	11				1	1	1	1	1	1	1	1	1	1	1	E187* (GAG→TAG)	OGPHKNMM_05326 ←	hypothetical protein
5808705	G→T	1													1		F747L (TTC→TTA)	OGPHKNMM_05331 ←	hypothetical protein
5818572	C→A	3										1	1			1	E560D (GAG→GAT)	ybiO ←	Moderate conductance mechanosensitive channel YbiO
5846109	T→A	11				1	1	1	1	1	1	1	1	1	1	1	M185K (ATG→AAG)	mutY →	Adenine DNA glycosylase
5856902	G→T	11				1	1	1	1	1	1	1	1	1	1	1	E45* (GAG→TAG)	emrA_2 →	Multidrug export protein EmrA
5901012	C→A	1														1	P292H (CCC→CAC)	rimK_2 →	Ribosomal protein S6‑‑L‑glutamate ligase
5915436	C→A	2					1								1		P206Q (CCG→CAG)	ygiF →	Inorganic triphosphatase
5924976	G→T	9				1		1	1	1	1	1	1	1		1	A180E (GCG→GAG)	cysW_4 ←	Sulfate transport system permease protein CysW
5932651	G→T	1														1	L6M (CTG→ATG)	ubiH ←	2‑octaprenyl‑6‑methoxyphenol hydroxylase
5946216	(AGC)2→1	1								1							coding (39‑41/969 nt)	ascD ←	CDP‑6‑deoxy‑L‑threo‑D‑glycero‑4‑hexulose‑3‑ dehydrase reductase
5950822	T→G	11				1	1	1	1	1	1	1	1	1	1	1	K100Q (AAG→CAG)	OGPHKNMM_05463 ←	hypothetical protein
5958652	C→A	11				1	1	1	1	1	1	1	1	1	1	1	P90Q (CCA→CAA)	OGPHKNMM_05470 →	Putative esterase
5963652	C→A	2					1								1		E622* (GAG→TAG)	yheS_2 ←	putative ABC transporter ATP‑binding protein YheS
5964153	C→A	1								1							D455Y (GAC→TAC)	yheS_2 ←	putative ABC transporter ATP‑binding protein YheS
5976203	C→A	11				1	1	1	1	1	1	1	1	1	1	1	L205M (CTG→ATG)	argH →	Argininosuccinate lyase
5995649	G→T	2					1								1		R109S (AGG→AGT)	xerC_2 →	Tyrosine recombinase XerC
5996848	G→T	1														1	K206N (AAG→AAT)	yigB →	5‑amino‑6‑(5‑phospho‑D‑ribitylamino)uracil phosphatase YigB
6009994	C→A	11				1	1	1	1	1	1	1	1	1	1	1	W106C (TGG→TGT)	gcvA_8 ←	Glycine cleavage system transcriptional activator
6016294	C→A	2					1								1		N150K (AAC→AAA)	poxB →	Pyruvate dehydrogenase [ubiquinone]
6022531	C→A	1											1				A84S (GCG→TCG)	dadX ←	Alanine racemase, catabolic
6033768	C→A	2					1								1		D282Y (GAC→TAC)	puuC_3 ←	Aldehyde dehydrogenase PuuC
6043106	C→A	1										1					L307I (CTC→ATC)	algC →	Phosphomannomutase/phosphoglucomutase
6058652	C→A	11				1	1	1	1	1	1	1	1	1	1	1	P468T (CCC→ACC)	spoT_2 →	Bifunctional (p)ppGpp synthase/hydrolase SpoT
6073695	G→A	9				1		1	1	1	1	1	1	1		1	A343V (GCG→GTG)	OGPHKNMM_05580 ←	putative FAD‑linked oxidoreductase
6074125	C→A	2					1								1		D200Y (GAC→TAC)	OGPHKNMM_05580 ←	putative FAD‑linked oxidoreductase
6080837	G→T	11				1	1	1	1	1	1	1	1	1	1	1	K281N (AAG→AAT)	corC_3 →	Magnesium and cobalt efflux protein CorC
6088471	G→T	1						1									P197Q (CCG→CAG)	pstC ←	Phosphate transport system permease protein PstC
6100977	C→A	9				1		1	1	1	1	1	1	1		1	G234C (GGC→TGC)	betB_2 ←	NAD/NADP‑dependent betaine aldehyde dehydrogenase
6105756	C→A	1													1		G233C (GGC→TGC)	opuAB_2 ←	Glycine betaine transport system permease protein OpuAB
6109241	G→T	2					1								1		G449V (GGG→GTG)	tdcG →	L‑serine dehydratase TdcG
6118675	G→T	2					1								1		E218* (GAG→TAG)	cdhR_8 →	HTH‑type transcriptional regulator CdhR
6120412	Δ106 bp	1												1			coding (333‑438/675 nt)	OGPHKNMM_05621 ←	hypothetical protein
6170392	Δ15 bp	2				1				1							coding (351‑365/1416 nt)	cfiB_2 ←	2‑oxoglutarate carboxylase small subunit
6171228	C→A	9				1		1	1	1	1	1	1	1		1	L92M (CTG→ATG)	cmpR_5 →	HTH‑type transcriptional activator CmpR
6172245	(AGGCTGCGC)2→1	9				1		1	1	1	1	1	1	1		1	coding (810‑818/882 nt)	hexR_2 ←	HTH‑type transcriptional regulator HexR
6176210	C→A	2					1								1		R200L (CGG→CTG)	OGPHKNMM_05673 ←	hypothetical protein
6184036	A→G	11				1	1	1	1	1	1	1	1	1	1	1	H647R (CAC→CGC)	uvrD →	DNA helicase II
6190120	C→A	11				1	1	1	1	1	1	1	1	1	1	1	R166L (CGC→CTC)	gtf1 ←	Glycosyltransferase Gtf1
6195227	C→A	1														1	R258S (AGG→AGT)	rmd ←	GDP‑6‑deoxy‑D‑mannose reductase
6209710	G→T	1					1										A175S (GCC→TCC)	OGPHKNMM_05702 →	hypothetical protein
6215715	Δ11 bp	1		1													coding (669‑679/1374 nt)	OGPHKNMM_05707 →	hypothetical protein
6216130	G→T	1												1			E362* (GAG→TAG)	OGPHKNMM_05707 →	hypothetical protein
6243444	C→T	9				1		1	1	1	1	1	1	1		1	Q87* (CAG→TAG)	zur →	Zinc uptake regulation protein
6246946	T→C	11				1	1	1	1	1	1	1	1	1	1	1	*211Q (TAG→CAG)	metN_2 →	Methionine import ATP‑binding protein MetN
6291167	C→A	1												1			E161D (GAG→GAT)	OGPHKNMM_05779 ←	putative fatty acid methyltransferase
6297990	G→T	11				1	1	1	1	1	1	1	1	1	1	1	R240S (CGC→AGC)	glmU ←	Bifunctional protein GlmU
6312457	G→T	2										1				1	R104S (CGC→AGC)	mnmE ←	tRNA modification GTPase MnmE

## Sheet: NS_freq_full
position	mutation	frequency	E-S2239-16	E-MSB2494	E-MSB3405	L-001-1A	L-001-1B	L-001-1C	L-001-2A	L-001-2B	L-001-3A	L-001-3B	L-001-4	L-001-5A	L-001-5B	L-001-6	annotation	gene	description
2594545	T→C	13		1	1	1	1	1	1	1	1	1	1	1	1	1	L58P (CTC→CCC)	uvrY_2 →	Response regulator UvrY
1942625	G→A	12		1		1	1	1	1	1	1	1	1	1	1	1	A83T (GCC→ACC)	gyrA →	DNA gyrase subunit A
5196	G→T	11				1	1	1	1	1	1	1	1	1	1	1	E468D (GAG→GAT)	gyrB →	DNA gyrase subunit B
88556	+G	11		1	1	1	1		1		1	1	1	1	1	1	coding (967/1077 nt)	prkC_1 ←	Serine/threonine‑protein kinase PrkC
97540	C→T	11				1	1	1	1	1	1	1	1	1	1	1	A35T (GCA→ACA)	OGPHKNMM_00088 ←	hypothetical protein
359654	T→G	11				1	1	1	1	1	1	1	1	1	1	1	V126G (GTG→GGG)	ptsI_1 →	Phosphoenolpyruvate‑protein phosphotransferase
414581	Δ10 bp	11				1	1	1	1	1	1	1	1	1	1	1		[OGPHKNMM_00385]	[OGPHKNMM_00385]
414629	T→G	11				1	1	1	1	1	1	1	1	1	1	1	T43P (ACC→CCC)	OGPHKNMM_00385 ←	hypothetical protein
450040	T→C	11				1	1	1	1	1	1	1	1	1	1	1	*327Q (TAG→CAG)	puo →	Putrescine oxidase
455743	A→T	11				1	1	1	1	1	1	1	1	1	1	1	*634L (TAG→TTG)	mexB_1 →	Multidrug resistance protein MexB
464628	C→T	11				1	1	1	1	1	1	1	1	1	1	1	G47D (GGC→GAC)	ahcY ←	Adenosylhomocysteinase
469943	C→A	11				1	1	1	1	1	1	1	1	1	1	1	F187L (TTC→TTA)	rutR_2 →	HTH‑type transcriptional regulator RutR
476616	G→T	11				1	1	1	1	1	1	1	1	1	1	1	P98Q (CCG→CAG)	dht ←	D‑hydantoinase/dihydropyrimidinase
558934	C→T	11				1	1	1	1	1	1	1	1	1	1	1	G117S (GGC→AGC)	nirS_2 ←	Nitrite reductase
617757	G→T	11				1	1	1	1	1	1	1	1	1	1	1	L85I (CTC→ATC)	OGPHKNMM_00576 ←	hypothetical protein
626587	A→G	11				1	1	1	1	1	1	1	1	1	1	1	S416P (TCC→CCC)	OGPHKNMM_00586 ←	hypothetical protein
679736	G→T	11				1	1	1	1	1	1	1	1	1	1	1	G280* (GGA→TGA)	OGPHKNMM_00640 →	hypothetical protein
719757	C→A	11				1	1	1	1	1	1	1	1	1	1	1	A993E (GCG→GAG)	rpoC →	DNA‑directed RNA polymerase subunit beta'
723934	G→T	11				1	1	1	1	1	1	1	1	1	1	1	G611V (GGC→GTC)	fusA_1 →	Elongation factor G 1
735716	T→C	11				1	1	1	1	1	1	1	1	1	1	1	V304A (GTG→GCG)	secY →	Protein translocase subunit SecY
777822	C→T	11				1	1	1	1	1	1	1	1	1	1	1	R204Q (CGG→CAG)	aroH_1 ←	Phospho‑2‑dehydro‑3‑deoxyheptonate aldolase
812881	C→T	11				1	1	1	1	1	1	1	1	1	1	1	A242V (GCG→GTG)	cdhR_1 →	HTH‑type transcriptional regulator CdhR
827372	C→A	11				1	1	1	1	1	1	1	1	1	1	1	R762L (CGG→CTG)	fpvA_1 ←	Ferripyoverdine receptor
951419	C→A	11				1	1	1	1	1	1	1	1	1	1	1	D220Y (GAT→TAT)	ompW ←	Outer membrane protein W
985996	G→T	11				1	1	1	1	1	1	1	1	1	1	1	G112V (GGG→GTG)	pkn1_1 →	Serine/threonine‑protein kinase Pkn1
1128246	C→A	11				1	1	1	1	1	1	1	1	1	1	1	Q166H (CAG→CAT)	cdhR_2 ←	HTH‑type transcriptional regulator CdhR
1262595	Δ10 bp	11				1	1	1	1	1	1	1	1	1	1	1	coding (173‑182/1143 nt)	hdaH ←	Histone deacetylase‑like amidohydrolase
1311951	G→T	11				1	1	1	1	1	1	1	1	1	1	1	A96S (GCG→TCG)	OGPHKNMM_01230 →	hypothetical protein
1318801	C→T	11				1	1	1	1	1	1	1	1	1	1	1	R953C (CGC→TGC)	OGPHKNMM_01234 →	hypothetical protein
1354504	C→A	11				1	1	1	1	1	1	1	1	1	1	1	Q35K (CAG→AAG)	rcdA →	HTH‑type transcriptional regulator RcdA
1523639	C→T	11				1	1	1	1	1	1	1	1	1	1	1	A499T (GCC→ACC)	algG ←	Poly(beta‑D‑mannuronate) C5 epimerase
1523942	A→G	11				1	1	1	1	1	1	1	1	1	1	1	F398L (TTC→CTC)	algG ←	Poly(beta‑D‑mannuronate) C5 epimerase
1549712	G→T	11				1	1	1	1	1	1	1	1	1	1	1	G172C (GGC→TGC)	argG →	Argininosuccinate synthase
1760141	C→A	11				1	1	1	1	1	1	1	1	1	1	1	D2279Y (GAC→TAC)	dhbF ←	Dimodular nonribosomal peptide synthase
1783642	Δ1 bp	11				1	1	1	1	1	1	1	1	1	1	1	coding (1160/2181 nt)	OGPHKNMM_01660 ←	putative signaling protein
1826738	C→A	11				1	1	1	1	1	1	1	1	1	1	1	L90M (CTG→ATG)	OGPHKNMM_01695 →	hypothetical protein
1972359	(G)12→9	11				1	1	1	1	1	1	1	1	1	1	1	coding (230‑232/1023 nt)	tagO →	putative undecaprenyl‑phosphate N‑acetylglucosaminyl 1‑phosphate transferase
1976646	C→T	11				1	1	1	1	1	1	1	1	1	1	1	P537L (CCT→CTT)	pglF →	UDP‑N‑acetyl‑alpha‑D‑glucosamine C6 dehydratase
1989806	G→T	11				1	1	1	1	1	1	1	1	1	1	1	W28L (TGG→TTG)	dusC →	tRNA‑dihydrouridine(16) synthase
2012541	T→C	11				1	1	1	1	1	1	1	1	1	1	1	S290P (TCC→CCC)	purF →	Amidophosphoribosyltransferase
2133483	G→T	11				1	1	1	1	1	1	1	1	1	1	1	S63Y (TCT→TAT)	lexA ←	LexA repressor
2358032	C→T	11				1	1	1	1	1	1	1	1	1	1	1	R72C (CGC→TGC)	OGPHKNMM_02210 →	hypothetical protein
2426015	Δ100 bp	11				1	1	1	1	1	1	1	1	1	1	1	coding (1335‑1434/1491 nt)	mutL_1 ←	DNA mismatch repair protein MutL
2433034	T→C	11				1	1	1	1	1	1	1	1	1	1	1	T136A (ACT→GCT)	recD_1 ←	RecBCD enzyme subunit RecD
2480759	G→A	11				1	1	1	1	1	1	1	1	1	1	1	A414V (GCG→GTG)	pfeS_2 ←	Sensor protein PfeS
2490646	C→A	11				1	1	1	1	1	1	1	1	1	1	1	S324I (AGC→ATC)	clcD ←	Carboxymethylenebutenolidase
2570715	C→A	11				1	1	1	1	1	1	1	1	1	1	1	D42Y (GAC→TAC)	trpD_2 ←	Anthranilate phosphoribosyltransferase
2579642	A→G	11				1	1	1	1	1	1	1	1	1	1	1	K241R (AAG→AGG)	msuD_1 →	Methanesulfonate monooxygenase
2635606	T→C	11				1	1	1	1	1	1	1	1	1	1	1	*121Q (TAG→CAG)	OGPHKNMM_02494 →	hypothetical protein
2646788	C→A	11				1	1	1	1	1	1	1	1	1	1	1	Q364K (CAG→AAG)	OGPHKNMM_02502 →	hypothetical protein
2719771	G→T	11				1	1	1	1	1	1	1	1	1	1	1	E202D (GAG→GAT)	mdtB_1 →	Multidrug resistance protein MdtB
2738826	C→A	11				1	1	1	1	1	1	1	1	1	1	1	H112N (CAC→AAC)	cbdB →	2‑halobenzoate 1,2‑dioxygenase small subunit
2789376	C→A	11				1	1	1	1	1	1	1	1	1	1	1	A3D (GCC→GAC)	fecI_6 →	putative RNA polymerase sigma factor FecI
2898392	Δ1 bp	11				1	1	1	1	1	1	1	1	1	1	1	coding (6/918 nt)	OGPHKNMM_02692 ←	hypothetical protein
2969550	G→T	11				1	1	1	1	1	1	1	1	1	1	1	A594D (GCC→GAC)	clpB_3 ←	Chaperone protein ClpB
2984940	Δ125,264 bp	11				1	1	1	1	1	1	1	1	1	1	1		zraR_1–wcaJ	108 genes
3112342	C→T	11				1	1	1	1	1	1	1	1	1	1	1	H188Y (CAT→TAT)	OGPHKNMM_02852 →	putative HTH‑type transcriptional regulator
3141422	C→A	11				1	1	1	1	1	1	1	1	1	1	1	S21R (AGC→AGA)	Hgd →	2‑(hydroxymethyl)glutarate dehydrogenase
3223413	G→T	11				1	1	1	1	1	1	1	1	1	1	1	P904Q (CCA→CAA)	treS ←	Trehalose synthase/amylase TreS
3243208	G→T	11				1	1	1	1	1	1	1	1	1	1	1	P313Q (CCG→CAG)	OGPHKNMM_02974 ←	hypothetical protein
3282278	+A	11				1	1	1	1	1	1	1	1	1	1	1	coding (812/1434 nt)	lysN_1 →	2‑aminoadipate transaminase
3348996	A→G	11				1	1	1	1	1	1	1	1	1	1	1	T367A (ACC→GCC)	OGPHKNMM_03061 →	hypothetical protein
3376310	Δ1 bp	11				1	1	1	1	1	1	1	1	1	1	1	coding (344/633 nt)	ttgR_2 ←	HTH‑type transcriptional regulator TtgR
3448065	G→T	11				1	1	1	1	1	1	1	1	1	1	1	G72W (GGG→TGG)	OGPHKNMM_03155 →	hypothetical protein
3557625	C→A	11				1	1	1	1	1	1	1	1	1	1	1	W555L (TGG→TTG)	OGPHKNMM_03244 ←	hypothetical protein
3562784	C→A	11				1	1	1	1	1	1	1	1	1	1	1	G265V (GGG→GTG)	OGPHKNMM_03249 ←	Putative S‑adenosyl‑L‑methionine‑dependent methyltransferase
3573008	G→T	11				1	1	1	1	1	1	1	1	1	1	1	W136L (TGG→TTG)	cdhR_4 →	HTH‑type transcriptional regulator CdhR
3620801	C→A	11				1	1	1	1	1	1	1	1	1	1	1	P376T (CCA→ACA)	gsiA_2 →	Glutathione import ATP‑binding protein GsiA
3621217	Δ1 bp	11				1	1	1	1	1	1	1	1	1	1	1	coding (1542/1611 nt)	gsiA_2 →	Glutathione import ATP‑binding protein GsiA
3667702	C→A	11				1	1	1	1	1	1	1	1	1	1	1	K535N (AAG→AAT)	ppsA ←	Phosphoenolpyruvate synthase
3693689	C→A	11				1	1	1	1	1	1	1	1	1	1	1	D120E (GAC→GAA)	fadB_3 →	putative enoyl‑CoA hydratase
3726700	C→A	11				1	1	1	1	1	1	1	1	1	1	1	G30C (GGC→TGC)	exsB ←	Exoenzyme S synthesis protein B
3756532	Δ12 bp	11				1	1	1	1	1	1	1	1	1	1	1	coding (262‑273/321 nt)	OGPHKNMM_03445 →	hypothetical protein
3770258	G→T	11				1	1	1	1	1	1	1	1	1	1	1	A770E (GCG→GAG)	clpB_4 ←	Chaperone protein ClpB
3900986	C→A	11				1	1	1	1	1	1	1	1	1	1	1	R94M (AGG→ATG)	OGPHKNMM_03579 ←	hypothetical protein
3955547	G→T	11				1	1	1	1	1	1	1	1	1	1	1	G326* (GGA→TGA)	ttuD →	Putative hydroxypyruvate reductase
3967351	T→G	11				1	1	1	1	1	1	1	1	1	1	1	V441G (GTT→GGT)	lhgO_1 →	L‑2‑hydroxyglutarate oxidase LhgO
4014639	G→T	11				1	1	1	1	1	1	1	1	1	1	1	F292L (TTC→TTA)	czcS_2 ←	Sensor protein CzcS
4057424	+G	11				1	1	1	1	1	1	1	1	1	1	1	coding (297/363 nt)	fadR ←	Fatty acid metabolism regulator protein
4251469	G→T	11				1	1	1	1	1	1	1	1	1	1	1	E163* (GAA→TAA)	OGPHKNMM_03904 →	hypothetical protein
4298567	(GCCC)3→2	11				1	1	1	1	1	1	1	1	1	1	1	coding (627‑630/672 nt)	alyA_2 ←	Alginate lyase
4309398	A→T	11				1	1	1	1	1	1	1	1	1	1	1	L25H (CTC→CAC)	rstB_2 ←	Sensor protein RstB
4320963	G→A	11				1	1	1	1	1	1	1	1	1	1	1	Q251* (CAG→TAG)	pys2_2 ←	Pyocin‑S2
4330174	C→A	11				1	1	1	1	1	1	1	1	1	1	1	L340M (CTG→ATG)	uhpC →	Membrane sensor protein UhpC
4334993	G→T	11				1	1	1	1	1	1	1	1	1	1	1	A2E (GCA→GAA)	OGPHKNMM_03977 ←	hypothetical protein
4349602	G→A	11				1	1	1	1	1	1	1	1	1	1	1	Q142* (CAG→TAG)	def_2 ←	Peptide deformylase
4376579	C→A	11				1	1	1	1	1	1	1	1	1	1	1	G382W (GGG→TGG)	ntrC_2 ←	Nitrogen assimilation regulatory protein
4388641	G→T	11				1	1	1	1	1	1	1	1	1	1	1	L97M (CTG→ATG)	OGPHKNMM_04029 ←	Phosphoserine phosphatase
4414774	C→A	11				1	1	1	1	1	1	1	1	1	1	1	E23* (GAA→TAA)	OGPHKNMM_04055 ←	hypothetical protein
4431364	C→T	11				1	1	1	1	1	1	1	1	1	1	1	W750* (TGG→TGA)	OGPHKNMM_04073 ←	hypothetical protein
4451048	(C)8→7	11				1	1	1	1	1	1	1	1	1	1	1	coding (1041/1305 nt)	gabD ←	Succinate‑semialdehyde dehydrogenase [NADP(+)]
4474289	G→T	11				1	1	1	1	1	1	1	1	1	1	1	A45E (GCG→GAG)	tqsA ←	AI‑2 transport protein TqsA
4621814	C→A	11				1	1	1	1	1	1	1	1	1	1	1	L317M (CTG→ATG)	mas →	Mycocerosic acid synthase
4634622	Δ11 bp	11				1	1	1	1	1	1	1	1	1	1	1	coding (1138‑1148/1170 nt)	cbpD →	Chitin‑binding protein CbpD
4732230	(G)5→6	11				1	1	1	1	1	1	1	1	1	1	1	coding (707/951 nt)	mucB ←	Sigma factor AlgU regulatory protein MucB
4733178	A→G	11				1	1	1	1	1	1	1	1	1	1	1	*118Q (TAG→CAG)	mucA_2 ←	Sigma factor AlgU negative regulatory protein
4745121	C→A	11				1	1	1	1	1	1	1	1	1	1	1	F350L (TTC→TTA)	OGPHKNMM_04378 →	hypothetical protein
4881338	T→A	11				1	1	1	1	1	1	1	1	1	1	1	W107R (TGG→AGG)	OGPHKNMM_04491 →	hypothetical protein
4891840	C→A	11				1	1	1	1	1	1	1	1	1	1	1	S112I (AGC→ATC)	OGPHKNMM_04502 ←	hypothetical protein
4904229	G→A	11				1	1	1	1	1	1	1	1	1	1	1	Q288* (CAG→TAG)	OGPHKNMM_04514 ←	hypothetical protein
5023515	G→T	11				1	1	1	1	1	1	1	1	1	1	1	R24S (CGC→AGC)	OGPHKNMM_04630 ←	hypothetical protein
5092379	C→A	11				1	1	1	1	1	1	1	1	1	1	1	S350I (AGC→ATC)	bfrD_3 ←	putative TonB‑dependent receptor BfrD
5115544	C→A	11				1	1	1	1	1	1	1	1	1	1	1	L84M (CTG→ATG)	ndh →	NADH dehydrogenase
5153879	T→A	11				1	1	1	1	1	1	1	1	1	1	1	I93F (ATC→TTC)	rplU ←	50S ribosomal protein L21
5206429	A→G	11				1	1	1	1	1	1	1	1	1	1	1	Q48R (CAG→CGG)	OGPHKNMM_04795 →	hypothetical protein
5213370	C→A	11				1	1	1	1	1	1	1	1	1	1	1	F286L (TTC→TTA)	rlmG →	Ribosomal RNA large subunit methyltransferase G
5313585	Δ25 bp	11				1	1	1	1	1	1	1	1	1	1	1	coding (92‑116/2307 nt)	pqiB_2 ←	Paraquat‑inducible protein B
5429336	C→A	11				1	1	1	1	1	1	1	1	1	1	1	Q132K (CAA→AAA)	cmoM →	tRNA 5‑carboxymethoxyuridine methyltransferase
5483684	T→A	11				1	1	1	1	1	1	1	1	1	1	1	I149F (ATC→TTC)	yfcD ←	putative Nudix hydrolase YfcD
5496153	C→T	11				1	1	1	1	1	1	1	1	1	1	1	Q167* (CAG→TAG)	OGPHKNMM_05064 →	hypothetical protein
5554870	C→T	11				1	1	1	1	1	1	1	1	1	1	1	G169D (GGT→GAT)	gntR_3 ←	putative D‑xylose utilization operon transcriptional repressor
5572978	(AGGCGG)2→3	11				1	1	1	1	1	1	1	1	1	1	1	coding (301/702 nt)	nlpD_2 ←	Murein hydrolase activator NlpD
5615405	T→C	11				1	1	1	1	1	1	1	1	1	1	1	*104Q (TAG→CAG)	OGPHKNMM_05174 →	hypothetical protein
5619205	+AGCCTGATC	11				1	1	1	1	1	1	1	1	1	1	1	coding (513/1530 nt)	OGPHKNMM_05177 →	hypothetical protein
5620968	C→G	11				1	1	1	1	1	1	1	1	1	1	1	A186P (GCC→CCC)	OGPHKNMM_05179 ←	hypothetical protein
5801503	C→A	11				1	1	1	1	1	1	1	1	1	1	1	E187* (GAG→TAG)	OGPHKNMM_05326 ←	hypothetical protein
5846109	T→A	11				1	1	1	1	1	1	1	1	1	1	1	M185K (ATG→AAG)	mutY →	Adenine DNA glycosylase
5856902	G→T	11				1	1	1	1	1	1	1	1	1	1	1	E45* (GAG→TAG)	emrA_2 →	Multidrug export protein EmrA
5950822	T→G	11				1	1	1	1	1	1	1	1	1	1	1	K100Q (AAG→CAG)	OGPHKNMM_05463 ←	hypothetical protein
5958652	C→A	11				1	1	1	1	1	1	1	1	1	1	1	P90Q (CCA→CAA)	OGPHKNMM_05470 →	Putative esterase
5976203	C→A	11				1	1	1	1	1	1	1	1	1	1	1	L205M (CTG→ATG)	argH →	Argininosuccinate lyase
6009994	C→A	11				1	1	1	1	1	1	1	1	1	1	1	W106C (TGG→TGT)	gcvA_8 ←	Glycine cleavage system transcriptional activator
6058652	C→A	11				1	1	1	1	1	1	1	1	1	1	1	P468T (CCC→ACC)	spoT_2 →	Bifunctional (p)ppGpp synthase/hydrolase SpoT
6080837	G→T	11				1	1	1	1	1	1	1	1	1	1	1	K281N (AAG→AAT)	corC_3 →	Magnesium and cobalt efflux protein CorC
6184036	A→G	11				1	1	1	1	1	1	1	1	1	1	1	H647R (CAC→CGC)	uvrD →	DNA helicase II
6190120	C→A	11				1	1	1	1	1	1	1	1	1	1	1	R166L (CGC→CTC)	gtf1 ←	Glycosyltransferase Gtf1
6246946	T→C	11				1	1	1	1	1	1	1	1	1	1	1	*211Q (TAG→CAG)	metN_2 →	Methionine import ATP‑binding protein MetN
6297990	G→T	11				1	1	1	1	1	1	1	1	1	1	1	R240S (CGC→AGC)	glmU ←	Bifunctional protein GlmU
535385	G→T	10					1	1	1	1	1	1	1	1	1	1	R318L (CGA→CTA)	kipA_1 →	KipI antagonist
831969	G→T	9				1		1	1	1	1	1	1	1		1	Q171H (CAG→CAT)	gabR_1 →	HTH‑type transcriptional regulatory protein GabR
996970	G→T	9				1		1	1	1	1	1	1	1		1	E126* (GAG→TAG)	mpl →	UDP‑N‑acetylmuramate‑‑L‑alanyl‑gamma‑D‑glutamyl‑ meso‑2,6‑diaminoheptandioate ligase
1204437	G→T	9				1		1	1	1	1	1	1	1		1	F55L (TTC→TTA)	holC ←	DNA polymerase III subunit chi
1423178	C→A	9				1		1	1	1	1	1	1	1		1	S199Y (TCC→TAC)	pyrG_1 →	CTP synthase
1604876	G→T	9				1		1	1	1	1	1	1	1		1	C157F (TGC→TTC)	sdiA_1 →	Regulatory protein SdiA
1637640	G→T	9				1		1	1	1	1	1	1	1		1	P170H (CCC→CAC)	mqo_1 ←	Malate:quinone oxidoreductase
1680230	C→A	9				1		1	1	1	1	1	1	1		1	A216D (GCC→GAC)	prsD_1 →	Type I secretion system ATP‑binding protein PrsD
1710189	G→T	9				1		1	1	1	1	1	1	1		1	D39Y (GAC→TAC)	phnG →	Alpha‑D‑ribose 1‑methylphosphonate 5‑triphosphate synthase subunit PhnG
1820862	G→T	9				1		1	1	1	1	1	1	1		1	R28L (CGG→CTG)	OGPHKNMM_01690 →	hypothetical protein
1831651	G→A	9				1		1	1	1	1	1	1	1		1	V660M (GTG→ATG)	cshB →	DEAD‑box ATP‑dependent RNA helicase CshB
1939339	C→A	9				1		1	1	1	1	1	1	1		1	G45C (GGC→TGC)	ubiG_1 ←	Ubiquinone biosynthesis O‑methyltransferase
2054165	C→A	9				1		1	1	1	1	1	1	1		1	G387V (GGC→GTC)	OGPHKNMM_01911 ←	hypothetical protein
2199724	C→A	9				1		1	1	1	1	1	1	1		1	P838Q (CCG→CAG)	cobN →	Aerobic cobaltochelatase subunit CobN
2205463	G→T	9				1		1	1	1	1	1	1	1		1	G337C (GGC→TGC)	fadA_3 →	3‑ketoacyl‑CoA thiolase
2376319	G→T	9				1		1	1	1	1	1	1	1		1	P134Q (CCG→CAG)	ycdT_2 ←	putative diguanylate cyclase YcdT
2433266	C→A	9				1		1	1	1	1	1	1	1		1	E58D (GAG→GAT)	recD_1 ←	RecBCD enzyme subunit RecD
2568887	G→T	9				1		1	1	1	1	1	1	1		1	P294Q (CCG→CAG)	yqjG ←	Glutathionyl‑hydroquinone reductase YqjG
2572183	G→T	9				1		1	1	1	1	1	1	1		1	P14H (CCC→CAC)	dsrE ←	Putative sulfurtransferase DsrE
2698531	C→A	9				1		1	1	1	1	1	1	1		1	F305L (TTC→TTA)	tamA →	Translocation and assembly module TamA
2845755	C→A	9				1		1	1	1	1	1	1	1		1	P147T (CCG→ACG)	hflC_1 →	Modulator of FtsH protease HflC
3141810	C→A	9				1		1	1	1	1	1	1	1		1	R151S (CGC→AGC)	Hgd →	2‑(hydroxymethyl)glutarate dehydrogenase
3318824	C→A	9				1		1	1	1	1	1	1	1		1	G252V (GGG→GTG)	fusA_2 ←	Elongation factor G 1
3439486	Δ52 bp	9				1		1	1	1	1	1	1	1		1		[hpcD_2]	[hpcD_2]
3708064	C→A	9				1		1	1	1	1	1	1	1		1	E108D (GAG→GAT)	tgpA_2 ←	Protein‑glutamine gamma‑glutamyltransferase
3890795	C→A	9				1	1	1	1	1	1		1	1	1		S78* (TCG→TAG)	ccoN1_4 →	Cbb3‑type cytochrome c oxidase subunit CcoN1
4024638	C→A	9				1		1	1	1	1	1	1	1		1	W195L (TGG→TTG)	lasR ←	Transcriptional activator protein LasR
4232275	C→T	9				1		1	1	1	1	1	1	1		1	C133Y (TGC→TAC)	aaeB_5 ←	p‑hydroxybenzoic acid efflux pump subunit AaeB
4520399	G→T	9				1		1	1	1	1	1	1	1		1	E140* (GAG→TAG)	oprD_7 →	Porin D
4773122	C→T	9				1		1	1	1	1	1	1	1		1	S64L (TCG→TTG)	cat_2 →	Chloramphenicol acetyltransferase
4991588	C→A	9				1		1	1	1	1	1	1	1		1	G63C (GGC→TGC)	ftsI_2 ←	Peptidoglycan synthase FtsI
5755416	G→T	9				1		1	1	1	1	1	1	1		1	E7D (GAG→GAT)	hisI →	Phosphoribosyl‑AMP cyclohydrolase
5924976	G→T	9				1		1	1	1	1	1	1	1		1	A180E (GCG→GAG)	cysW_4 ←	Sulfate transport system permease protein CysW
6073695	G→A	9				1		1	1	1	1	1	1	1		1	A343V (GCG→GTG)	OGPHKNMM_05580 ←	putative FAD‑linked oxidoreductase
6100977	C→A	9				1		1	1	1	1	1	1	1		1	G234C (GGC→TGC)	betB_2 ←	NAD/NADP‑dependent betaine aldehyde dehydrogenase
6171228	C→A	9				1		1	1	1	1	1	1	1		1	L92M (CTG→ATG)	cmpR_5 →	HTH‑type transcriptional activator CmpR
6172245	(AGGCTGCGC)2→1	9				1		1	1	1	1	1	1	1		1	coding (810‑818/882 nt)	hexR_2 ←	HTH‑type transcriptional regulator HexR
6243444	C→T	9				1		1	1	1	1	1	1	1		1	Q87* (CAG→TAG)	zur →	Zinc uptake regulation protein
109245	T→C	8					1	1	1	1			1	1	1	1	V540A (GTG→GCG)	clpB_1 →	Chaperone protein ClpB
2845401	(ATCACG)7→9	8					1	1	1		1	1		1	1	1	coding (85/1038 nt)	hflC_1 →	Modulator of FtsH protease HflC
98357	(GGCTGT)8→5	7				1		1	1		1		1	1		1	coding (789‑806/1476 nt)	OGPHKNMM_00089 ←	hypothetical protein
3328338	(ATGAACGGCATGGACCACTCCAAGATGGCCGGCATGGAC)1→2	7				1		1				1	1	1	1	1	coding (1278/1845 nt)	copA_2 →	Copper resistance protein A
1368124	C→A	6				1		1	1	1	1			1			L214M (CTG→ATG)	adk →	Adenylate kinase
1384690	C→A	6				1		1	1	1	1			1			L231M (CTG→ATG)	OGPHKNMM_01290 →	hypothetical protein
2165953	C→A	6				1		1	1	1	1			1			E929* (GAA→TAA)	rne ←	Ribonuclease E
4252581	C→A	6				1		1	1	1	1			1			L215M (CTG→ATG)	mdtH →	Multidrug resistance protein MdtH
4467807	C→A	6				1		1	1	1	1			1			D40Y (GAC→TAC)	icaA ←	Poly‑beta‑1,6‑N‑acetyl‑D‑glucosamine synthase
5264724	C→A	6				1		1	1	1	1			1			A244D (GCC→GAC)	phrB →	Deoxyribodipyrimidine photo‑lyase
726407	C→A	4					1					1			1	1	S137Y (TCC→TAC)	rplC →	50S ribosomal protein L3
190957	Δ21 bp	3						1	1		1						coding (1386‑1406/1407 nt)	xanP_1 →	Xanthine permease XanP
219888	C→T	3										1	1			1	A448V (GCC→GTC)	fyuA_1 →	Pesticin receptor
314423	C→T	3										1	1			1	V299M (GTG→ATG)	OGPHKNMM_00289 ←	putative signaling protein
647923	G→A	3										1	1			1	G95S (GGC→AGC)	ydcV_2 →	Inner membrane ABC transporter permease protein YdcV
728922	Δ12 bp	3						1	1		1						coding (240‑251/333 nt)	rplV →	50S ribosomal protein L22
730629	C→A	3										1	1			1	Q3K (CAG→AAG)	rplN →	50S ribosomal protein L14
932988	G→T	3										1	1			1	G301V (GGC→GTC)	hxuA_1 →	Heme/hemopexin‑binding protein
1007912	G→T	3										1	1			1	P40T (CCG→ACG)	OGPHKNMM_00949 ←	Tropinesterase
1059477	Δ1,538 bp	3						1	1		1							[OGPHKNMM_01001]–ssuD_1	[OGPHKNMM_01001], ssuD_1
1128936	C→A	3						1	1		1						P26Q (CCG→CAG)	eamA_1 →	putative amino‑acid metabolite efflux pump
1782983	C→A	3										1	1			1	E607* (GAG→TAG)	OGPHKNMM_01660 ←	putative signaling protein
1863740	G→T	3						1	1		1						L28I (CTC→ATC)	OGPHKNMM_01729 ←	hypothetical protein
1926099	Δ3 bp	3						1	1		1						coding (220‑222/852 nt)	yeaD_1 →	Putative glucose‑6‑phosphate 1‑epimerase
2010217	G→T	3										1	1			1	G14V (GGG→GTG)	ftsN_1 →	Cell division protein FtsN
2165902	Δ11 bp	3						1	1		1						coding (2826‑2836/3219 nt)	rne ←	Ribonuclease E
2166934	Δ14 bp	3										1	1			1	coding (1791‑1804/3219 nt)	rne ←	Ribonuclease E
2283187	Δ4 bp	3						1	1		1						coding (41‑44/1431 nt)	mltF_2 →	Membrane‑bound lytic murein transglycosylase F
2501762	G→T	3						1	1		1						R296L (CGG→CTG)	OGPHKNMM_02358 →	hypothetical protein
2557852	C→A	3										1	1			1	P543T (CCG→ACG)	clpA →	ATP‑dependent Clp protease ATP‑binding subunit ClpA
2956343	Δ10 bp	3						1	1		1						coding (149‑158/1152 nt)	lldD_1 →	L‑lactate dehydrogenase
3137000	C→A	3						1	1		1						L332M (CTG→ATG)	dhaT_1 →	1,3‑propanediol dehydrogenase
3138990	Δ12 bp	3						1	1		1						coding (404‑415/1425 nt)	prr →	Gamma‑aminobutyraldehyde dehydrogenase
3261511	C→A	3						1	1		1						L33M (CTG→ATG)	OGPHKNMM_02989 →	hypothetical protein
3336211	G→T	3										1	1			1	Q75K (CAG→AAG)	yejB_1 ←	Inner membrane ABC transporter permease protein YejB
3373886	C→A	3										1	1			1	G115C (GGT→TGT)	gtaB ←	UTP‑‑glucose‑1‑phosphate uridylyltransferase
3400799	C→A	3						1	1		1						E24* (GAG→TAG)	atoE ←	Short‑chain fatty acids transporter
3571420	C→A	3										1	1			1	E312* (GAG→TAG)	ycdT_3 ←	putative diguanylate cyclase YcdT
3865645	C→A	3										1	1			1	W181L (TGG→TTG)	OGPHKNMM_03545 ←	hypothetical protein
3903516	C→A	3						1	1		1						L133I (CTC→ATC)	OGPHKNMM_03582 →	hypothetical protein
3998453	C→A	3						1	1		1						D41Y (GAC→TAC)	fliA ←	RNA polymerase sigma factor FliA
4309637	G→T	3										1	1			1	P210Q (CCG→CAG)	ompR_3 ←	Transcriptional regulatory protein OmpR
4353246	G→T	3						1	1		1						R127L (CGC→CTC)	OGPHKNMM_03998 →	hypothetical protein
4520523	Δ13 bp	3						1	1		1						coding (542‑554/1332 nt)	oprD_7 →	Porin D
4740642	G→T	3						1	1		1						L132M (CTG→ATG)	tctD ←	Transcriptional regulatory protein tctD
4815822	Δ19 bp	3										1	1			1	coding (319‑337/450 nt)	OGPHKNMM_04441 →	hypothetical protein
4878872	G→T	3						1	1		1						G68W (GGG→TGG)	OGPHKNMM_04488 →	hypothetical protein
4903212	G→T	3						1	1		1						H169N (CAC→AAC)	OGPHKNMM_04513 ←	hypothetical protein
4904375	C→T	3						1	1		1						R239H (CGC→CAC)	OGPHKNMM_04514 ←	hypothetical protein
4981560	C→A	3										1	1			1	G316V (GGC→GTC)	murC ←	UDP‑N‑acetylmuramate‑‑L‑alanine ligase
4990265	G→A	3						1	1		1						R504C (CGC→TGC)	ftsI_2 ←	Peptidoglycan synthase FtsI
5126880	C→T	3						1	1		1						E207K (GAA→AAA)	clpB_5 ←	Chaperone protein ClpB
5162010	G→T	3						1	1		1						A343E (GCG→GAG)	lon1 ←	Lon protease 1
5348427	G→A	3						1	1		1						A36V (GCC→GTC)	OGPHKNMM_04923 ←	hypothetical protein
5429986	C→A	3						1	1		1						L77M (CTG→ATG)	OGPHKNMM_04999 →	hypothetical protein
5431213	G→T	3						1	1		1						P29Q (CCG→CAG)	glpQ1_2 ←	putative glycerophosphoryl diester phosphodiesterase 1
5493724	Δ14 bp	3										1	1			1		[OGPHKNMM_05062]	[OGPHKNMM_05062]
5818572	C→A	3										1	1			1	E560D (GAG→GAT)	ybiO ←	Moderate conductance mechanosensitive channel YbiO
4058	G→T	2					1								1		G89V (GGG→GTG)	gyrB →	DNA gyrase subunit B
28739	G→T	2					1								1		Q207H (CAG→CAT)	prsA →	Foldase protein PrsA
94573	C→A	2					1								1		G417W (GGG→TGG)	yiaD_1 ←	putative lipoprotein YiaD
95364	G→C	2										1				1	T153S (ACC→AGC)	yiaD_1 ←	putative lipoprotein YiaD
98363	(GGCTGT)8→6	2								1		1					coding (789‑800/1476 nt)	OGPHKNMM_00089 ←	hypothetical protein
247257	C→A	2					1								1		A216S (GCC→TCC)	novR_1 ←	Decarboxylase NovR
284639	G→T	2										1				1	L364M (CTG→ATG)	OGPHKNMM_00263 ←	hypothetical protein
339103	C→A	2					1								1		A94E (GCG→GAG)	OGPHKNMM_00309 →	Ureidoglycolate lyase
353297	C→A	2					1								1		P176Q (CCG→CAG)	ilvA_1 →	L‑threonine dehydratase biosynthetic IlvA
355302	(GGC)3→5	2					1								1		coding (380/1272 nt)	OGPHKNMM_00324 →	hypothetical protein
357099	G→T	2					1								1		S257R (AGC→AGA)	OGPHKNMM_00326 ←	hypothetical protein
366881	C→A	2					1								1		G51C (GGC→TGC)	OGPHKNMM_00335 ←	hypothetical protein
471957	G→T	2					1								1		L199M (CTG→ATG)	codB ←	Cytosine permease
503417	G→T	2					1								1		D99Y (GAC→TAC)	creC →	Sensor protein CreC
635176	C→A	2					1								1		D178Y (GAC→TAC)	lptD ←	LPS‑assembly protein LptD
718013	C→A	2					1								1		L412I (CTC→ATC)	rpoC →	DNA‑directed RNA polymerase subunit beta'
752736	Δ18 bp	2					1								1		coding (590‑607/4317 nt)	mbtB_1 →	Phenyloxazoline synthase MbtB
767219	C→A	2					1								1		L255M (CTG→ATG)	fptA →	Fe(3+)‑pyochelin receptor
824945	C→A	2					1								1		E26* (GAG→TAG)	xthA_1 ←	Exodeoxyribonuclease III
840068	C→A	2					1								1		Q253H (CAG→CAT)	gylR ←	Glycerol operon regulatory protein
905892	C→A	2					1								1		E108* (GAG→TAG)	yedZ ←	Sulfoxide reductase heme‑binding subunit YedZ
990340	C→A	2					1								1		D198Y (GAC→TAC)	eutB ←	Ethanolamine ammonia‑lyase heavy chain
996653	C→A	2					1								1		A20D (GCC→GAC)	mpl →	UDP‑N‑acetylmuramate‑‑L‑alanyl‑gamma‑D‑glutamyl‑ meso‑2,6‑diaminoheptandioate ligase
1019741	Δ19 bp	2					1								1		coding (720‑738/894 nt)	cysL_2 ←	HTH‑type transcriptional regulator CysL
1052866	G→T	2					1								1		E44* (GAG→TAG)	OGPHKNMM_00995 →	hypothetical protein
1079665	C→A	2					1								1		Q117K (CAG→AAG)	tauB_1 →	Taurine import ATP‑binding protein TauB
1154266	C→A	2										1				1	P426Q (CCG→CAG)	narG →	Respiratory nitrate reductase 1 alpha chain
1278231	+TACC	2										1				1	coding (2647/3897 nt)	purL →	Phosphoribosylformylglycinamidine synthase
1333519	C→A	2					1								1		G154V (GGC→GTC)	OGPHKNMM_01246 ←	hypothetical protein
1514206	G→T	2					1								1		Q336K (CAG→AAG)	arnB ←	UDP‑4‑amino‑4‑deoxy‑L‑arabinose‑‑oxoglutarate aminotransferase
1517560	+GGCT	2										1				1	coding (332/651 nt)	OGPHKNMM_01413 ←	hypothetical protein
1521302	G→T	2										1				1	L254I (CTC→ATC)	algL ←	Alginate lyase
1525197	G→T	2					1								1		S477* (TCG→TAG)	algE ←	Alginate production protein AlgE
1591572	G→T	2					1								1		R275S (CGC→AGC)	OGPHKNMM_01476 ←	Cardiolipin synthase
1604479	C→T	2					1								1		Q25* (CAG→TAG)	sdiA_1 →	Regulatory protein SdiA
1628603	+GG	2					1								1		coding (324/1770 nt)	asnB ←	Asparagine synthetase [glutamine‑hydrolyzing] 1
1629435	G→T	2					1								1		E123* (GAG→TAG)	mhqR_2 →	HTH‑type transcriptional regulator MhqR
1775469	C→T	2										1				1	Q233* (CAG→TAG)	plcN_1 →	Non‑hemolytic phospholipase C
1808917	C→G	2										1				1	T13S (ACC→AGC)	vgrG1_5 →	Actin cross‑linking toxin VgrG1
1823244	C→A	2					1								1		L14M (CTG→ATG)	oprO →	Porin O
1948079	G→T	2								1				1			E209D (GAG→GAT)	hisC_1 →	Histidinol‑phosphate aminotransferase
1952622	C→A	2										1				1	R279S (CGC→AGC)	rpsA_1 →	30S ribosomal protein S1
1960022	(G)8→7	2					1								1		coding (1117/1890 nt)	oatA_1 →	O‑acetyltransferase OatA
2054366	G→T	2							1		1						P320Q (CCG→CAG)	OGPHKNMM_01911 ←	hypothetical protein
2057537	C→A	2					1								1		E77* (GAG→TAG)	OGPHKNMM_01914 ←	hypothetical protein
2090151	C→A	2					1								1		A387S (GCC→TCC)	dacB ←	D‑alanyl‑D‑alanine carboxypeptidase DacB
2103106	G→T	2					1								1		R122S (CGC→AGC)	gstB_1 ←	Glutathione S‑transferase GstB
2116855	G→T	2										1				1	G156V (GGC→GTC)	OGPHKNMM_01964 →	hypothetical protein
2167591	G→T	2										1				1	R383S (CGC→AGC)	rne ←	Ribonuclease E
2215226	G→T	2										1				1	R221S (CGT→AGT)	trpI_2 ←	HTH‑type transcriptional regulator TrpI
2223722	C→A	2					1								1		M146I (ATG→ATT)	yxeP_1 ←	putative hydrolase YxeP
2235310	Δ2 bp	2					1								1		coding (410‑411/2157 nt)	fhuA_2 ←	Ferrichrome‑iron receptor
2272665	G→T	2					1								1		E118D (GAG→GAT)	OGPHKNMM_02114 →	hypothetical protein
2281495	G→T	2					1								1		S155* (TCG→TAG)	mcpS_2 ←	Methyl‑accepting chemotaxis protein McpS
2373599	C→A	2					1								1		S137Y (TCT→TAT)	OGPHKNMM_02228 →	hypothetical protein
2435429	G→T	2					1								1		L184M (CTG→ATG)	OGPHKNMM_02301 ←	hypothetical protein
2558191	G→T	2					1								1		G656C (GGC→TGC)	clpA →	ATP‑dependent Clp protease ATP‑binding subunit ClpA
2564332	C→A	2					1								1		Q103K (CAG→AAG)	lolA →	Outer‑membrane lipoprotein carrier protein
2568987	C→A	2					1								1		G261C (GGC→TGC)	yqjG ←	Glutathionyl‑hydroquinone reductase YqjG
2571445	G→T	2										1				1	R10S (CGC→AGC)	tusB ←	Protein TusB
2630798	G→T	2					1								1		G118C (GGT→TGT)	OGPHKNMM_02487 →	hypothetical protein
2632269	C→A	2					1								1		L114I (CTC→ATC)	OGPHKNMM_02489 →	hypothetical protein
2651366	G→T	2										1				1	A78S (GCA→TCA)	OGPHKNMM_02505 →	hypothetical protein
2659108	C→A	2					1								1		P51Q (CCG→CAG)	mdaB →	Modulator of drug activity B
2695156	C→A	2					1								1		A6S (GCC→TCC)	dmlR_14 ←	HTH‑type transcriptional regulator DmlR
2727338	C→A	2					1								1		E453* (GAA→TAA)	czcS_1 ←	Sensor protein CzcS
2759889	T→G	2					1								1		T34P (ACC→CCC)	ttgI_3 ←	Toluene efflux pump outer membrane protein TtgI
2797891	C→A	2					1								1		C148* (TGC→TGA)	cdiA_2 →	16S rRNA endonuclease CdiA
2803847	C→A	2										1				1	L2134M (CTG→ATG)	cdiA_2 →	16S rRNA endonuclease CdiA
2845401	(ATCACG)7→10	2				1				1							coding (85/1038 nt)	hflC_1 →	Modulator of FtsH protease HflC
2858084	C→A	2					1								1		E85* (GAA→TAA)	fecI_7 ←	putative RNA polymerase sigma factor FecI
2910275	G→T	2					1								1		R2098L (CGG→CTG)	lgrB_2 →	Linear gramicidin synthase subunit B
2926932	G→T	2					1								1		A306S (GCG→TCG)	tycC →	Tyrocidine synthase 3
2940151	Δ1 bp	2										1				1	coding (1004/1284 nt)	cefD_1 ←	Isopenicillin N epimerase
2945140	G→T	2							1		1						P234Q (CCG→CAG)	ttgC ←	putative efflux pump outer membrane protein TtgC
2951472	G→T	2										1				1	E195* (GAG→TAG)	pvdA →	L‑ornithine N(5)‑monooxygenase
2984161	G→T	2					1								1		E36D (GAG→GAT)	OGPHKNMM_02742 →	hypothetical protein
3119954	G→T	2					1								1		A220E (GCG→GAG)	pmfR_1 ←	Transcriptional activator PmfR
3121104	G→T	2							1		1						E66D (GAG→GAT)	OGPHKNMM_02859 →	hypothetical protein
3180973	C→A	2					1								1		G135C (GGC→TGC)	hcnB_1 ←	Hydrogen cyanide synthase subunit HcnB
3228628	G→T	2										1				1	L176M (CTG→ATG)	OGPHKNMM_02955 ←	hypothetical protein
3245506	C→A	2										1				1	R64M (AGG→ATG)	pdeB_1 ←	Cyclic di‑GMP phosphodiesterase PdeB
3249055	C→A	2										1				1	G440C (GGC→TGC)	elfC ←	putative outer membrane usher protein ElfC
3408760	C→A	2					1								1		S163R (AGC→AGA)	OGPHKNMM_03117 →	hypothetical protein
3411361	Δ15 bp	2				1				1							coding (980‑994/1164 nt)	dhaT_2 ←	1,3‑propanediol dehydrogenase
3487457	Δ19 bp	2					1								1		coding (183‑201/1962 nt)	cirA_4 ←	Colicin I receptor
3499974	G→T	2					1								1		E177* (GAG→TAG)	fcuA →	Ferrichrome receptor FcuA
3635326	G→T	2					1								1		R9S (CGC→AGC)	OGPHKNMM_03318 ←	hypothetical protein
3745319	C→A	2					1								1		E206* (GAG→TAG)	pknD ←	Serine/threonine‑protein kinase PknD
3746460	G→T	2					1								1		L166M (CTG→ATG)	speE_2 ←	Polyamine aminopropyltransferase
3890705	A→G	2										1				1	D48G (GAC→GGC)	ccoN1_4 →	Cbb3‑type cytochrome c oxidase subunit CcoN1
3901956	G→T	2					1								1		D149Y (GAC→TAC)	anr →	Transcriptional activator protein Anr
3975555	G→A	2					1								1		P59L (CCG→CTG)	ccmH ←	Cytochrome c‑type biogenesis protein CcmH
4012536	C→A	2					1								1		G121C (GGC→TGC)	fliK ←	Flagellar hook‑length control protein
4025131	C→A	2					1								1		G31* (GGA→TGA)	lasR ←	Transcriptional activator protein LasR
4052438	G→A	2					1								1		G693D (GGC→GAC)	mscK_1 →	Mechanosensitive channel MscK
4130885	Δ2 bp	2										1				1	coding (1262‑1263/2199 nt)	bfrD_2 ←	putative TonB‑dependent receptor BfrD
4196565	G→T	2					1								1		D138Y (GAC→TAC)	artI →	Putative ABC transporter arginine‑binding protein 2
4266424	C→A	2					1								1		E55* (GAG→TAG)	cobB_1 ←	NAD‑dependent protein deacetylase
4283045	Δ11 bp	2					1								1		coding (2444‑2454/3363 nt)	yegE ←	putative diguanylate cyclase YegE
4337868	C→A	2										1				1	G8V (GGG→GTG)	rpaR ←	HTH‑type quorum sensing‑dependent transcriptional regulator RpaR
4450856	Δ11 bp	2					1								1		coding (1223‑1233/1305 nt)	gabD ←	Succinate‑semialdehyde dehydrogenase [NADP(+)]
4486519	G→T	2					1								1		S112* (TCG→TAG)	pqsA ←	Anthranilate‑‑CoA ligase
4511130	C→A	2					1								1		D107Y (GAT→TAT)	exbB_3 ←	Biopolymer transport protein ExbB
4520525	G→T	2					1								1		E182* (GAG→TAG)	oprD_7 →	Porin D
4551473	G→T	2					1								1		E644* (GAG→TAG)	barA_5 →	Signal transduction histidine‑protein kinase BarA
4706208	C→A	2					1								1		A76S (GCC→TCC)	OGPHKNMM_04341 ←	hypothetical protein
4708180	G→T	2					1								1		E200D (GAG→GAT)	gcvA_6 →	Glycine cleavage system transcriptional activator
4725666	G→T	2					1								1		P124Q (CCG→CAG)	era ←	GTPase Era
4734055	G→T	2					1								1		Q30K (CAG→AAG)	rpoE_3 ←	ECF RNA polymerase sigma‑E factor
4755716	C→A	2					1								1		L164M (CTG→ATG)	OGPHKNMM_04388 →	hypothetical protein
4764576	G→T	2					1								1		E91D (GAG→GAT)	OGPHKNMM_04400 →	hypothetical protein
4941726	G→T	2					1								1		E279* (GAA→TAA)	mdtA_5 →	Multidrug resistance protein MdtA
4943514	C→A	2					1								1		S481* (TCG→TAG)	acrB_2 →	Multidrug efflux pump subunit AcrB
4999492	G→T	2										1				1	P43T (CCG→ACG)	sspA ←	Stringent starvation protein A
5097690	G→T	2										1				1	P380Q (CCG→CAG)	ldc ←	Lysine/ornithine decarboxylase
5133396	C→A	2										1				1	L296I (CTC→ATC)	zraR_5 →	Transcriptional regulatory protein ZraR
5135559	G→A	2					1								1		R146Q (CGG→CAG)	OGPHKNMM_04732 →	hypothetical protein
5154814	G→T	2					1								1		R140L (CGG→CTG)	ispB →	Octaprenyl‑diphosphate synthase
5227029	G→T	2					1								1		S643Y (TCC→TAC)	hxuA_4 ←	Heme/hemopexin‑binding protein
5265992	G→T	2					1								1		S27* (TCG→TAG)	pagL ←	Lipid A deacylase PagL
5294347	G→T	2					1								1		G40V (GGC→GTC)	iutA_2 →	Ferric aerobactin receptor
5382024	C→A	2					1								1		E161D (GAG→GAT)	OGPHKNMM_04951 ←	hypothetical protein
5440812	Δ12 bp	2										1				1	coding (209‑220/1407 nt)	OGPHKNMM_05014 ←	putative aminotransferase
5535730	G→T	2					1								1		L19I (CTC→ATC)	OGPHKNMM_05102 ←	NADPH oxidoreductase
5548139	C→A	2					1								1		D36Y (GAC→TAC)	genK ←	Gentisate transporter
5571633	G→T	2										1				1	C23* (TGC→TGA)	azu ←	Azurin
5572182	G→T	2								1				1			S69I (AGC→ATC)	yvdD →	LOG family protein YvdD
5622047	C→A	2					1								1		K678N (AAG→AAT)	parC ←	DNA topoisomerase 4 subunit A
5666621	Δ12 bp	2					1								1		coding (717‑728/1206 nt)	OGPHKNMM_05216 →	hypothetical protein
5915436	C→A	2					1								1		P206Q (CCG→CAG)	ygiF →	Inorganic triphosphatase
5963652	C→A	2					1								1		E622* (GAG→TAG)	yheS_2 ←	putative ABC transporter ATP‑binding protein YheS
5995649	G→T	2					1								1		R109S (AGG→AGT)	xerC_2 →	Tyrosine recombinase XerC
6016294	C→A	2					1								1		N150K (AAC→AAA)	poxB →	Pyruvate dehydrogenase [ubiquinone]
6033768	C→A	2					1								1		D282Y (GAC→TAC)	puuC_3 ←	Aldehyde dehydrogenase PuuC
6074125	C→A	2					1								1		D200Y (GAC→TAC)	OGPHKNMM_05580 ←	putative FAD‑linked oxidoreductase
6109241	G→T	2					1								1		G449V (GGG→GTG)	tdcG →	L‑serine dehydratase TdcG
6118675	G→T	2					1								1		E218* (GAG→TAG)	cdhR_8 →	HTH‑type transcriptional regulator CdhR
6170392	Δ15 bp	2				1				1							coding (351‑365/1416 nt)	cfiB_2 ←	2‑oxoglutarate carboxylase small subunit
6176210	C→A	2					1								1		R200L (CGG→CTG)	OGPHKNMM_05673 ←	hypothetical protein
6312457	G→T	2										1				1	R104S (CGC→AGC)	mnmE ←	tRNA modification GTPase MnmE
9982	C→A	1								1							G673W (GGG→TGG)	glyS ←	Glycine‑‑tRNA ligase beta subunit
23351	G→T	1										1					G325V (GGC→GTC)	OGPHKNMM_00021 →	hypothetical protein
63631	Δ10 bp	1								1							coding (503‑512/1662 nt)	OGPHKNMM_00054 ←	hypothetical protein
74352	G→T	1								1							P84Q (CCG→CAG)	OGPHKNMM_00069 ←	hypothetical protein
81525	G→T	1												1			E333* (GAG→TAG)	OGPHKNMM_00076 →	hypothetical protein
94301	C→A	1									1						G59C (GGC→TGC)	OGPHKNMM_00085 ←	hypothetical protein
99791	G→T	1								1							D88Y (GAC→TAC)	OGPHKNMM_00090 →	hypothetical protein
133930	(CGG)4→3	1											1				coding (206‑208/915 nt)	ctaB →	Protoheme IX farnesyltransferase
169562	C→A	1												1			P96T (CCG→ACG)	OGPHKNMM_00158 →	hypothetical protein
198136	C→A	1												1			G257W (GGG→TGG)	cheR ←	Chemotaxis protein methyltransferase
216114	C→A	1										1					G57W (GGG→TGG)	oprD_2 ←	Porin D
235941	G→T	1											1				A238S (GCC→TCC)	fabD_1 →	Malonyl CoA‑acyl carrier protein transacylase
264498	Δ3 bp	1								1							coding (604‑606/1266 nt)	nicP_1 ←	Porin‑like protein NicP
285366	G→T	1										1					S121R (AGC→AGA)	OGPHKNMM_00263 ←	hypothetical protein
289831	C→A	1										1					Q585H (CAG→CAT)	vgrG1_3 ←	Actin cross‑linking toxin VgrG1
290777	C→A	1														1	R270L (CGG→CTG)	vgrG1_3 ←	Actin cross‑linking toxin VgrG1
296383	Δ12 bp	1												1			coding (444‑455/1281 nt)	davT →	5‑aminovalerate aminotransferase DavT
312835	C→T	1													1		E13K (GAA→AAA)	OGPHKNMM_00288 ←	hypothetical protein
385568	C→A	1														1	G411C (GGC→TGC)	ggt_1 ←	Gamma‑glutamyltranspeptidase
457504	C→A	1												1			L174M (CTG→ATG)	oprM_1 →	Outer membrane protein OprM
465257	G→T	1					1										W61C (TGG→TGT)	OGPHKNMM_00429 →	hypothetical protein
508915	G→T	1										1					G246* (GGA→TGA)	OGPHKNMM_00465 →	hypothetical protein
524631	C→A	1										1					L108M (CTG→ATG)	OGPHKNMM_00480 →	hypothetical protein
555611	C→A	1										1					E21* (GAA→TAA)	OGPHKNMM_00511 ←	hypothetical protein
591455	C→A	1					1										S332R (AGC→AGA)	pgk →	Phosphoglycerate kinase
606338	C→A	1												1			D188Y (GAC→TAC)	OGPHKNMM_00569 ←	hypothetical protein
665413	Δ2 bp	1							1								coding (390‑391/873 nt)	OGPHKNMM_00624 →	hypothetical protein
689667	G→T	1											1				L307M (CTG→ATG)	yhaI_2 ←	Inner membrane protein YhaI
706513	C→A	1													1		P246T (CCG→ACG)	coaX →	Type III pantothenate kinase
881617	G→T	1								1							F296L (TTC→TTA)	betB_1 ←	NAD/NADP‑dependent betaine aldehyde dehydrogenase
1032826	G→T	1														1	L279I (CTC→ATC)	ybeZ ←	PhoH‑like protein
1065395	C→A	1										1					G107C (GGC→TGC)	OGPHKNMM_01007 ←	Putative thiazole biosynthetic enzyme
1134378	C→A	1												1			Q281K (CAG→AAG)	aaeB_1 →	p‑hydroxybenzoic acid efflux pump subunit AaeB
1142245	C→A	1													1		R8L (CGC→CTC)	OGPHKNMM_01071 ←	hypothetical protein
1148907	G→T	1														1	R374S (CGC→AGC)	narX ←	Nitrate/nitrite sensor protein NarX
1192041	C→A	1													1		R319L (CGG→CTG)	rlmF ←	Ribosomal RNA large subunit methyltransferase F
1214507	G→T	1											1				*348L (TGA→TTA)	queA →	S‑adenosylmethionine:tRNA ribosyltransferase‑isomerase
1222552	C→T	1		1													P61S (CCG→TCG)	iscR →	HTH‑type transcriptional regulator IscR
1231709	G→T	1												1			G57C (GGC→TGC)	ispG →	4‑hydroxy‑3‑methylbut‑2‑en‑1‑yl diphosphate synthase (flavodoxin)
1246605	C→A	1										1					L420I (CTC→ATC)	pfeA_1 →	Ferric enterobactin receptor
1254195	C→A	1						1									A86S (GCC→TCC)	ddpX ←	D‑alanyl‑D‑alanine dipeptidase
1275137	G→A	1			1												Q58* (CAG→TAG)	mltF_1 ←	Membrane‑bound lytic murein transglycosylase F
1287429	C→A	1								1							K63N (AAG→AAT)	yvoA_1 ←	HTH‑type transcriptional repressor YvoA
1314437	G→T	1														1	E237* (GAG→TAG)	yqiK →	Inner membrane protein YqiK
1377758	G→T	1														1	M648I (ATG→ATT)	ttgE →	Toluene efflux pump membrane transporter TtgE
1431455	G→T	1														1	G69V (GGC→GTC)	yeiG →	S‑formylglutathione hydrolase YeiG
1451537	G→T	1													1		A158E (GCG→GAG)	ydcV_3 ←	Inner membrane ABC transporter permease protein YdcV
1511550	G→T	1										1					R501S (CGC→AGC)	arnA ←	Bifunctional polymyxin resistance protein ArnA
1546656	(GGTGG)1→2	1												1			coding (285/675 nt)	rnt ←	Ribonuclease T
1558432	C→A	1													1		A46D (GCT→GAT)	OGPHKNMM_01444 →	hypothetical protein
1591571	C→T	1												1			R275H (CGC→CAC)	OGPHKNMM_01476 ←	Cardiolipin synthase
1661419	G→T	1								1							C251F (TGC→TTC)	OGPHKNMM_01541 →	hypothetical protein
1664643	G→T	1					1										E214D (GAG→GAT)	pknK_2 →	Serine/threonine‑protein kinase PknK
1669431	C→A	1											1				L239M (CTG→ATG)	pdhA →	Pyruvate dehydrogenase E1 component subunit alpha
1671222	G→T	1								1							G133C (GGC→TGC)	pdhC →	Dihydrolipoyllysine‑residue acetyltransferase component of pyruvate dehydrogenase complex
1675484	G→T	1									1						E231D (GAG→GAT)	OGPHKNMM_01555 →	hypothetical protein
1697406	Δ15 bp	1												1			coding (1219‑1233/1287 nt)	OGPHKNMM_01577 ←	hypothetical protein
1722950	+CC	1												1			coding (1154/1158 nt)	amiC_1 →	Aliphatic amidase expression‑regulating protein
1768632	T→G	1		1													T221P (ACC→CCC)	OGPHKNMM_01646 ←	hypothetical protein
1837972	G→T	1										1					R61M (AGG→ATG)	OGPHKNMM_01703 →	hypothetical protein
1857017	G→T	1										1					F536L (TTC→TTA)	prc ←	Tail‑specific protease
1883972	G→T	1													1		D290Y (GAC→TAC)	OGPHKNMM_01750 →	hypothetical protein
1891995	C→A	1													1		D168Y (GAC→TAC)	exsA_1 ←	Exoenzyme S synthesis regulatory protein ExsA
1913622	C→A	1				1											G175C (GGC→TGC)	epd_2 ←	D‑erythrose‑4‑phosphate dehydrogenase
1945787	G→T	1					1										D184Y (GAC→TAC)	serC →	Phosphoserine aminotransferase
1978811	C→A	1												1			E8* (GAA→TAA)	tyrB ←	Aromatic‑amino‑acid aminotransferase
2001725	C→A	1										1					Q246K (CAG→AAG)	asd →	Aspartate‑semialdehyde dehydrogenase
2001778	C→A	1														1	D263E (GAC→GAA)	asd →	Aspartate‑semialdehyde dehydrogenase
2043089	G→T	1														1	G482C (GGC→TGC)	OGPHKNMM_01903 →	hypothetical protein
2052691	Δ4 bp	1								1							coding (874‑877/1632 nt)	OGPHKNMM_01910 ←	hypothetical protein
2068350	+CCAT	1											1				coding (663/2847 nt)	OGPHKNMM_01922 →	hypothetical protein
2074906	C→T	1									1						Q84* (CAG→TAG)	OGPHKNMM_01925 →	hypothetical protein
2077570	G→T	1										1					G195C (GGC→TGC)	bshA →	N‑acetyl‑alpha‑D‑glucosaminyl L‑malate synthase
2106082	C→A	1														1	P413Q (CCG→CAG)	OGPHKNMM_01953 →	hypothetical protein
2192380	Δ1,075 bp	1									1							[lip3]–[cobM]	[lip3], [cobM]
2201370	C→A	1									1						E238* (GAG→TAG)	aroF_1 ←	Phospho‑2‑dehydro‑3‑deoxyheptonate aldolase, Tyr‑sensitive
2203226	C→A	1													1		P192Q (CCG→CAG)	bchI →	Magnesium‑chelatase 38 kDa subunit
2218001	G→T	1						1									W438L (TGG→TTG)	OGPHKNMM_02061 →	hypothetical protein
2227991	Δ18 bp	1												1			coding (57‑74/774 nt)	fabG_6 ←	3‑oxoacyl‑[acyl‑carrier‑protein] reductase FabG
2279301	G→T	1					1										A39E (GCG→GAG)	ydaM_2 ←	putative diguanylate cyclase YdaM
2338886	G→T	1														1	W131L (TGG→TTG)	OGPHKNMM_02187 →	hypothetical protein
2342892	C→T	1											1				D59N (GAT→AAT)	cusS_1 ←	Sensor kinase CusS
2403869	C→A	1														1	L323M (CTG→ATG)	pheS →	Phenylalanine‑‑tRNA ligase alpha subunit
2434359	G→T	1							1								Q36K (CAA→AAA)	symE ←	Toxic protein SymE
2521053	G→T	1													1		R55M (AGG→ATG)	OGPHKNMM_02379 →	hypothetical protein
2580600	G→T	1													1		W198L (TGG→TTG)	ydbM →	Putative acyl‑CoA dehydrogenase YdbM
2589890	C→A	1												1			P850T (CCC→ACC)	cirA_1 →	Colicin I receptor
2613572	C→A	1												1			E42* (GAG→TAG)	OGPHKNMM_02468 ←	hypothetical protein
2622908	G→T	1						1									G189V (GGA→GTA)	OGPHKNMM_02477 →	hypothetical protein
2630540	G→T	1												1			A32S (GCC→TCC)	OGPHKNMM_02487 →	hypothetical protein
2631065	C→A	1								1							P207T (CCG→ACG)	OGPHKNMM_02487 →	hypothetical protein
2652427	G→T	1										1					K196N (AAG→AAT)	OGPHKNMM_02506 →	hypothetical protein
2815319	C→A	1												1			Q56K (CAG→AAG)	OGPHKNMM_02639 →	hypothetical protein
2891922	G→T	1								1							E127* (GAG→TAG)	dmlR_18 →	HTH‑type transcriptional regulator DmlR
2896235	(CTGCC)1→2	1											1				coding (1328/1410 nt)	dat →	Diaminobutyrate‑‑2‑oxoglutarate aminotransferase
2905183	C→A	1									1						H401N (CAC→AAC)	lgrB_2 →	Linear gramicidin synthase subunit B
2905213	C→A	1												1			L411M (CTG→ATG)	lgrB_2 →	Linear gramicidin synthase subunit B
2934174	C→A	1					1										D582Y (GAC→TAC)	fpvA_2 ←	Ferripyoverdine receptor
2934474	C→A	1													1		D482Y (GAC→TAC)	fpvA_2 ←	Ferripyoverdine receptor
2940334	A→C	1									1						V274G (GTC→GGC)	cefD_1 ←	Isopenicillin N epimerase
2949745	C→A	1													1		E124* (GAG→TAG)	OGPHKNMM_02713 ←	hypothetical protein
2951868	C→T	1		1													Q327* (CAG→TAG)	pvdA →	L‑ornithine N(5)‑monooxygenase
2964531	C→A	1														1	G137* (GGA→TGA)	OGPHKNMM_02727 ←	hypothetical protein
2977786	Δ458 bp	1								1								[OGPHKNMM_02738]–[OGPHKNMM_02739]	[OGPHKNMM_02738], [OGPHKNMM_02739]
3175801	C→A	1													1		Q224H (CAG→CAT)	garR_2 ←	2‑hydroxy‑3‑oxopropionate reductase
3211492	C→A	1													1		A605E (GCG→GAG)	treY →	Maltooligosyl trehalose synthase
3213632	G→T	1												1			E287* (GAG→TAG)	OGPHKNMM_02945 →	hypothetical protein
3217067	C→A	1													1		L104M (CTG→ATG)	OGPHKNMM_02948 →	hypothetical protein
3236185	C→A	1				1											R9M (AGG→ATG)	OGPHKNMM_02964 ←	hypothetical protein
3259140	C→A	1										1					R363L (CGG→CTG)	OGPHKNMM_02987 ←	hypothetical protein
3273282	C→T	1								1							Q38* (CAG→TAG)	OGPHKNMM_03002 →	hypothetical protein
3286993	G→A	1										1					A191T (GCG→ACG)	OGPHKNMM_03015 →	putative HTH‑type transcriptional regulator
3339325	G→T	1													1		A627D (GCC→GAC)	cirA_3 ←	Colicin I receptor
3353398	C→T	1										1					A43V (GCG→GTG)	yidD →	Putative membrane protein insertion efficiency factor
3391781	G→T	1												1			E395* (GAG→TAG)	hmgA →	Homogentisate 1,2‑dioxygenase
3394797	C→A	1								1							A293E (GCG→GAG)	pcaK_3 →	4‑hydroxybenzoate transporter PcaK
3434859	C→A	1									1						D293Y (GAC→TAC)	eptA_2 ←	Phosphoethanolamine transferase EptA
3438220	C→A	1														1	R82L (CGG→CTG)	OGPHKNMM_03142 ←	hypothetical protein
3438601	Δ9 bp	1		1													coding (181‑189/234 nt)	OGPHKNMM_03143 ←	hypothetical protein
3600755	(TTCGAGACTGGTCAGGGCGTCGGC)1→2	1										1					coding (1561/1689 nt)	OGPHKNMM_03290 ←	hypothetical protein
3612381	G→T	1										1					E97* (GAA→TAA)	mltD →	Membrane‑bound lytic murein transglycosylase D
3619526	C→A	1							1								P291Q (CCG→CAG)	yejE_2 →	Inner membrane ABC transporter permease protein YejE
3692719	(GGAGC)1→2	1										1					coding (227/285 nt)	OGPHKNMM_03370 ←	hypothetical protein
3711378	G→T	1										1					F141L (TTC→TTA)	guaA_3 ←	GMP synthase [glutamine‑hydrolyzing]
3754788	G→A	1											1				Q182* (CAG→TAG)	prmB_2 ←	50S ribosomal protein L3 glutamine methyltransferase
3876284	C→A	1					1										R169S (CGC→AGC)	puuA_4 →	Gamma‑glutamylputrescine synthetase PuuA
3880363	G→T	1												1			D34Y (GAT→TAT)	acnA →	Aconitate hydratase A
3911971	(GCTCGG)8→9	1														1	coding (1376/2064 nt)	dnaX ←	DNA polymerase III subunit tau
3955094	C→A	1													1		P175T (CCG→ACG)	ttuD →	Putative hydroxypyruvate reductase
3957747	G→A	1						1									A37T (GCC→ACC)	OGPHKNMM_03627 →	Urea transporter
4006736	C→T	1											1				V107I (GTC→ATC)	flhB_2 ←	Flagellar biosynthetic protein FlhB
4021949	G→A	1												1			G159D (GGC→GAC)	csrD →	RNase E specificity factor CsrD
4025089	G→A	1		1													Q45* (CAG→TAG)	lasR ←	Transcriptional activator protein LasR
4031861	C→A	1													1		R187L (CGG→CTG)	yheS_1 ←	putative ABC transporter ATP‑binding protein YheS
4073260	C→A	1					1										D39Y (GAC→TAC)	pdxB ←	Erythronate‑4‑phosphate dehydrogenase
4133589	C→A	1												1			G12C (GGC→TGC)	cyoD ←	Cytochrome bo(3) ubiquinol oxidase subunit 4
4202208	G→T	1												1			K61N (AAG→AAT)	dapA_4 →	4‑hydroxy‑tetrahydrodipicolinate synthase
4248789	C→A	1												1			L294I (CTC→ATC)	sauT →	putative sulfoacetate‑‑CoA ligase
4365528	C→A	1													1		P56T (CCG→ACG)	dosC_2 →	Diguanylate cyclase DosC
4366041	G→T	1													1		G227C (GGT→TGT)	dosC_2 →	Diguanylate cyclase DosC
4448570	Δ11 bp	1						1									coding (97‑107/756 nt)	OGPHKNMM_04089 ←	hypothetical protein
4472433	C→A	1										1					L63I (CTC→ATC)	gcvR →	Glycine cleavage system transcriptional repressor
4476544	G→T	1														1	L310M (CTG→ATG)	nadA ←	Quinolinate synthase A
4549653	Δ1 bp	1		1													coding (110/2778 nt)	barA_5 →	Signal transduction histidine‑protein kinase BarA
4550113	C→A	1													1		S190R (AGC→AGA)	barA_5 →	Signal transduction histidine‑protein kinase BarA
4630985	Δ14 bp	1											1				coding (939‑952/1020 nt)	OGPHKNMM_04273 →	hypothetical protein
4641606	G→T	1													1		G40C (GGC→TGC)	OGPHKNMM_04283 →	Neutral ceramidase
4645720	G→A	1												1			M626I (ATG→ATA)	plcN_2 →	Non‑hemolytic phospholipase C
4655751	G→T	1												1			G665W (GGG→TGG)	pta →	Phosphate acetyltransferase
4661595	G→T	1											1				S2Y (TCC→TAC)	bphD ←	2‑hydroxy‑6‑oxo‑6‑phenylhexa‑2,4‑dienoate hydrolase
4733028	G→A	1										1					R35C (CGT→TGT)	mucA_1 ←	Sigma factor AlgU negative regulatory protein
4733566	C→A	1									1						A193S (GCC→TCC)	rpoE_3 ←	ECF RNA polymerase sigma‑E factor
4734001	G→A	1		1													Q48* (CAG→TAG)	rpoE_3 ←	ECF RNA polymerase sigma‑E factor
4734045	Δ1 bp	1			1												coding (98/582 nt)	rpoE_3 ←	ECF RNA polymerase sigma‑E factor
4736495	Δ48 bp	1		1													coding (47‑94/453 nt)	OGPHKNMM_04369 ←	hypothetical protein
4787937	Δ8 bp	1												1			coding (1433‑1440/1635 nt)	hxuB_1 ←	Heme/hemopexin transporter protein HuxB
4814696	C→A	1												1			L50M (CTG→ATG)	OGPHKNMM_04439 →	hypothetical protein
4842574	G→T	1						1									R1115S (CGC→AGC)	recC ←	RecBCD enzyme subunit RecC
4845723	G→T	1											1				P65H (CCC→CAC)	recC ←	RecBCD enzyme subunit RecC
4906802	G→T	1											1				L39I (CTT→ATT)	OGPHKNMM_04516 ←	hypothetical protein
4983746	C→A	1											1				G339V (GGG→GTG)	ftsW ←	Lipid II flippase FtsW
5031409	C→A	1								1							Q371K (CAG→AAG)	rpoN →	RNA polymerase sigma‑54 factor
5037859	Δ1,153 bp	1											1					[pmbA]	[pmbA]
5075827	G→T	1													1		W441C (TGG→TGT)	dppA_3 →	Periplasmic dipeptide transport protein
5109874	G→T	1													1		D294Y (GAC→TAC)	epsF_4 →	Type II secretion system protein F
5163001	G→T	1												1			P13T (CCA→ACA)	lon1 ←	Lon protease 1
5182859	Δ29 bp	1								1							coding (363‑391/1194 nt)	macB_3 ←	Macrolide export ATP‑binding/permease protein MacB
5186355	G→T	1													1		G38C (GGC→TGC)	OGPHKNMM_04780 →	hypothetical protein
5224752	G→C	1				1											A1402G (GCC→GGC)	hxuA_4 ←	Heme/hemopexin‑binding protein
5255140	C→A	1												1			P494Q (CCG→CAG)	caf1A →	F1 capsule‑anchoring protein
5256746	G→T	1										1					G240C (GGC→TGC)	OGPHKNMM_04841 →	hypothetical protein
5347371	G→A	1											1				G77D (GGT→GAT)	OGPHKNMM_04922 →	hypothetical protein
5380231	G→A	1						1									P256L (CCG→CTG)	infB ←	Translation initiation factor IF‑2
5385101	C→T	1												1			M284I (ATG→ATA)	glmM ←	Phosphoglucosamine mutase
5387798	G→T	1										1					Q318K (CAG→AAG)	ftsH_2 ←	ATP‑dependent zinc metalloprotease FtsH
5419802	C→A	1														1	A102S (GCC→TCC)	OGPHKNMM_04988 ←	hypothetical protein
5437964	C→A	1												1			E41* (GAG→TAG)	OGPHKNMM_05012 ←	hypothetical protein
5468023	G→T	1													1		S8Y (TCC→TAC)	OGPHKNMM_05037 ←	hypothetical protein
5735921	C→A	1										1					Q237H (CAG→CAT)	yncB ←	Endonuclease YncB
5778758	G→C	1												1			N107K (AAC→AAG)	OGPHKNMM_05306 ←	Cardiolipin synthase
5798133	C→A	1					1										E25* (GAG→TAG)	ves ←	Protein Ves
5808705	G→T	1													1		F747L (TTC→TTA)	OGPHKNMM_05331 ←	hypothetical protein
5901012	C→A	1														1	P292H (CCC→CAC)	rimK_2 →	Ribosomal protein S6‑‑L‑glutamate ligase
5932651	G→T	1														1	L6M (CTG→ATG)	ubiH ←	2‑octaprenyl‑6‑methoxyphenol hydroxylase
5946216	(AGC)2→1	1								1							coding (39‑41/969 nt)	ascD ←	CDP‑6‑deoxy‑L‑threo‑D‑glycero‑4‑hexulose‑3‑ dehydrase reductase
5964153	C→A	1								1							D455Y (GAC→TAC)	yheS_2 ←	putative ABC transporter ATP‑binding protein YheS
5996848	G→T	1														1	K206N (AAG→AAT)	yigB →	5‑amino‑6‑(5‑phospho‑D‑ribitylamino)uracil phosphatase YigB
6022531	C→A	1											1				A84S (GCG→TCG)	dadX ←	Alanine racemase, catabolic
6043106	C→A	1										1					L307I (CTC→ATC)	algC →	Phosphomannomutase/phosphoglucomutase
6088471	G→T	1						1									P197Q (CCG→CAG)	pstC ←	Phosphate transport system permease protein PstC
6105756	C→A	1													1		G233C (GGC→TGC)	opuAB_2 ←	Glycine betaine transport system permease protein OpuAB
6120412	Δ106 bp	1												1			coding (333‑438/675 nt)	OGPHKNMM_05621 ←	hypothetical protein
6195227	C→A	1														1	R258S (AGG→AGT)	rmd ←	GDP‑6‑deoxy‑D‑mannose reductase
6209710	G→T	1					1										A175S (GCC→TCC)	OGPHKNMM_05702 →	hypothetical protein
6215715	Δ11 bp	1		1													coding (669‑679/1374 nt)	OGPHKNMM_05707 →	hypothetical protein
6216130	G→T	1												1			E362* (GAG→TAG)	OGPHKNMM_05707 →	hypothetical protein
6291167	C→A	1												1			E161D (GAG→GAT)	OGPHKNMM_05779 ←	putative fatty acid methyltransferase

## Sheet: IG_full
position	mutation	frequency	E-S2239-16	E-MSB2494	E-MSB3405	L-001-1A	L-001-1B	L-001-1C	L-001-2A	L-001-2B	L-001-3A	L-001-3B	L-001-4	L-001-5A	L-001-5B	L-001-6	annotation	gene	description
5491272	C→A	2					1								1		intergenic (+103/‑41)	dsbD_2 → / → aroQ1_2	Thiol:disulfide interchange protein DsbD/3‑dehydroquinate dehydratase 1
699091	Δ1 bp	2					1								1		intergenic (+107/‑440)	tyrS_1 → / → OGPHKNMM_00663	Tyrosine‑‑tRNA ligase/16S ribosomal RNA
699095	+A	2					1								1		intergenic (+111/‑436)	tyrS_1 → / → OGPHKNMM_00663	Tyrosine‑‑tRNA ligase/16S ribosomal RNA
3384254	C→A	1								1							intergenic (+115/‑8)	mmgC_4 → / → OGPHKNMM_03096	Acyl‑CoA dehydrogenase/Methylmalonyl‑CoA carboxyltransferase 12S subunit
5929724	C→A	2					1								1		intergenic (+12/+25)	OGPHKNMM_05443 → / ← ubiI	hypothetical protein/2‑octaprenylphenol hydroxylase
1113669	C→A	1														1	intergenic (+136/‑116)	OGPHKNMM_01045 → / → phoD	hypothetical protein/Alkaline phosphatase D
1813132	C→A	1									1						intergenic (+1361/‑761)	OGPHKNMM_01681 → / → OGPHKNMM_01682	hypothetical protein/hypothetical protein
1437306	C→A	11				1	1	1	1	1	1	1	1	1	1	1	intergenic (+144/+283)	rpoS → / ← fdxA_1	RNA polymerase sigma factor RpoS/Ferredoxin‑1
4192481	C→A	2					1								1		intergenic (+147/+150)	yahB_4 → / ← OGPHKNMM_03853	putative HTH‑type transcriptional regulator YahB/hypothetical protein
1113681	G→A	9				1		1	1	1	1	1	1	1		1	intergenic (+148/‑104)	OGPHKNMM_01045 → / → phoD	hypothetical protein/Alkaline phosphatase D
1987015	A→G	9				1		1	1	1	1	1	1	1		1	intergenic (+151/‑8)	OGPHKNMM_01848 → / → bepR_2	tRNA‑Glu/HTH‑type transcriptional repressor BepR
2092118	C→G	11				1	1	1	1	1	1	1	1	1	1	1	intergenic (+154/‑272)	OGPHKNMM_01939 → / → bvgA_2	hypothetical protein/Virulence factors putative positive transcription regulator BvgA
3928871	C→A	1										1					intergenic (+16/‑54)	OGPHKNMM_03602 → / → guaD_3	hypothetical protein/Guanine deaminase
1679553	G→T	1						1									intergenic (+187/‑31)	hasA → / → prsD_1	Hemophore HasA/Type I secretion system ATP‑binding protein PrsD
6239085	C→A	1							1								intergenic (+201/+88)	thrB → / ← OGPHKNMM_05728	Homoserine kinase/hypothetical protein
260866	C→A	6				1		1	1	1	1			1			intergenic (+206/‑37)	iclR → / → iolX	Acetate operon repressor/scyllo‑inositol 2‑dehydrogenase (NAD(+))
6239116	A→G	1									1						intergenic (+232/+57)	thrB → / ← OGPHKNMM_05728	Homoserine kinase/hypothetical protein
4668190	(CTCAAA)5→4	11				1	1	1	1	1	1	1	1	1	1	1	intergenic (+235/+154)	OGPHKNMM_04307 → / ← OGPHKNMM_04308	hypothetical protein/hypothetical protein
4118307	(T)6→5	11				1	1	1	1	1	1	1	1	1	1	1	intergenic (+245/‑84)	dctD_1 → / → nemA_2	C4‑dicarboxylate transport transcriptional regulatory protein DctD/N‑ethylmaleimide reductase
548157	C→A	11				1	1	1	1	1	1	1	1	1	1	1	intergenic (+246/‑27)	dmdC_2 → / → dmdC_3	3‑methylmercaptopropionyl‑CoA dehydrogenase/3‑methylmercaptopropionyl‑CoA dehydrogenase
3687676	C→A	2								1				1			intergenic (+25/‑40)	cysH → / → OGPHKNMM_03364	Phosphoadenosine phosphosulfate reductase/hypothetical protein
4054047	G→T	9				1		1	1	1	1	1	1	1		1	intergenic (+255/‑193)	rlmK → / → OGPHKNMM_03719	Ribosomal RNA large subunit methyltransferase K/hypothetical protein
3651478	G→T	3						1	1		1						intergenic (+263/‑91)	alyA_1 → / → nasA	Alginate lyase/Nitrate transporter
2594323	C→A	1												1			intergenic (+291/‑50)	pqsH → / → uvrY_2	2‑heptyl‑3‑hydroxy‑4(1H)‑quinolone synthase/Response regulator UvrY
2670029	C→A	2					1								1		intergenic (+292/‑124)	OGPHKNMM_02525 → / → lecA	tRNA‑Leu/PA‑I galactophilic lectin
5221326	C→A	1													1		intergenic (+3/+157)	entS_3 → / ← OGPHKNMM_04809	Enterobactin exporter EntS/hypothetical protein
3738418	(GCCAAC)6→10	5				1						1		1	1	1	intergenic (+307/‑362)	yscO → / → OGPHKNMM_03425	Yop proteins translocation protein O/hypothetical protein
3738418	(GCCAAC)6→11	2						1	1								intergenic (+307/‑362)	yscO → / → OGPHKNMM_03425	Yop proteins translocation protein O/hypothetical protein
3738418	(GCCAAC)6→9	1									1						intergenic (+307/‑362)	yscO → / → OGPHKNMM_03425	Yop proteins translocation protein O/hypothetical protein
1167670	G→T	3						1	1		1						intergenic (+331/‑972)	pys2_1 → / → argT_1	Pyocin‑S2/Lysine/arginine/ornithine‑binding periplasmic protein
1395014	C→A	11				1	1	1	1	1	1	1	1	1	1	1	intergenic (+37/+13)	nhaK → / ← dapL	Sodium, potassium, lithium and rubidium/H(+) antiporter/LL‑diaminopimelate aminotransferase
3661086	G→T	1										1					intergenic (+38/+31)	sumT → / ← oprF_2	Uroporphyrinogen‑III C‑methyltransferase/Outer membrane porin F
3121811	C→A	3						1	1		1						intergenic (+38/+47)	OGPHKNMM_02859 → / ← OGPHKNMM_02860	hypothetical protein/Ycf48‑like protein
2830375	G→T	3						1	1		1						intergenic (+4/+4)	tyrR_1 → / ← nfdA_2	Transcriptional regulatory protein TyrR/N‑substituted formamide deformylase
2294695	C→T	11				1	1	1	1	1	1	1	1	1	1	1	intergenic (+418/+374)	ybiS → / ← OGPHKNMM_02137	putative L,D‑transpeptidase YbiS/tRNA‑Ser
5311359	T→C	11				1	1	1	1	1	1	1	1	1	1	1	intergenic (+46/+35)	cysW_3 → / ← pqiB_2	Sulfate transport system permease protein CysW/Paraquat‑inducible protein B
4118067	G→T	11				1	1	1	1	1	1	1	1	1	1	1	intergenic (+5/‑324)	dctD_1 → / → nemA_2	C4‑dicarboxylate transport transcriptional regulatory protein DctD/N‑ethylmaleimide reductase
820758	C→A	1				1											intergenic (+509/+46)	ppiC_1 → / ← prpL	Peptidyl‑prolyl cis‑trans isomerase C/Lysyl endopeptidase
2594084	G→T	1											1				intergenic (+52/‑289)	pqsH → / → uvrY_2	2‑heptyl‑3‑hydroxy‑4(1H)‑quinolone synthase/Response regulator UvrY
2823470	G→T	11				1	1	1	1	1	1	1	1	1	1	1	intergenic (+5233/+768)	OGPHKNMM_02640 → / ← OGPHKNMM_02641	hypothetical protein/hypothetical protein
660128	C→A	11				1	1	1	1	1	1	1	1	1	1	1	intergenic (+54/‑444)	OGPHKNMM_00619 → / → gpFI	hypothetical protein/Putative prophage major tail sheath protein
699039	T→C	2					1								1		intergenic (+55/‑492)	tyrS_1 → / → OGPHKNMM_00663	Tyrosine‑‑tRNA ligase/16S ribosomal RNA
1118280	G→T	11				1	1	1	1	1	1	1	1	1	1	1	intergenic (+554/+25)	OGPHKNMM_01047 → / ← OGPHKNMM_01048	hypothetical protein/hypothetical protein
2824236	G→T	9				1		1	1	1	1	1	1	1		1	intergenic (+5999/+2)	OGPHKNMM_02640 → / ← OGPHKNMM_02641	hypothetical protein/hypothetical protein
892006	C→A	3										1	1			1	intergenic (+63/‑91)	bltD → / → sotB	Spermine/spermidine acetyltransferase/Sugar efflux transporter B
5230314	+GCC	1											1				intergenic (+66/‑44)	hprA → / → rsmC	Glycerate dehydrogenase/Ribosomal RNA small subunit methyltransferase C
699050	T→C	2					1								1		intergenic (+66/‑481)	tyrS_1 → / → OGPHKNMM_00663	Tyrosine‑‑tRNA ligase/16S ribosomal RNA
2818960	G→A	11				1	1	1	1	1	1	1	1	1	1	1	intergenic (+723/+5278)	OGPHKNMM_02640 → / ← OGPHKNMM_02641	hypothetical protein/hypothetical protein
5489309	C→T	2					1								1		intergenic (+75/‑85)	ctpL → / → dsbD_2	Methyl‑accepting chemotaxis protein CtpL/Thiol:disulfide interchange protein DsbD
5333632	G→T	2					1								1		intergenic (+76/‑150)	OGPHKNMM_04907 → / → OGPHKNMM_04908	hypothetical protein/hypothetical protein
3658324	G→T	1											1				intergenic (+777/+12)	nasE → / ← OGPHKNMM_03340	Assimilatory nitrite reductase [NAD(P)H] small subunit/tRNA‑Cys
2819021	A→G	10				1	1		1	1	1	1	1	1	1	1	intergenic (+784/+5217)	OGPHKNMM_02640 → / ← OGPHKNMM_02641	hypothetical protein/hypothetical protein
3215003	+TCC	2					1								1		intergenic (+79/‑21)	OGPHKNMM_02945 → / → hrp1_3	hypothetical protein/Hypoxic response protein 1
1304488	G→T	11				1	1	1	1	1	1	1	1	1	1	1	intergenic (+79/‑48)	xerD → / → dsbC	Tyrosine recombinase XerD/Thiol:disulfide interchange protein DsbC
4318211	G→T	2										1				1	intergenic (+836/+1168)	OGPHKNMM_03964 → / ← imm2	hypothetical protein/Pyocin‑S2 immunity protein
2132190	G→T	2					1								1		intergenic (+92/‑114)	OGPHKNMM_01976 → / → OGPHKNMM_01977	hypothetical protein/hypothetical protein
4494150	Δ1 bp	1												1			intergenic (+93/‑292)	nudC_4 → / → OGPHKNMM_04133	NADH pyrophosphatase/hypothetical protein
4669676	C→A	2					1								1		intergenic (‑1004/‑96)	OGPHKNMM_04308 ← / → OGPHKNMM_04309	hypothetical protein/hypothetical protein
5406213	C→A	2					1								1		intergenic (‑107/‑222)	pdhR ← / → glcA	Pyruvate dehydrogenase complex repressor/Glycolate permease GlcA
1449835	+C	13		1	1	1	1	1	1	1	1	1	1	1	1	1	intergenic (‑11/+251)	OGPHKNMM_01350 ← / ← spuD_2	hypothetical protein/Putrescine‑binding periplasmic protein SpuD
5340202	G→T	2										1				1	intergenic (‑115/‑66)	hemS ← / → hemR_2	Hemin transport protein HemS/Hemin receptor
5315392	A→G	3										1	1			1	intergenic (‑125/+21)	OGPHKNMM_04891 ← / ← OGPHKNMM_04892	5S ribosomal RNA/23S ribosomal RNA
3848217	G→T	1										1					intergenic (‑128/‑45)	OGPHKNMM_03529 ← / → OGPHKNMM_03530	hypothetical protein/hypothetical protein
5951819	G→T	2										1				1	intergenic (‑130/‑69)	trxA_3 ← / → ppx	Thioredoxin‑1/Exopolyphosphatase
2884979	Δ60 bp	11				1	1	1	1	1	1	1	1	1	1	1	intergenic (‑1311/+1410)	cas1 ← / ← OGPHKNMM_02680	CRISPR‑associated endonuclease Cas1/hypothetical protein
5340220	C→A	2					1								1		intergenic (‑133/‑48)	hemS ← / → hemR_2	Hemin transport protein HemS/Hemin receptor
1199256	(G)8→7	11				1	1	1	1	1	1	1	1	1	1	1	intergenic (‑1469/‑1167)	OGPHKNMM_01123 ← / → OGPHKNMM_01124	hypothetical protein/hypothetical protein
526563	C→A	2										1				1	intergenic (‑151/+51)	OGPHKNMM_00481 ← / ← rdoA	hypothetical protein/Serine/threonine protein kinase RdoA
958117	G→T	2										1				1	intergenic (‑152/‑1)	OGPHKNMM_00899 ← / → nrdR	hypothetical protein/Transcriptional repressor NrdR
4701501	A→G	11				1	1	1	1	1	1	1	1	1	1	1	intergenic (‑156/+275)	proY_1 ← / ← OGPHKNMM_04339	Proline‑specific permease ProY/hypothetical protein
4011528	C→A	3						1	1		1						intergenic (‑159/+85)	OGPHKNMM_03683 ← / ← fliK	hypothetical protein/Flagellar hook‑length control protein
5067841	(AACCCGT)1→2	1						1									intergenic (‑163/‑114)	regB ← / → OGPHKNMM_04674	Sensor histidine kinase RegB/hypothetical protein
5192997	+T	11				1	1	1	1	1	1	1	1	1	1	1	intergenic (‑164/‑95)	acrA ← / → OGPHKNMM_04785	Multidrug efflux pump subunit AcrA/hypothetical protein
5618640	G→T	1									1						intergenic (‑168/‑53)	serB_1 ← / → OGPHKNMM_05177	Phosphoserine phosphatase/hypothetical protein
1486952	G→T	2								1				1			intergenic (‑18/+81)	OGPHKNMM_01385 ← / ← OGPHKNMM_01386	hypothetical protein/hypothetical protein
5768225	C→A	2										1				1	intergenic (‑198/+259)	mdoG ← / ← dtd	Glucans biosynthesis protein G/D‑aminoacyl‑tRNA deacylase
3181706	G→T	11				1	1	1	1	1	1	1	1	1	1	1	intergenic (‑20/+403)	hcnA_1 ← / ← hrp1_2	Hydrogen cyanide synthase subunit HcnA/Hypoxic response protein 1
1123274	G→T	9				1		1	1	1	1	1	1	1		1	intergenic (‑208/‑13)	prfC ← / → ivy_1	Peptide chain release factor 3/Inhibitor of vertebrate lysozyme
2886973	G→T	1											1				intergenic (‑211/+379)	OGPHKNMM_02680 ← / ← OGPHKNMM_02681	hypothetical protein/hypothetical protein
5102912	(C)5→4	3										1	1			1	intergenic (‑22/+129)	ampD ← / ← OGPHKNMM_04702	1,6‑anhydro‑N‑acetylmuramyl‑L‑alanine amidase AmpD/hypothetical protein
1517067	C→A	3						1	1		1						intergenic (‑23/+174)	algA_1 ← / ← OGPHKNMM_01413	Alginate biosynthesis protein AlgA/hypothetical protein
4328901	G→T	1											1				intergenic (‑238/‑256)	gltR_5 ← / → uhpC	HTH‑type transcriptional regulator GltR/Membrane sensor protein UhpC
2663731	C→T	1								1							intergenic (‑252/‑95)	OGPHKNMM_02520 ← / → alkB1	hypothetical protein/Alkane 1‑monooxygenase 1
2886299	(GAAATCGTCCGAA)1→2	2					1								1		intergenic (‑2631/+149)	cas1 ← / ← OGPHKNMM_02680	CRISPR‑associated endonuclease Cas1/hypothetical protein
4062306	C→A	2					1								1		intergenic (‑28/‑177)	cfiB_1 ← / → pcpR_6	2‑oxoglutarate carboxylase small subunit/PCP degradation transcriptional activation protein
5212467	G→T	2					1								1		intergenic (‑282/‑46)	dctP_2 ← / → rlmG	C4‑dicarboxylate‑binding periplasmic protein DctP/Ribosomal RNA large subunit methyltransferase G
465056	G→T	1													1		intergenic (‑289/‑19)	ahcY ← / → OGPHKNMM_00429	Adenosylhomocysteinase/hypothetical protein
1817872	(GC)4→3	11				1	1	1	1	1	1	1	1	1	1	1	intergenic (‑290/‑200)	OGPHKNMM_01685 ← / → OGPHKNMM_01686	Actin‑binding protein/Beta‑ketodecanoyl‑[acyl‑carrier‑protein] synthase
2240339	G→T	2					1								1		intergenic (‑293/‑134)	cobL ← / → sir_2	Precorrin‑6Y C(5,15)‑methyltransferase [decarboxylating]/Sulfite reductase [ferredoxin]
4977918	C→A	2										1				1	intergenic (‑3/+48)	ftsZ ← / ← ftsA_1	Cell division protein FtsZ/Cell division protein FtsA
2398012	C→A	1												1			intergenic (‑32/+53)	OGPHKNMM_02270 ← / ← OGPHKNMM_02271	hypothetical protein/hypothetical protein
1500653	G→T	11				1	1	1	1	1	1	1	1	1	1	1	intergenic (‑321/‑7)	cra ← / → ptsI_3	Catabolite repressor/activator/Phosphoenolpyruvate‑protein phosphotransferase
994497	A→G	1										1					intergenic (‑330/‑9)	ald1_1 ← / → acoR_2	Long‑chain‑aldehyde dehydrogenase/Acetoin catabolism regulatory protein
5353275	C→A	2					1								1		intergenic (‑34/‑159)	aspC_2 ← / → dksA_3	Aspartate aminotransferase/RNA polymerase‑binding transcription factor DksA
6024840	G→T	2					1								1		intergenic (‑343/+14)	dadA1_2 ← / ← OGPHKNMM_05530	D‑amino acid dehydrogenase 1/hypothetical protein
6282616	G→A	11				1	1	1	1	1	1	1	1	1	1	1	intergenic (‑37/‑63)	amiC_4 ← / → OGPHKNMM_05772	N‑acetylmuramoyl‑L‑alanine amidase AmiC/hypothetical protein
5479356	G→T	2										1				1	intergenic (‑38/‑104)	fhuA_4 ← / → OGPHKNMM_05050	Ferrichrome‑iron receptor/hypothetical protein
3436161	G→A	11				1	1	1	1	1	1	1	1	1	1	1	intergenic (‑426/‑101)	eptA_2 ← / → brnQ_1	Phosphoethanolamine transferase EptA/Branched‑chain amino acid transport system 2 carrier protein
5005923	G→T	9				1		1	1	1	1	1	1	1		1	intergenic (‑44/‑120)	mmgC_9 ← / → cdhR_6	Acyl‑CoA dehydrogenase/HTH‑type transcriptional regulator CdhR
2884138	Δ300 bp	2										1				1	intergenic (‑470/+2011)	cas1 ← / ← OGPHKNMM_02680	CRISPR‑associated endonuclease Cas1/hypothetical protein
4501446	G→T	2					1								1		intergenic (‑490/+306)	OGPHKNMM_04140 ← / ← OGPHKNMM_04141	hypothetical protein/hypothetical protein
4682166	C→A	2					1								1		intergenic (‑503/‑58)	OGPHKNMM_04321 ← / → OGPHKNMM_04322	hypothetical protein/hypothetical protein
4137751	G→A	2					1								1		intergenic (‑518/+109)	cyoA ← / ← stp_1	Cytochrome bo(3) ubiquinol oxidase subunit 2/Multidrug resistance protein Stp
5473399	C→A	11				1	1	1	1	1	1	1	1	1	1	1	intergenic (‑55/‑176)	isfD_1 ← / → OGPHKNMM_05045	Sulfoacetaldehyde reductase/hypothetical protein
4321774	C→A	2					1								1		intergenic (‑61/‑415)	pys2_2 ← / → OGPHKNMM_03967	Pyocin‑S2/hypothetical protein
5244357	G→A	2							1		1						intergenic (‑655/‑186)	OGPHKNMM_04827 ← / → mqo_2	hypothetical protein/Malate:quinone oxidoreductase
6173138	G→T	11				1	1	1	1	1	1	1	1	1	1	1	intergenic (‑76/‑10)	hexR_2 ← / → zwf_2	HTH‑type transcriptional regulator HexR/Glucose‑6‑phosphate 1‑dehydrogenase
3665145	C→A	1											1				intergenic (‑77/+111)	zntB_2 ← / ← OGPHKNMM_03347	Zinc transport protein ZntB/Putative 4‑hydroxy‑4‑methyl‑2‑oxoglutarate aldolase
1941036	C→A	2					1								1		intergenic (‑80/‑30)	mtaD ← / → mtnA	5‑methylthioadenosine/S‑adenosylhomocysteine deaminase/Methylthioribose‑1‑phosphate isomerase
4669546	G→T	1											1				intergenic (‑874/‑226)	OGPHKNMM_04308 ← / → OGPHKNMM_04309	hypothetical protein/hypothetical protein
3187087	G→T	3						1	1		1						intergenic (‑91/+14)	OGPHKNMM_02916 ← / ← OGPHKNMM_02917	hypothetical protein/hypothetical protein
4165933	C→T	11				1	1	1	1	1	1	1	1	1	1	1	intergenic (‑958/+208)	OGPHKNMM_03827 ← / ← OGPHKNMM_03828	tRNA‑Ser/hypothetical protein
3485350	G→T	1												1			noncoding (4/90 nt)	OGPHKNMM_03183 ←	tRNA‑Ser

## Sheet: SYN_full
position	mutation	frequency	E-S2239-16	E-MSB2494	E-MSB3405	L-001-1A	L-001-1B	L-001-1C	L-001-2A	L-001-2B	L-001-3A	L-001-3B	L-001-4	L-001-5A	L-001-5B	L-001-6	annotation	gene	description
8213	C→T	11				1	1	1	1	1	1	1	1	1	1	1	S12S (AGC→AGT)	OGPHKNMM_00007 →	hypothetical protein
104116	T→C	11				1	1	1	1	1	1	1	1	1	1	1	G215G (GGT→GGC)	OGPHKNMM_00094 →	hypothetical protein
177282	C→A	11				1	1	1	1	1	1	1	1	1	1	1	T185T (ACC→ACA)	mdtA_1 →	Multidrug resistance protein MdtA
349488	G→T	11				1	1	1	1	1	1	1	1	1	1	1	L543L (CTC→CTA)	lip‑1 ←	Lipase 1
410508	G→A	11				1	1	1	1	1	1	1	1	1	1	1	T5T (ACC→ACT)	OGPHKNMM_00381 ←	hypothetical protein
474217	G→T	11				1	1	1	1	1	1	1	1	1	1	1	A386A (GCC→GCA)	gltD_1 ←	Glutamate synthase [NADPH] small chain
783990	T→C	11				1	1	1	1	1	1	1	1	1	1	1	Q582Q (CAA→CAG)	bepE_1 ←	Efflux pump membrane transporter BepE
803802	T→C	11				1	1	1	1	1	1	1	1	1	1	1	D142D (GAT→GAC)	efe_2 →	2‑oxoglutarate‑dependent ethylene/succinate‑forming enzyme
938151	A→G	11				1	1	1	1	1	1	1	1	1	1	1	I77I (ATT→ATC)	csgA ←	C‑factor
945836	G→T	11				1	1	1	1	1	1	1	1	1	1	1	L43L (CTG→CTT)	yhdG_2 →	putative amino acid permease YhdG
1151960	G→T	11				1	1	1	1	1	1	1	1	1	1	1	S151S (TCG→TCT)	narK →	Nitrate/nitrite transporter NarK
1552895	C→A	11				1	1	1	1	1	1	1	1	1	1	1	I156I (ATC→ATA)	bepE_2 →	Efflux pump membrane transporter BepE
1695130	G→T	11				1	1	1	1	1	1	1	1	1	1	1	I159I (ATC→ATA)	OGPHKNMM_01574 ←	hypothetical protein
1707338	G→T	11				1	1	1	1	1	1	1	1	1	1	1	L257L (CTG→CTT)	phnC_1 →	Phosphate‑import ATP‑binding protein PhnC
1710658	A→G	11				1	1	1	1	1	1	1	1	1	1	1	G42G (GGA→GGG)	phnH →	Alpha‑D‑ribose 1‑methylphosphonate 5‑triphosphate synthase subunit PhnH
1766616	C→A	11				1	1	1	1	1	1	1	1	1	1	1	L120L (CTG→CTT)	dhbF ←	Dimodular nonribosomal peptide synthase
1778027	A→G	11				1	1	1	1	1	1	1	1	1	1	1	V59V (GTT→GTC)	OGPHKNMM_01654 ←	hypothetical protein
1837199	G→T	11				1	1	1	1	1	1	1	1	1	1	1	A103A (GCC→GCA)	pleC ←	Non‑motile and phage‑resistance protein
1838891	C→T	11				1	1	1	1	1	1	1	1	1	1	1	A155A (GCC→GCT)	araC →	Arabinose operon regulatory protein
1949455	C→A	11				1	1	1	1	1	1	1	1	1	1	1	R289R (CGG→AGG)	aroA →	3‑phosphoshikimate 1‑carboxyvinyltransferase
2015321	C→A	11				1	1	1	1	1	1	1	1	1	1	1	P638P (CCG→CCT)	xcpQ_1 ←	Type II secretion system protein D
2018930	A→G	11				1	1	1	1	1	1	1	1	1	1	1	P255P (CCA→CCG)	epsE_1 →	Type II secretion system protein E
2037073	G→T	11				1	1	1	1	1	1	1	1	1	1	1	V197V (GTG→GTT)	glpG →	Rhomboid protease GlpG
2051142	G→A	11				1	1	1	1	1	1	1	1	1	1	1	S247S (AGC→AGT)	OGPHKNMM_01909 ←	hypothetical protein
2081879	C→A	11				1	1	1	1	1	1	1	1	1	1	1	L471L (CTG→CTT)	OGPHKNMM_01932 ←	hypothetical protein
2463019	G→T	11				1	1	1	1	1	1	1	1	1	1	1	P354P (CCG→CCT)	OGPHKNMM_02324 →	hypothetical protein
3166393	T→C	11				1	1	1	1	1	1	1	1	1	1	1	I249I (ATT→ATC)	OGPHKNMM_02894 →	hypothetical protein
3337413	G→T	11				1	1	1	1	1	1	1	1	1	1	1	T277T (ACC→ACA)	appA_1 ←	Oligopeptide‑binding protein AppA
3351583	T→C	11				1	1	1	1	1	1	1	1	1	1	1	S248S (AGT→AGC)	pchR_4 →	Regulatory protein PchR
3672430	G→T	11				1	1	1	1	1	1	1	1	1	1	1	S433S (TCG→TCT)	OGPHKNMM_03352 →	hypothetical protein
3905567	A→G	11				1	1	1	1	1	1	1	1	1	1	1	G64G (GGT→GGC)	fabR_1 ←	HTH‑type transcriptional repressor FabR
4366829	C→A	11				1	1	1	1	1	1	1	1	1	1	1	A24A (GCC→GCA)	OGPHKNMM_04012 →	hypothetical protein
4449327	A→G	11				1	1	1	1	1	1	1	1	1	1	1	A404A (GCT→GCC)	puuB_10 ←	Gamma‑glutamylputrescine oxidoreductase
4510933	G→T	11				1	1	1	1	1	1	1	1	1	1	1	V172V (GTC→GTA)	exbB_3 ←	Biopolymer transport protein ExbB
4570336	A→G	11				1	1	1	1	1	1	1	1	1	1	1	D87D (GAT→GAC)	OGPHKNMM_04213 ←	hypothetical protein
4659269	C→T	11				1	1	1	1	1	1	1	1	1	1	1	L99L (CTG→CTA)	OGPHKNMM_04297 ←	putative HTH‑type transcriptional regulator
4690949	A→G	11				1	1	1	1	1	1	1	1	1	1	1	A204A (GCA→GCG)	prpB →	2‑methylisocitrate lyase
4857929	G→A	11				1	1	1	1	1	1	1	1	1	1	1	L63L (CTG→CTA)	algB_1 →	Alginate biosynthesis transcriptional regulatory protein AlgB
4897654	G→T	11				1	1	1	1	1	1	1	1	1	1	1	R9R (CGA→AGA)	ndoR ←	Ferredoxin‑‑NAD(P)(+) reductase (naphthalene dioxygenase ferredoxin‑specific)
5098766	G→A	11				1	1	1	1	1	1	1	1	1	1	1	A21A (GCC→GCT)	ldc ←	Lysine/ornithine decarboxylase
5121704	C→A	11				1	1	1	1	1	1	1	1	1	1	1	P579P (CCC→CCA)	hxuA_3 →	Heme/hemopexin‑binding protein
5122454	T→C	11				1	1	1	1	1	1	1	1	1	1	1	L829L (CTT→CTC)	hxuA_3 →	Heme/hemopexin‑binding protein
5247877	G→A	11				1	1	1	1	1	1	1	1	1	1	1	A107A (GCC→GCT)	OGPHKNMM_04832 ←	hypothetical protein
5298115	C→A	11				1	1	1	1	1	1	1	1	1	1	1	V120V (GTG→GTT)	OGPHKNMM_04876 ←	hypothetical protein
5712551	C→A	11				1	1	1	1	1	1	1	1	1	1	1	P71P (CCC→CCA)	OGPHKNMM_05249 →	putative HTH‑type transcriptional regulator
5739950	T→C	11				1	1	1	1	1	1	1	1	1	1	1	L129L (TTG→CTG)	argS →	Arginine‑‑tRNA ligase
6068806	G→C	11				1	1	1	1	1	1	1	1	1	1	1	P331P (CCC→CCG)	alkT ←	Rubredoxin‑NAD(+) reductase
6076984	C→A	11				1	1	1	1	1	1	1	1	1	1	1	I220I (ATC→ATA)	ubiA →	4‑hydroxybenzoate octaprenyltransferase
6178977	G→T	11				1	1	1	1	1	1	1	1	1	1	1	L10L (CTC→CTA)	OGPHKNMM_05674 ←	hypothetical protein
6201237	C→A	11				1	1	1	1	1	1	1	1	1	1	1	V350V (GTC→GTA)	oatA_3 →	O‑acetyltransferase OatA
6254029	C→A	11				1	1	1	1	1	1	1	1	1	1	1	V429V (GTC→GTA)	puuP_5 →	Putrescine importer PuuP
6293902	C→T	11				1	1	1	1	1	1	1	1	1	1	1	N345N (AAC→AAT)	pbuE_4 →	Purine efflux pump PbuE
208179	G→T	9				1		1	1	1	1	1	1	1		1	L243L (CTC→CTA)	atsA ←	Arylsulfatase
208827	G→T	9				1		1	1	1	1	1	1	1		1	I27I (ATC→ATA)	atsA ←	Arylsulfatase
308128	G→T	9				1		1	1	1	1	1	1	1		1	V60V (GTG→GTT)	OGPHKNMM_00283 →	hypothetical protein
550911	C→A	9				1		1	1	1	1	1	1	1		1	A288A (GCG→GCT)	nirS_1 ←	Nitrite reductase
627278	G→T	9				1		1	1	1	1	1	1	1		1	G185G (GGC→GGA)	OGPHKNMM_00586 ←	hypothetical protein
732697	C→A	9				1		1	1	1	1	1	1	1		1	V104V (GTC→GTA)	rpsH →	30S ribosomal protein S8
5060637	C→A	9				1		1	1	1	1	1	1	1		1	P592P (CCG→CCT)	OGPHKNMM_04668 ←	hypothetical protein
5772616	G→T	9				1		1	1	1	1	1	1	1		1	A168A (GCC→GCA)	dadA1_1 ←	D‑amino acid dehydrogenase 1
1594099	G→A	8		1	1		1				1	1	1		1	1	N242N (AAC→AAT)	vgrG1_4 ←	Actin cross‑linking toxin VgrG1
4876346	C→T	8		1		1		1	1	1		1			1	1	D583D (GAC→GAT)	pctB_3 →	Methyl‑accepting chemotaxis protein PctB
402687	C→A	6				1		1	1	1	1			1			V145V (GTC→GTA)	OGPHKNMM_00370 →	hypothetical protein
617779	G→T	6				1		1	1	1	1			1			A77A (GCC→GCA)	OGPHKNMM_00576 ←	hypothetical protein
911331	G→T	6				1		1	1	1	1			1			L270L (CTC→CTA)	oprB_1 ←	Porin B
1021902	C→T	6				1		1	1	1	1			1			L343L (CTG→CTA)	mltB_2 ←	Membrane‑bound lytic murein transglycosylase B
3493972	G→A	6				1		1	1	1	1			1			L90L (CTG→CTA)	mtr_1 →	Tryptophan‑specific transport protein
1681266	G→T	3						1	1		1						P561P (CCG→CCT)	prsD_1 →	Type I secretion system ATP‑binding protein PrsD
2368195	G→T	3										1	1			1	R21R (CGC→CGA)	OGPHKNMM_02221 ←	hypothetical protein
2526671	G→T	3						1	1		1						T427T (ACC→ACA)	nuoL ←	NADH‑quinone oxidoreductase subunit L
2624804	C→A	3						1	1		1						P84P (CCC→CCA)	OGPHKNMM_02480 →	hypothetical protein
4190661	G→A	3						1	1		1						G236G (GGC→GGT)	OGPHKNMM_03851 ←	hypothetical protein
4272656	C→A	3										1	1			1	P171P (CCC→CCA)	OGPHKNMM_03926 →	hypothetical protein
5021035	G→T	3										1	1			1	I194I (ATC→ATA)	hisG ←	ATP phosphoribosyltransferase
5290500	G→T	3						1	1		1						P126P (CCC→CCA)	xerC_1 ←	Tyrosine recombinase XerC
5624507	G→T	3										1	1			1	R23R (CGA→AGA)	OGPHKNMM_05181 ←	hypothetical protein
5742408	C→A	3										1	1			1	V77V (GTC→GTA)	hslV →	ATP‑dependent protease subunit HslV
5850380	C→A	3				1				1				1			A84A (GCC→GCA)	occP →	Octopine permease ATP‑binding protein P
5963267	C→T	3										1	1			1	A111A (GCG→GCA)	OGPHKNMM_05475 ←	hypothetical protein
6199612	G→T	3						1	1		1						A95A (GCG→GCT)	OGPHKNMM_05690 →	putative S‑adenosylmethionine‑dependent methyltransferase/MSMEI_2290
191954	G→T	2										1				1	G71G (GGG→GGT)	yigZ →	IMPACT family member YigZ
261326	C→A	2					1								1		R142R (CGG→AGG)	iolX →	scyllo‑inositol 2‑dehydrogenase (NAD(+))
353757	G→T	2							1		1						A329A (GCG→GCT)	ilvA_1 →	L‑threonine dehydratase biosynthetic IlvA
460789	C→A	2					1								1		L330L (CTG→CTT)	OGPHKNMM_00425 ←	hypothetical protein
490480	C→A	2					1								1		A496A (GCG→GCT)	yccS ←	Inner membrane protein YccS
556166	G→T	2					1								1		V231V (GTC→GTA)	OGPHKNMM_00512 ←	hypothetical protein
557158	G→T	2					1								1		L19L (CTC→CTA)	OGPHKNMM_00513 ←	hypothetical protein
645910	C→T	2					1								1		A261A (GCC→GCT)	potD_3 →	Spermidine/putrescine‑binding periplasmic protein
819169	G→T	2							1		1						G52G (GGC→GGA)	desVI ←	dTDP‑3‑amino‑3,4, 6‑trideoxy‑alpha‑D‑glucopyranose
878987	C→A	2					1								1		S169S (TCG→TCT)	nicT ←	Putative metabolite transport protein NicT
1441611	G→T	2					1								1		L23L (CTC→CTA)	tolB ←	Protein TolB
1536771	C→A	2					1								1		I138I (ATC→ATA)	OGPHKNMM_01427 →	hypothetical protein
1538248	C→A	2					1								1		T641T (ACG→ACT)	OGPHKNMM_01428 ←	Extracellular serine protease
1666593	G→A	2					1								1		L238L (CTG→TTG)	OGPHKNMM_01544 ←	hypothetical protein
1844227	C→A	2										1				1	L55L (CTG→CTT)	sugE_1 ←	Quaternary ammonium compound‑resistance protein SugE
2014296	C→A	2					1								1		P367P (CCC→CCA)	metZ →	O‑succinylhomoserine sulfhydrylase
2103218	G→T	2										1				1	L84L (CTC→CTA)	gstB_1 ←	Glutathione S‑transferase GstB
2328415	C→A	2					1								1		P27P (CCG→CCT)	OGPHKNMM_02174 ←	hypothetical protein
2747259	G→T	2					1								1		M1M (ATG→ATT) †	catC →	Muconolactone Delta‑isomerase
2835574	G→T	2					1								1		A585A (GCG→GCT)	gcvP_1 →	Glycine dehydrogenase (decarboxylating)
2926928	G→T	2					1								1		G304G (GGG→GGT)	tycC →	Tyrocidine synthase 3
2928809	G→T	2										1				1	L931L (CTG→CTT)	tycC →	Tyrocidine synthase 3
2955459	C→A	2					1								1		V94V (GTC→GTA)	gcvA_4 →	Glycine cleavage system transcriptional activator
3327765	C→A	2										1				1	T235T (ACC→ACA)	copA_2 →	Copper resistance protein A
3421173	G→T	2					1								1		P332P (CCG→CCT)	exaA →	Quinoprotein ethanol dehydrogenase
3571469	G→T	2					1								1		L295L (CTC→CTA)	ycdT_3 ←	putative diguanylate cyclase YcdT
3614913	G→T	2					1								1		A342A (GCG→GCT)	appA_2 →	Oligopeptide‑binding protein AppA
3890707	C→T	2										1				1	L49L (CTG→TTG)	ccoN1_4 →	Cbb3‑type cytochrome c oxidase subunit CcoN1
4035867	G→T	2					1								1		A25A (GCC→GCA)	cmpR_4 ←	HTH‑type transcriptional activator CmpR
4092390	C→A	2					1								1		I361I (ATC→ATA)	mdtK_1 →	Multidrug resistance protein MdtK
4282652	C→A	2					1								1		L949L (CTG→CTT)	yegE ←	putative diguanylate cyclase YegE
4352343	C→A	2					1								1		A86A (GCC→GCA)	oprF_3 →	Outer membrane porin F
4358110	G→A	2					1								1		L477L (CTG→TTG)	OGPHKNMM_04003 ←	Putative multidrug export ATP‑binding/permease protein
4523328	G→T	2					1								1		L479L (CTG→CTT)	proS →	Proline‑‑tRNA ligase
4847827	C→A	2					1								1		A28A (GCC→GCA)	nimR_11 →	HTH‑type transcriptional regulator NimR
4900455	G→T	2					1								1		L460L (CTG→CTT)	fumA →	Fumarate hydratase class I, aerobic
4985100	C→A	2					1								1		A336A (GCG→GCT)	murD ←	UDP‑N‑acetylmuramoylalanine‑‑D‑glutamate ligase
5056876	C→A	2					1								1		R320R (CGG→CGT)	OGPHKNMM_04667 ←	hypothetical protein
5084677	C→A	2										1				1	P147P (CCC→CCA)	lrp_4 →	Leucine‑responsive regulatory protein
5455461	C→A	2										1				1	G142G (GGC→GGA)	OGPHKNMM_05025 →	hypothetical protein
5457760	G→T	2					1								1		L342L (CTC→CTA)	arnT_2 ←	Undecaprenyl phosphate‑alpha‑4‑amino‑4‑deoxy‑L‑arabinose arabinosyl transferase
5493509	C→A	2					1								1		I414I (ATC→ATA)	accC_2 →	Biotin carboxylase
5600106	G→T	2					1								1		G393G (GGC→GGA)	mutL_2 ←	DNA mismatch repair protein MutL
5679283	G→T	2					1								1		I34I (ATC→ATA)	rfaG ←	Lipopolysaccharide core biosynthesis protein RfaG
5929520	C→A	2					1								1		R210R (CGC→CGA)	OGPHKNMM_05443 →	hypothetical protein
5989506	C→A	2										1				1	V714V (GTC→GTA)	cyaA →	Adenylate cyclase
6000051	G→T	2					1								1		R186R (CGG→AGG)	OGPHKNMM_05509 ←	hypothetical protein
6007218	G→T	2					1								1		V351V (GTG→GTT)	OGPHKNMM_05516 →	Glycine betaine transporter
6124314	G→T	2					1								1		L31L (CTC→CTA)	ywiE_2 ←	putative cardiolipin synthase YwiE
6139570	C→A	2					1								1		L695L (CTG→CTT)	OGPHKNMM_05643 ←	hypothetical protein
6280074	C→A	2										1				1	L129L (CTG→CTT)	yciC ←	Putative metal chaperone YciC
6287013	C→A	2					1								1		V78V (GTG→GTT)	OGPHKNMM_05776 ←	hypothetical protein
239543	G→T	1												1			I197I (ATC→ATA)	gltC_2 ←	HTH‑type transcriptional regulator GltC
378930	C→A	1								1							L390L (CTG→CTT)	rlmI ←	Ribosomal RNA large subunit methyltransferase I
445586	G→T	1														1	I336I (ATC→ATA)	OGPHKNMM_00412 ←	hypothetical protein
461680	G→T	1											1				L33L (CTC→CTA)	OGPHKNMM_00425 ←	hypothetical protein
584940	G→T	1													1		I51I (ATC→ATA)	bigR ←	Biofilm growth‑associated repressor
634967	G→T	1													1		G247G (GGC→GGA)	lptD ←	LPS‑assembly protein LptD
647061	G→T	1												1			S258S (TCG→TCT)	potH →	Putrescine transport system permease protein PotH
732721	C→T	1									1						T112T (ACC→ACT)	rpsH →	30S ribosomal protein S8
756244	C→A	1														1	V1366V (GTC→GTA)	mbtB_1 →	Phenyloxazoline synthase MbtB
770963	G→T	1												1			V188V (GTG→GTT)	OGPHKNMM_00734 →	hypothetical protein
788478	C→T	1													1		Q218Q (CAG→CAA)	pgl_1 ←	6‑phosphogluconolactonase
830049	C→A	1													1		R17R (CGC→CGA)	dkgB →	2,5‑diketo‑D‑gluconic acid reductase B
945728	C→A	1						1									T7T (ACC→ACA)	yhdG_2 →	putative amino acid permease YhdG
1002564	C→A	1											1				G17G (GGC→GGA)	yohK_1 →	Inner membrane protein YohK
1088986	G→T	1													1		V102V (GTG→GTT)	cydA →	Cytochrome bd‑I ubiquinol oxidase subunit 1
1409006	C→T	1		1													R461R (CGC→CGT)	bamA →	Outer membrane protein assembly factor BamA
1565583	G→A	1				1											L250L (CTG→CTA)	cmpD_1 →	Bicarbonate transport ATP‑binding protein CmpD
1569921	G→A	1					1										L78L (CTG→CTA)	pcaR_2 →	Pca regulon regulatory protein
1582498	C→A	1													1		V50V (GTG→GTT)	rnfE ←	Electron transport complex subunit RnfE
1673966	G→T	1						1									V17V (GTG→GTT)	OGPHKNMM_01553 →	hypothetical protein
1681209	C→T	1														1	G542G (GGC→GGT)	prsD_1 →	Type I secretion system ATP‑binding protein PrsD
1682030	C→A	1													1		L220L (CTC→CTA)	prsE_1 →	Type I secretion system membrane fusion protein PrsE
1691142	C→A	1								1							I277I (ATC→ATA)	yhhJ_1 →	Inner membrane transport permease YhhJ
1693767	C→A	1									1						L57L (CTG→CTT)	cmpR_1 ←	HTH‑type transcriptional activator CmpR
1696524	G→A	1												1			L278L (CTG→TTG)	drrA_1 ←	Daunorubicin/doxorubicin resistance ATP‑binding protein DrrA
1808933	C→T	1										1					R18R (CGC→CGT)	vgrG1_5 →	Actin cross‑linking toxin VgrG1
1855614	G→T	1				1											G262G (GGC→GGA)	bluF ←	Blue light‑ and temperature‑regulated antirepressor BluF
1868363	G→T	1												1			I135I (ATC→ATA)	rluA_1 ←	Ribosomal large subunit pseudouridine synthase A
1883653	C→A	1												1			L183L (CTC→CTA)	OGPHKNMM_01750 →	hypothetical protein
1939679	G→T	1												1			R426R (CGC→CGA)	mtaD ←	5‑methylthioadenosine/S‑adenosylhomocysteine deaminase
1979373	C→A	1												1			I118I (ATC→ATA)	uvrB →	UvrABC system protein B
2035937	C→T	1										1					R144R (CGC→CGT)	prpE →	Bis(5'‑nucleosyl)‑tetraphosphatase PrpE [asymmetrical]
2266996	C→T	1												1			L330L (CTG→TTG)	zraS_1 →	Sensor protein ZraS
2289400	C→T	1								1							A732A (GCG→GCA)	OGPHKNMM_02132 ←	hypothetical protein
2345909	G→T	1												1			G73G (GGC→GGA)	OGPHKNMM_02196 ←	hypothetical protein
2419727	C→A	1											1				R42R (CGG→CGT)	OGPHKNMM_02289 ←	hypothetical protein
2478656	G→T	1										1					L635L (CTC→CTA)	pfeA_2 ←	Ferric enterobactin receptor
2483590	G→T	1							1								P203P (CCG→CCT)	vgrG1_6 →	Actin cross‑linking toxin VgrG1
2488796	C→A	1													1		G1232G (GGC→GGA)	rhsC →	Putative deoxyribonuclease RhsC
2537291	G→T	1													1		I103I (ATC→ATA)	nuoB ←	NADH‑quinone oxidoreductase subunit B
2579823	C→A	1														1	A301A (GCC→GCA)	msuD_1 →	Methanesulfonate monooxygenase
2637555	C→A	1												1			V616V (GTC→GTA)	OGPHKNMM_02495 →	hypothetical protein
2679453	C→A	1														1	A33A (GCC→GCA)	OGPHKNMM_02536 →	hypothetical protein
2857842	C→T	1												1			L165L (CTG→CTA)	fecI_7 ←	putative RNA polymerase sigma factor FecI
3187901	C→A	1				1											L113L (CTG→CTT)	ydbD ←	putative manganese catalase
3308960	G→A	1		1													P18P (CCG→CCA)	OGPHKNMM_03034 →	hypothetical protein
3666604	C→A	1											1				A86A (GCG→GCT)	OGPHKNMM_03348 ←	hypothetical protein
3739573	C→A	1				1											L133L (CTC→CTA)	yscQ →	Yop proteins translocation protein Q
3832485	C→A	1								1							I228I (ATC→ATA)	mcpS_4 →	Methyl‑accepting chemotaxis protein McpS
3912159	C→A	1								1							P396P (CCG→CCT)	dnaX ←	DNA polymerase III subunit tau
3915700	G→A	1		1													F537F (TTC→TTT)	ligA_2 ←	DNA ligase
3946673	G→A	1												1			L345L (CTG→CTA)	uacT_2 →	Uric acid transporter UacT
3981063	G→T	1													1		R31R (CGC→CGA)	ccmA ←	Cytochrome c biogenesis ATP‑binding export protein CcmA
4043341	G→A	1								1							L365L (CTG→CTA)	OGPHKNMM_03709 →	putative FAD‑linked oxidoreductase
4049252	C→A	1												1			S300S (TCG→TCT)	aphA_2 ←	Acetylpolyamine aminohydrolase
4364985	C→A	1												1			G299G (GGC→GGA)	ydhC →	Inner membrane transport protein YdhC
4484043	C→A	1											1				A140A (GCG→GCT)	fabH_2 ←	3‑oxoacyl‑[acyl‑carrier‑protein] synthase 3
4528522	G→T	1											1				L134L (CTG→CTT)	OGPHKNMM_04173 →	NAD(P)H dehydrogenase (quinone)
4531489	C→A	1													1		P6P (CCC→CCA)	purM →	Phosphoribosylformylglycinamidine cyclo‑ligase
4586312	G→T	1						1									L358L (CTC→CTA)	aruC ←	Succinylornithine transaminase/acetylornithine aminotransferase
4774517	C→A	1													1		L231L (CTC→CTA)	epsE_2 →	Putative glycosyltransferase EpsE
4786069	C→A	1										1					L550L (CTG→CTT)	exbB_4 ←	Biopolymer transport protein ExbB
4872585	C→A	1														1	I38I (ATC→ATA)	pctA_2 →	Methyl‑accepting chemotaxis protein PctA
4935636	G→T	1					1										L6L (CTG→CTT)	irpA →	Iron‑regulated protein A
5139963	C→A	1												1			T585T (ACC→ACA)	pilY1 →	Type IV pilus biogenesis factor PilY1
5234736	G→T	1												1			G223G (GGC→GGA)	OGPHKNMM_04817 ←	hypothetical protein
5251445	C→A	1												1			G88G (GGC→GGA)	OGPHKNMM_04836 →	hypothetical protein
5283333	G→T	1											1				P113P (CCG→CCT)	OGPHKNMM_04866 →	Putative type‑1 restriction enzyme specificity protein MPN_089
5362064	G→A	1												1			L97L (CTG→CTA)	folK →	2‑amino‑4‑hydroxy‑6‑ hydroxymethyldihydropteridine pyrophosphokinase
5466914	G→T	1													1		I229I (ATC→ATA)	mgtB ←	Magnesium‑transporting ATPase, P‑type 1
5674550	G→T	1												1			L475L (CTC→CTA)	OGPHKNMM_05223 ←	hypothetical protein
5731461	C→A	1													1		R322R (CGC→CGA)	mrcA →	Penicillin‑binding protein 1A
5767245	C→A	1					1										A261A (GCG→GCT)	mdoG ←	Glucans biosynthesis protein G
5783779	C→A	1											1				A490A (GCG→GCT)	hutH_1 ←	Histidine ammonia‑lyase
5827241	C→A	1													1		L57L (CTG→CTT)	glpE_4 ←	Thiosulfate sulfurtransferase GlpE
5855375	G→T	1					1										P33P (CCG→CCT)	ttgI_4 →	Toluene efflux pump outer membrane protein TtgI
5856617	G→T	1										1					L447L (CTG→CTT)	ttgI_4 →	Toluene efflux pump outer membrane protein TtgI
5888627	C→A	1											1				R87R (CGG→CGT)	OGPHKNMM_05408 ←	1,4‑dihydroxy‑2‑naphthoyl‑CoA hydrolase
5904900	C→A	1													1		L107L (CTC→CTA)	rpsA_2 →	30S ribosomal protein S1
6105460	G→T	1												1			V50V (GTC→GTA)	proV ←	Glycine betaine/proline betaine transport system ATP‑binding protein ProV
6110950	C→A	1										1					A47A (GCG→GCT)	OGPHKNMM_05611 ←	hypothetical protein
6121672	G→T	1									1						P322P (CCC→CCA)	czcO ←	putative oxidoreductase CzcO
6187457	C→A	1												1			V222V (GTG→GTT)	OGPHKNMM_05680 ←	Glycogen synthase
6272239	G→A	1												1			P44P (CCG→CCA)	ybaL_2 →	Inner membrane protein YbaL
6296744	C→A	1											1				S3S (TCG→TCT)	srlR ←	Glucitol operon repressor
