# Supplementary material for: Genome evolution drives transcriptomic and phenotypic adaptation in Pseudomonas aeruginosa during 20 years of infection
Source: Microb Genom. 2021 Nov 26;7(11):000681. doi: 10.1099/mgen.0.000681 (PMC8743555; doi:10.1099/mgen.0.000681)
Supplement: Supplementary material 3 [file mgen-7-0681-s003.xlsx]

## Sheet: RNA_table_sorted_qval
target_id (predicted genes from Prokka)	pval	qval (FDR adjusted pval)	b (log2_fold change)	se_b	mean_obs	var_obs	tech_var	sigma_sq	smooth_sigma_sq	final_sigma_sq	protein_annotation (homology based annotation)	equivelent gene in P. aeruginosa PAO1 (based on blastn homology, identify >80%)
OGPHKNMM_05773	1.95256e-25	2.7612e-23	4.29599	0.412175	5.4722	5.74054	0.0178945	0.236938	0.146756	0.236938	Carnitine operon protein CaiE	PA5540
OGPHKNMM_01002	2.90725e-22	3.01005e-20	-4.92762	0.507808	1.77066	7.38946	0.00834914	0.122943	0.378454	0.378454	methanesulfonate monooxygenase	sfnG
OGPHKNMM_05046	1.24132e-19	1.02817e-17	3.09754	0.341687	5.72456	2.97748	0.007594	0.116232	0.167531	0.167531	Riboflavin transporter	cntI
OGPHKNMM_02919	3.67286e-19	2.99933e-17	3.70384	0.414003	6.26026	4.2827	0.00546227	0.20351	0.251636	0.251636	hypothetical protein	PA2184
OGPHKNMM_02975	1.18919e-18	9.31747e-17	3.89826	0.442195	6.32292	4.79358	0.00612491	0.287179	0.265463	0.287179	hypothetical protein	PA2134
OGPHKNMM_00093	1.32848e-16	9.39334e-15	2.67099	0.322935	5.51203	2.16589	0.00776002	0.0242768	0.14867	0.14867	protein secretion apparatus assembly protein	hcp1
OGPHKNMM_02916	8.75332e-16	5.97079e-14	2.61581	0.32522	5.5613	2.14278	0.00679293	0.105762	0.151859	0.151859	hypothetical protein	PA2187
OGPHKNMM_00781	9.29792e-16	6.26853e-14	2.90609	0.361644	5.9135	2.62895	0.00557687	0.1136	0.190602	0.190602	protease	PA4171
OGPHKNMM_01856	5.57497e-15	3.63187e-13	3.53573	0.452533	6.48639	3.9262	0.00405329	0.215672	0.303125	0.303125	heat-shock protein IbpA	ibpA
OGPHKNMM_02969	2.96483e-14	1.84839e-12	3.09046	0.406648	4.6282	3.06372	0.0235404	0.224504	0.201676	0.224504	hypothetical protein	PA2139
OGPHKNMM_02331	3.03419e-14	1.87151e-12	2.47299	0.325529	5.53308	1.95597	0.00902627	0.142554	0.149927	0.149927	hydrolase	PA2698
OGPHKNMM_05769	5.24268e-14	3.16636e-12	4.23808	0.563146	5.2882	5.76897	0.0414294	0.434271	0.141469	0.434271	suppressor protein DksA	dksA2
OGPHKNMM_05048	2.83068e-13	1.59343e-11	4.26232	0.583703	6.29914	5.85907	0.0111383	0.499925	0.260149	0.499925	hypothetical protein	cntL
OGPHKNMM_02935	5.8623e-13	3.23711e-11	2.91948	0.405279	4.99492	2.75412	0.0154097	0.230966	0.151101	0.230966	hypothetical protein	PA2170
OGPHKNMM_04765	7.75829e-13	4.24364e-11	4.94732	0.69045	8.00924	7.83141	0.00175561	0.609016	0.713325	0.713325		PA4581.1
OGPHKNMM_05049	8.4125e-13	4.55848e-11	4.40636	0.615907	7.48973	6.25751	0.00397912	0.536911	0.565033	0.565033	TonB-dependent receptor	cntO
OGPHKNMM_04090	2.13171e-12	1.14441e-10	4.79163	0.682026	7.15561	7.4461	0.00430109	0.693437	0.47216	0.693437	hypothetical protein	PA1029
OGPHKNMM_04816	2.66999e-12	1.40733e-10	2.41772	0.34568	5.16555	1.897	0.00979037	0.169452	0.141716	0.169452	hypothetical protein	PA4630
OGPHKNMM_04089	5.71911e-12	2.96066e-10	4.40407	0.639525	7.65334	6.30183	0.00191655	0.601926	0.611571	0.611571	hypothetical protein	PA1030
OGPHKNMM_00077	2.00849e-11	1.02151e-09	2.71474	0.404859	5.57018	2.40764	0.0105274	0.235339	0.152523	0.235339	hypothetical protein	tagQ1
OGPHKNMM_00813	3.18203e-11	1.6043e-09	2.11249	0.318248	5.40716	1.45228	0.00754234	0.134323	0.14438	0.14438	hypothetical protein	PA4139
OGPHKNMM_00842	4.84176e-11	2.42004e-09	2.97821	0.45291	6.48921	2.81833	0.00391312	0.192848	0.303778	0.303778	beta-lactamase	ampC
OGPHKNMM_05774	5.3069e-11	2.60758e-09	3.1465	0.479499	6.64874	3.16283	0.00346405	0.237404	0.341414	0.341414	dihydroorotase	pyrQ
OGPHKNMM_05768	5.44024e-11	2.65063e-09	3.13246	0.477628	6.63584	3.12398	0.00389304	0.221473	0.3383	0.3383	cobalamin biosynthesis protein CobW	PA5535
OGPHKNMM_01943	7.24161e-11	3.4989e-09	2.05995	0.316159	5.23439	1.31956	0.00885701	0.0493161	0.141077	0.141077	hypothetical protein	PA3042
OGPHKNMM_02966	9.36291e-11	4.48646e-09	2.508	0.387222	6.10897	1.98603	0.0036767	0.120091	0.221235	0.221235	short-chain dehydrogenase	PA2142
OGPHKNMM_03089	1.07566e-10	5.11203e-09	2.74371	0.424991	6.32818	2.47512	0.00358408	0.267342	0.266647	0.267342	transcriptional regulator	mexZ
OGPHKNMM_02961	1.88427e-10	8.88211e-09	2.00945	0.315431	5.23301	1.24094	0.00816813	0.0288025	0.141077	0.141077	hypothetical protein
OGPHKNMM_01698	1.92248e-10	8.98914e-09	2.34295	0.367959	5.53871	1.80929	0.00682171	0.196269	0.150291	0.196269	hypothetical protein	PA3275
OGPHKNMM_00895	1.16919e-09	5.33776e-08	3.18217	0.523004	6.91424	3.09296	0.00229014	0.0665727	0.40801	0.40801	hypothetical protein	PA4063
OGPHKNMM_02396	2.15517e-09	9.76225e-08	4.14905	0.693165	8.03109	5.23618	0.00117495	0.0885785	0.719542	0.719542	isocitrate lyase	aceA
OGPHKNMM_01360	2.21048e-09	9.93515e-08	4.69307	0.784593	8.10093	7.34617	0.0018238	0.921556	0.739342	0.921556	50S ribosomal protein L31 type B	PA3601
OGPHKNMM_02934	3.00181e-09	1.33881e-07	2.99856	0.505532	6.69049	3.00409	0.00262051	0.380723	0.351574	0.380723	DNA nickase	PA2171
OGPHKNMM_05771	3.16101e-09	1.39905e-07	2.58279	0.43606	6.39463	2.20638	0.00338119	0.253053	0.281841	0.281841	N-acetylmuramoyl-L-alanine amidase	amiA
OGPHKNMM_02959	3.27112e-09	1.43682e-07	3.00754	0.508256	6.82257	2.87789	0.00298672	0.202389	0.384499	0.384499	catalase HPII	katE
OGPHKNMM_00092	3.5827e-09	1.56184e-07	2.44501	0.414241	6.27016	1.95164	0.00361287	0.194154	0.25378	0.25378	uricase	tssC1
OGPHKNMM_02936	4.09599e-09	1.74755e-07	3.21336	0.546465	6.65715	3.45606	0.00318911	0.444747	0.343451	0.444747	hypothetical protein	PA2169
OGPHKNMM_03791	4.96017e-09	2.0992e-07	3.59545	0.614765	7.491	4.21692	0.00151134	0.42191	0.565392	0.565392	hypothetical protein	PA1324
OGPHKNMM_02946	5.28285e-09	2.21956e-07	3.1757	0.543969	7.0432	3.2915	0.00194175	0.330543	0.441912	0.441912	Hypoxic response protein 1	PA2159
OGPHKNMM_00892	5.53502e-09	2.30878e-07	2.13681	0.366505	5.96471	1.40414	0.00394525	0.0390072	0.197543	0.197543	hypothetical protein	PA4066
OGPHKNMM_04364	7.63656e-09	3.16263e-07	2.81299	0.486988	6.69744	2.64239	0.00246176	0.333193	0.353275	0.353275	sigma factor AlgU regulator MucB	mucB
OGPHKNMM_05050	8.2967e-09	3.41165e-07	2.72338	0.472619	6.30301	2.49309	0.00508771	0.329966	0.26101	0.329966	hypothetical protein	PA4838
OGPHKNMM_04017	1.03034e-08	4.17755e-07	-2.67424	0.467063	5.62743	2.40725	0.0106042	0.316617	0.157382	0.316617	flagellar MS-ring protein	fliF
OGPHKNMM_01609	1.62469e-08	6.49654e-07	2.18833	0.387462	5.72385	1.61679	0.00498048	0.22021	0.16745	0.22021	transporter protein AmiS	PA3362
OGPHKNMM_01412	1.854e-08	7.36265e-07	3.34359	0.594405	7.35927	3.52668	0.00163964	0.214375	0.528336	0.528336	bifunctional mannose-1-phosphate guanylyltransferase/mannose-6-phosphate isomerase	algA
OGPHKNMM_03011	2.98873e-08	1.17086e-06	2.42962	0.438394	6.41004	1.95404	0.00287867	0.226025	0.285405	0.285405	transcriptional regulator	PA2100
OGPHKNMM_01269	3.09762e-08	1.20537e-06	3.81188	0.688584	7.99823	4.53821	0.00103074	0.222814	0.710191	0.710191	outer membrane porin F	lptF
OGPHKNMM_02964	4.1435e-08	1.6016e-06	2.76305	0.50378	6.79912	2.39881	0.00212475	0.133474	0.378567	0.378567	hypothetical protein	PA2143
OGPHKNMM_00091	4.44256e-08	1.70582e-06	2.2541	0.411912	5.01682	1.7279	0.0135948	0.240912	0.149195	0.240912	hypothetical protein	tssB1
OGPHKNMM_00723	5.19153e-08	1.9803e-06	2.80293	0.514808	6.8657	2.43873	0.00204516	0.100196	0.395496	0.395496	pyochelin biosynthetic protein PchC	pchC
OGPHKNMM_01979	6.59464e-08	2.48284e-06	3.62317	0.670724	7.83836	4.47805	0.00131749	0.673489	0.664517	0.673489	LexA repressor	lexA
OGPHKNMM_01362	7.46211e-08	2.79131e-06	3.34551	0.62188	7.5381	3.49546	0.00135757	0.170802	0.578744	0.578744	transcriptional regulator	PA3599
OGPHKNMM_00893	7.75178e-08	2.88108e-06	2.34313	0.436109	6.39679	1.70626	0.00294671	0.0710343	0.282339	0.282339	ABC transporter permease	PA4065
OGPHKNMM_02958	7.97421e-08	2.94487e-06	2.95982	0.551411	4.24983	2.99302	0.0315823	0.424499	0.285822	0.424499	hypothetical protein
OGPHKNMM_02962	9.10785e-08	3.32122e-06	2.29829	0.430096	5.02851	1.80663	0.0104568	0.267017	0.148253	0.267017	hypothetical protein	PA2145
OGPHKNMM_00722	1.01261e-07	3.66532e-06	2.4526	0.46063	6.54174	1.97451	0.00230723	0.210111	0.315963	0.315963	isochorismate-pyruvate lyase	pchB
OGPHKNMM_01363	1.01779e-07	3.66532e-06	1.92812	0.362188	5.92752	1.18609	0.00434921	0.0841513	0.192421	0.192421	acylamide amidohydrolase	PA3598
OGPHKNMM_01270	1.34247e-07	4.77524e-06	3.47866	0.659717	7.79377	3.98096	0.00108923	0.437212	0.651751	0.651751	hypothetical protein	PA3691
OGPHKNMM_00347	1.66233e-07	5.80616e-06	2.03563	0.388954	5.81826	1.42468	0.00411413	0.222814	0.178777	0.222814	protease PfpI	pfpI
OGPHKNMM_02965	1.65299e-07	5.80616e-06	1.95859	0.374159	4.96306	1.31881	0.0092261	0.200766	0.154172	0.200766	hypothetical protein
OGPHKNMM_04123	2.20466e-07	7.65427e-06	2.44501	0.471901	6.21502	2.06065	0.00364855	0.330387	0.242047	0.330387	3-oxoacyl-ACP synthase	pqsD
OGPHKNMM_04126	2.9642e-07	1.023e-05	2.47938	0.483715	6.67738	2.06568	0.00260227	0.274247	0.348369	0.348369	anthranilate--CoA ligase	pqsA
OGPHKNMM_00811	3.02602e-07	1.03816e-05	3.87637	0.756834	8.5337	4.8064	0.000717131	0.372452	0.858479	0.858479	hypothetical protein	PA4141
OGPHKNMM_03673	3.9247e-07	1.33855e-05	-2.54757	0.502225	5.9847	2.24972	0.00581268	0.372533	0.200472	0.372533	flagellar biosynthesis protein FlhA	flhA
OGPHKNMM_02951	4.02112e-07	1.36342e-05	1.66454	0.328444	5.5715	0.96066	0.00525286	0.156561	0.152623	0.156561	Inner membrane protein YbhN	PA2154
OGPHKNMM_04378	4.31268e-07	1.45377e-05	-2.12516	0.42044	5.04344	1.56701	0.0134071	0.251747	0.147131	0.251747	hypothetical protein	PA0752
OGPHKNMM_02933	4.46259e-07	1.49561e-05	2.46945	0.489186	6.71184	1.91656	0.00213883	0.106732	0.356816	0.356816	Aminopeptidase YpdE	PA2172
OGPHKNMM_03530	4.68066e-07	1.55968e-05	3.16005	0.627122	7.4566	3.4677	0.00143201	0.588492	0.555671	0.588492	hypothetical protein	PA1592
OGPHKNMM_02947	4.76257e-07	1.57791e-05	2.32046	0.460808	6.54214	1.65634	0.00246012	0.0487677	0.316055	0.316055	alcohol dehydrogenase	PA2158
OGPHKNMM_04020	5.35841e-07	1.76523e-05	-2.44925	0.488579	5.65327	2.0861	0.00853537	0.349529	0.159874	0.349529	two-component sensor	fleS
OGPHKNMM_04164	6.90172e-07	2.2608e-05	1.56113	0.314484	5.17035	0.821144	0.00672643	0.105775	0.141624	0.141624	hypothetical protein	PA0957
OGPHKNMM_04034	7.56184e-07	2.46312e-05	-3.34253	0.675757	5.15786	3.89973	0.0230688	0.661903	0.141879	0.661903	flagellar basal body P-ring protein	flgI
OGPHKNMM_03792	8.41447e-07	2.72554e-05	3.20101	0.649884	7.09669	3.58075	0.00211197	0.631413	0.45623	0.631413	hypothetical protein	PA1323
OGPHKNMM_01610	8.88209e-07	2.86102e-05	3.02638	0.615754	7.49862	3.08292	0.00118119	0.417858	0.567549	0.567549	fucose-binding lectin PA-IIL	lecB
OGPHKNMM_03184	9.7291e-07	3.11654e-05	3.23215	0.660022	6.85092	3.6568	0.00496182	0.648482	0.391713	0.648482	TonB-dependent receptor	PA1922
OGPHKNMM_00973	1.09278e-06	3.48128e-05	1.86231	0.38208	5.31015	1.21565	0.00686861	0.212109	0.141817	0.212109	metalloprotease	PA3982
OGPHKNMM_02954	1.18456e-06	3.73521e-05	2.54096	0.523025	6.91591	1.97796	0.00189067	0.049374	0.408443	0.408443	alpha-1,4-glucan:maltose-1-phosphate maltosyltransferase	PA2151
OGPHKNMM_02956	1.18537e-06	3.73521e-05	2.52669	0.520103	3.93158	2.06941	0.0395313	0.15316	0.366229	0.366229	hypothetical protein	PA2149
OGPHKNMM_02923	1.2654e-06	3.96584e-05	2.59373	0.53533	6.98946	2.21839	0.00219551	0.247996	0.427672	0.427672	hypothetical protein	PA2180
OGPHKNMM_04572	1.335e-06	4.16147e-05	2.00702	0.415148	6.27962	1.37806	0.00267608	0.209349	0.255846	0.255846	potassium efflux protein KefA	PA4394
OGPHKNMM_02948	1.3597e-06	4.21581e-05	1.73329	0.358798	5.8991	0.99207	0.00430619	0.109171	0.188798	0.188798	hypothetical protein	PA2157
OGPHKNMM_02960	1.44415e-06	4.43026e-05	3.79243	0.787006	8.8068	4.6704	0.000482685	0.444056	0.928584	0.928584	hypothetical protein	PA2146
OGPHKNMM_05767	1.44292e-06	4.43026e-05	3.12546	0.648573	6.03592	3.43533	0.00948772	0.621482	0.208509	0.621482	hypothetical protein	PA5534
OGPHKNMM_02078	1.65047e-06	5.03653e-05	2.37396	0.495391	6.74477	1.98339	0.00315527	0.362698	0.364963	0.364963	TonB-dependent receptor	PA2911
OGPHKNMM_01953	2.23488e-06	6.7782e-05	1.62083	0.342603	5.69162	0.928983	0.00468879	0.171377	0.163865	0.171377	cytochrome C Snr1	snr1
OGPHKNMM_05090	2.24459e-06	6.7782e-05	2.02945	0.429054	6.02007	1.45651	0.00339083	0.272741	0.205941	0.272741	hypothetical protein	PA4877
OGPHKNMM_01361	2.52884e-06	7.58309e-05	5.00998	1.06464	5.52808	8.89011	0.0402595	1.65993	0.149614	1.65993	50S ribosomal protein L36	PA3600
OGPHKNMM_04448	2.53729e-06	7.58309e-05	1.72036	0.365636	5.95908	1.00327	0.00379401	0.140433	0.19674	0.19674	Cell division inhibitor SulA	PA0671
OGPHKNMM_04122	2.80618e-06	8.34371e-05	2.28129	0.486985	6.35255	1.84587	0.00328809	0.352443	0.272176	0.352443	thioesterase PqsE	pqsE
OGPHKNMM_05328	2.92726e-06	8.65932e-05	1.53252	0.327751	5.6222	0.825793	0.00423158	0.147283	0.156899	0.156899	lactoylglutathione lyase	gloA3
OGPHKNMM_04033	3.11119e-06	9.1567e-05	-2.90979	0.623971	5.57154	3.00727	0.0124709	0.571538	0.152627	0.571538	peptidoglycan hydrolase FlgJ	flgJ
OGPHKNMM_05713	3.42437e-06	0.000100275	1.86824	0.402329	5.52595	1.24134	0.00552703	0.237276	0.149483	0.237276	Inhibitor of vertebrate lysozyme	PA5481
OGPHKNMM_01028	3.4957e-06	0.00010185	1.63366	0.352135	4.78777	0.843538	0.0110041	0.0425972	0.174994	0.174994	hypothetical protein	PA3928
OGPHKNMM_04376	3.5673e-06	0.000103416	-2.16377	0.46682	5.62836	1.66607	0.006973	0.319909	0.157469	0.319909	hypothetical protein	PA0754
OGPHKNMM_00745	3.63611e-06	0.000104886	-2.84353	0.613998	5.96956	2.87809	0.00918266	0.556309	0.198243	0.556309	resistance-nodulation-cell division (RND) efflux transporter	mexI
OGPHKNMM_02928	3.67224e-06	0.000105404	1.65437	0.357382	5.89166	0.892177	0.00369682	0.0851773	0.187886	0.187886	hypothetical protein	PA2176
OGPHKNMM_00743	3.7879e-06	0.000108188	1.58586	0.343059	5.76774	0.844815	0.00393682	0.108977	0.172598	0.172598	phenazine-specific methyltransferase	phzM
OGPHKNMM_02045	4.46493e-06	0.0001269	-1.46192	0.318608	5.40836	0.732232	0.00784635	0.105985	0.14442	0.14442	phospho-2-dehydro-3-deoxyheptonate aldolase	PA2943
OGPHKNMM_03181	4.5845e-06	0.000129663	3.26965	0.713438	4.62957	3.81798	0.0271923	0.736298	0.201392	0.736298	hypothetical protein	PA1925
OGPHKNMM_02939	4.66301e-06	0.000131243	2.70974	0.591723	5.84871	2.62297	0.00537883	0.519825	0.182564	0.519825	hypothetical protein	PA2166
OGPHKNMM_01413	4.92335e-06	0.000137901	2.32534	0.509048	5.86897	1.93312	0.00705832	0.381636	0.185083	0.381636	alginate o-acetyltransferase AlgF	algF
OGPHKNMM_00732	5.2838e-06	0.000146581	2.13806	0.469574	5.76341	1.63599	0.00478951	0.325961	0.172079	0.325961	hypothetical protein	PA4220
OGPHKNMM_03244	5.26755e-06	0.000146581	2.65131	0.582214	7.28288	2.2704	0.00137711	0.200587	0.507083	0.507083	Fanconi-associated nuclease	PA1865
OGPHKNMM_01428	5.36907e-06	0.000148238	-2.13786	0.469878	5.97676	1.63608	0.00635285	0.324825	0.199294	0.324825	serine protease	PA3535
OGPHKNMM_04019	5.60702e-06	0.000154073	-2.98187	0.6567	5.397	3.18497	0.0166018	0.63028	0.144047	0.63028	two-component response regulator	fleR
OGPHKNMM_02921	6.5616e-06	0.000179454	1.70767	0.378856	5.22832	1.04708	0.00693164	0.208366	0.141079	0.208366	hypothetical protein	PA2182
OGPHKNMM_00972	6.97222e-06	0.000189788	1.57132	0.349607	5.82212	0.769082	0.00408122	0.0313779	0.179256	0.179256	Magnesium and cobalt efflux protein CorC	PA3983
OGPHKNMM_02376	8.06803e-06	0.000218591	-2.27172	0.50897	5.27673	1.85908	0.0134567	0.375119	0.141328	0.375119	chemotaxis transducer	tlpQ
OGPHKNMM_03867	9.04863e-06	0.000244018	3.24603	0.731296	8.32365	3.30681	0.00059149	0.18165	0.801599	0.801599	alkaline metalloproteinase	aprA
OGPHKNMM_03915	9.35445e-06	0.000251098	1.9508	0.440203	6.42337	1.3602	0.00216938	0.270984	0.288499	0.288499	hydrolase	PA1202
OGPHKNMM_05772	1.04922e-05	0.000279054	3.14646	0.714004	6.46179	3.58182	0.00710725	0.757596	0.297423	0.757596	GTP cyclohydrolase	PA5539
OGPHKNMM_04810	1.09362e-05	0.000289536	1.85209	0.421142	6.31501	1.14083	0.00235372	0.13734	0.263687	0.263687	Heme/hemopexin transporter protein HuxB	cdrB
OGPHKNMM_05093	1.17381e-05	0.000309353	2.16006	0.492894	5.81133	1.69129	0.00450331	0.359913	0.17792	0.359913	bacterioferritin	PA4880
OGPHKNMM_04124	1.29719e-05	0.000340321	2.18243	0.500491	5.84593	1.72949	0.00516044	0.370577	0.182218	0.370577	3-oxoacyl-ACP synthase	pqsC
OGPHKNMM_01699	1.31564e-05	0.000343607	2.79631	0.641725	6.16566	2.83997	0.00455904	0.613157	0.232043	0.613157	hypothetical protein	PA3274
OGPHKNMM_04121	1.47182e-05	0.000382673	2.05607	0.474529	6.62483	1.43955	0.00211255	0.21204	0.335654	0.335654	anthranilate synthase component I	phnA
OGPHKNMM_04032	1.47948e-05	0.000382949	-3.15465	0.728268	6.30648	3.622	0.00626084	0.7893	0.261781	0.7893	flagellar hook-associated protein FlgK	flgK
OGPHKNMM_03721	1.67843e-05	0.000432514	2.93223	0.681301	6.31001	3.13639	0.00391884	0.692337	0.262569	0.692337	hypothetical protein	PA1404
OGPHKNMM_01978	1.76599e-05	0.000452348	3.3884	0.78936	7.39802	4.19209	0.00197221	0.932662	0.539186	0.932662	cell division inhibitor SulA	sulA
OGPHKNMM_04827	1.77101e-05	0.000452348	1.4637	0.341032	5.75208	0.692184	0.00372321	0.0581047	0.170731	0.170731	hypothetical protein	PA4639
OGPHKNMM_03562	1.80798e-05	0.000459766	-1.39694	0.325826	5.58222	0.676559	0.00578138	0.108127	0.153463	0.153463	aerotaxis receptor Aer	aer
OGPHKNMM_02949	1.84445e-05	0.000466991	1.6992	0.396738	4.61673	1.05507	0.0170951	0.219007	0.204081	0.219007	hypothetical protein	PA2156
OGPHKNMM_02032	2.05319e-05	0.000517583	-2.05516	0.482543	4.94238	1.54653	0.0157568	0.333515	0.156332	0.333515	hypothetical protein	PA2955
OGPHKNMM_04568	2.21509e-05	0.000555978	1.87586	0.442207	6.43445	1.24442	0.00225018	0.233708	0.291071	0.291071	hypothetical protein	PA4390
OGPHKNMM_02913	2.2706e-05	0.000567455	2.25018	0.531145	6.9669	1.64549	0.0014317	0.156687	0.421741	0.421741	Glucose starvation-inducible protein B	PA2190
OGPHKNMM_00551	2.89452e-05	0.000720276	1.59808	0.38217	6.0811	0.825118	0.00286859	0.0708254	0.216212	0.216212	hypothetical protein	PA0554
OGPHKNMM_00111	2.92112e-05	0.000723789	-2.26883	0.542844	5.29959	1.8979	0.0127532	0.429267	0.141637	0.429267	sulfate transporter	PA0103
OGPHKNMM_04035	3.56189e-05	0.000878801	-3.42717	0.828981	5.23473	4.34831	0.0241905	1.00662	0.141078	1.00662	flagellar basal body L-ring protein	flgH
OGPHKNMM_02932	4.00664e-05	0.000984343	2.04865	0.498807	5.86373	1.55766	0.00647154	0.366742	0.184432	0.366742	hypothetical protein	PA2173
OGPHKNMM_00186	4.09806e-05	0.000998941	1.67481	0.408304	4.93602	1.04156	0.00923965	0.240829	0.157021	0.240829	two-component response regulator	PA0179
OGPHKNMM_00724	4.10052e-05	0.000998941	3.01148	0.734195	8.34705	2.87412	0.000526163	0.191248	0.808037	0.808037	2,3-dihydroxybenzoate-AMP ligase	pchD
OGPHKNMM_00320	4.68914e-05	0.00113756	1.99531	0.490175	6.6633	1.4827	0.00183745	0.35857	0.344944	0.35857	hypothetical protein	PA0329
OGPHKNMM_04125	5.54957e-05	0.00134068	2.32832	0.577578	6.19488	2.02664	0.00407007	0.496324	0.237903	0.496324	hypothetical protein	pqsB
OGPHKNMM_00039	5.7733e-05	0.00138895	2.9261	0.727543	7.19454	3.2038	0.00170626	0.792272	0.482772	0.792272	Dodecin	PA0038
OGPHKNMM_02094	5.9778e-05	0.0014322	1.33344	0.332222	5.66698	0.56248	0.00429454	0.0320372	0.161263	0.161263	hypothetical protein	sbrR
OGPHKNMM_02693	6.03781e-05	0.00144035	1.48977	0.371391	6.00748	0.774813	0.002945	0.13329	0.203952	0.203952	ABC transporter permease	fpvE
OGPHKNMM_04036	6.06148e-05	0.00144035	-3.78532	0.943875	5.11683	5.36768	0.0266761	1.30967	0.143098	1.30967	flagellar basal body rod protein FlgG	flgG
OGPHKNMM_03782	6.25866e-05	0.00148113	1.80519	0.450976	4.25145	1.11854	0.0196486	0.156509	0.285421	0.285421	hypothetical protein	PA1333
OGPHKNMM_05047	6.36691e-05	0.00150062	2.93327	0.733542	6.41378	3.22693	0.00806263	0.799063	0.286273	0.799063	hypothetical protein	cntM
OGPHKNMM_04120	6.63248e-05	0.00155689	1.27462	0.319527	5.49467	0.542686	0.00538722	0.0637207	0.147759	0.147759	anthranilate synthase component II	phnB
OGPHKNMM_05770	6.7668e-05	0.00158201	1.87624	0.470904	5.40092	1.32219	0.00608682	0.326539	0.144174	0.326539	hypothetical protein	PA5537
OGPHKNMM_04394	6.86027e-05	0.00159742	1.52772	0.383745	5.8128	0.876892	0.00367244	0.217218	0.178101	0.217218	hypothetical protein	PA0737
OGPHKNMM_01423	7.34886e-05	0.00170435	2.43258	0.613559	6.97483	2.22698	0.00183492	0.562848	0.423824	0.562848	GDP-mannose 6-dehydrogenase AlgD	algD
OGPHKNMM_02926	7.38094e-05	0.00170497	1.2975	0.327348	5.61808	0.628474	0.0042114	0.15007	0.156524	0.156524	Inner membrane protein YohC	PA2178
OGPHKNMM_04782	7.86034e-05	0.0018085	-1.89927	0.480996	5.46376	1.3598	0.00842072	0.338615	0.146428	0.338615	multidrug efflux outer membrane protein OprJ	oprJ
OGPHKNMM_02924	8.07478e-05	0.0018505	1.79934	0.456435	6.11773	1.22129	0.00369882	0.3088	0.222854	0.3088	50S ribosomal protein L3 glutamine methyltransferase	PA2179
OGPHKNMM_02662	8.34966e-05	0.00190596	2.98874	0.759694	6.53575	3.37233	0.00359219	0.86211	0.314562	0.86211	hypothetical protein	PA2433
OGPHKNMM_04088	8.61613e-05	0.00195907	1.94483	0.495298	6.75054	1.32059	0.00158207	0.230775	0.366398	0.366398	DNA recombination protein RmuC	PA1031
OGPHKNMM_02866	8.7654e-05	0.00198523	-1.39226	0.354948	4.77642	0.730796	0.0125621	0.174034	0.17642	0.17642	hypothetical protein
OGPHKNMM_01944	8.83158e-05	0.00199243	2.59532	0.661964	5.90819	2.54654	0.00569644	0.651597	0.189929	0.651597	hypothetical protein	PA3041
OGPHKNMM_01350	9.12684e-05	0.00205106	1.23221	0.314926	5.14598	0.509739	0.00659835	0.0611937	0.14217	0.14217	hypothetical protein	PA3611
OGPHKNMM_02350	9.30649e-05	0.00208336	1.40798	0.360282	5.91801	0.657846	0.00352365	0.0753811	0.191181	0.191181	putative methyltransferase	PA2679
OGPHKNMM_00728	9.41768e-05	0.00210014	2.27632	0.582906	7.28836	1.93971	0.00106763	0.480457	0.508602	0.508602	pyochelin biosynthetic protein PchG	pchG
OGPHKNMM_02952	9.45483e-05	0.00210035	1.92341	0.492655	6.73408	1.21524	0.00175517	0.129978	0.362308	0.362308	1,4-alpha-glucan branching protein GlgB	glgB
OGPHKNMM_01551	9.95719e-05	0.00219513	2.41094	0.619518	6.14486	2.20435	0.00375506	0.571949	0.227989	0.571949	hypothetical protein	PA3413
OGPHKNMM_03238	9.94792e-05	0.00219513	1.68402	0.432704	6.27621	1.07546	0.002542	0.278307	0.255099	0.278307	hypothetical protein	PA1870
OGPHKNMM_02940	0.000101809	0.00223594	2.34209	0.602662	7.41448	1.73156	0.000991425	0.106437	0.543811	0.543811	glycogen synthase	PA2165
OGPHKNMM_01230	0.000104808	0.00229312	1.37481	0.354408	5.87009	0.688307	0.00318508	0.148406	0.185223	0.185223	hypothetical protein	PA3732
OGPHKNMM_02093	0.000115162	0.00251018	1.5902	0.412374	5.87052	0.96268	0.00340662	0.251671	0.185275	0.251671	RNA polymerase sigma factor	sbrI
OGPHKNMM_05175	0.000116001	0.00251901	1.65876	0.430352	5.76808	1.04769	0.00528089	0.272524	0.172638	0.272524	protein FimX	fimX
OGPHKNMM_04811	0.000117001	0.00253123	2.28058	0.592002	7.34548	1.67985	0.00121475	0.1482	0.524485	0.524485	adhesive protein CupB5	cdrA
OGPHKNMM_00894	0.00011933	0.00257204	1.62087	0.42128	5.69188	1.00114	0.00583416	0.260381	0.163893	0.260381	ABC transporter ATP-binding protein	PA4064
OGPHKNMM_05456	0.000122755	0.00263605	-1.21193	0.315562	5.38007	0.5332	0.0058479	0.109857	0.143521	0.143521	secretion protein	PA5232
OGPHKNMM_05594	0.000125217	0.00267899	1.38637	0.36144	5.93148	0.679359	0.00301179	0.125431	0.192947	0.192947	phosphate ABC transporter substrate-binding protein	pstS
OGPHKNMM_00130	0.000127031	0.00270782	1.64858	0.430199	6.15545	1.03743	0.00282212	0.274784	0.230041	0.274784	hypothetical protein	rahU
OGPHKNMM_03144	0.000127745	0.00271305	-2.16996	0.566456	4.48134	1.79766	0.0226522	0.458656	0.23438	0.458656	hypothetical protein	PA1967
OGPHKNMM_00735	0.000130851	0.00276887	1.3958	0.364929	5.95598	0.723402	0.00345768	0.170197	0.196302	0.196302	FAD-dependent monooxygenase	phzS
OGPHKNMM_00040	0.000132997	0.00279391	2.69221	0.704612	8.08853	2.77017	0.000641761	0.744075	0.735836	0.744075	hypothetical protein	PA0039
OGPHKNMM_04943	0.000132776	0.00279391	1.50793	0.394616	4.54412	0.768258	0.0134578	0.0941736	0.220125	0.220125	hypothetical protein	PA4737
OGPHKNMM_00729	0.000154099	0.00322552	2.30157	0.608178	7.45027	1.97918	0.000934584	0.486576	0.553886	0.553886	ABC transporter ATP-binding protein	PA4223
OGPHKNMM_04375	0.000170347	0.00355278	-2.28243	0.607133	5.95216	2.00518	0.00541685	0.547499	0.195768	0.547499	cis-aconitate porin OpdH	opdH
OGPHKNMM_00422	0.000178335	0.00370605	1.72708	0.460815	6.10369	1.14966	0.00286382	0.315662	0.220267	0.315662	multidrug resistance protein MexB	mexB
OGPHKNMM_05455	0.00017917	0.00371009	-1.22927	0.328094	5.26379	0.582507	0.00776848	0.1537	0.141205	0.1537	ABC transporter ATP-binding protein/permease	PA5231
OGPHKNMM_04037	0.000185031	0.00381784	-3.71006	0.992361	4.8616	5.31111	0.04421	1.43296	0.165726	1.43296	flagellar basal body rod protein FlgF	flgF
OGPHKNMM_00731	0.000187674	0.00385864	2.95729	0.791766	8.85321	3.21822	0.000371852	0.742823	0.939967	0.939967	Fe(III)-pyochelin outer membrane receptor	fptA
OGPHKNMM_00066	0.000189392	0.0038802	2.5529	0.683918	7.2806	2.51648	0.00131408	0.700301	0.506451	0.700301	osmotically inducible protein OsmC	osmC
OGPHKNMM_02931	0.000194225	0.0039652	2.60567	0.699243	5.91818	2.62358	0.00540105	0.728009	0.191202	0.728009	hypothetical protein
OGPHKNMM_05435	0.00023739	0.00482943	2.43926	0.663654	6.9615	2.31352	0.00182369	0.658832	0.420327	0.658832	hypothetical protein	PA5212
OGPHKNMM_04819	0.000244644	0.00495961	-1.26914	0.346023	5.79003	0.511537	0.00429734	0.0311021	0.1753	0.1753	chemotaxis transducer	PA4633
OGPHKNMM_00026	0.000247826	0.00500659	-1.36179	0.371618	4.67344	0.681762	0.0144425	0.142331	0.192707	0.192707	phospholipase C	plcB
OGPHKNMM_03866	0.000256189	0.00515758	1.16278	0.318047	5.47438	0.451185	0.00488623	0.0520768	0.146844	0.146844	alkaline proteinase inhibitor AprI	aprI
OGPHKNMM_02918	0.000263333	0.00528306	1.27006	0.348065	5.81184	0.544539	0.0037407	0.0720339	0.177983	0.177983	non-heme catalase KatN	katN
OGPHKNMM_01027	0.000271751	0.00543314	1.20959	0.33223	5.67037	0.510261	0.00395164	0.0852048	0.161613	0.161613	cyanide insensitive terminal oxidase	cioB
OGPHKNMM_00721	0.000276592	0.00551093	2.61216	0.718358	8.22281	2.31338	0.000446712	0.332509	0.773611	0.773611	salicylate biosynthesis isochorismate synthase	pchA
OGPHKNMM_04377	0.000295295	0.00586343	-1.96149	0.54194	3.79536	1.26888	0.0474974	0.0958087	0.393051	0.393051	hypothetical protein	PA0753
OGPHKNMM_01749	0.000301902	0.00597416	3.4082	0.943144	6.13511	4.55218	0.00635843	1.32792	0.226123	1.32792	hypothetical protein	PA3231
OGPHKNMM_04171	0.000312001	0.00615299	1.39019	0.385615	6.10308	0.680825	0.0028927	0.123403	0.220156	0.220156	hypothetical protein	PA0951
OGPHKNMM_04859	0.00033025	0.00649081	1.60768	0.44778	6.03997	1.016	0.00302035	0.29774	0.209177	0.29774	ribose-phosphate pyrophosphokinase	prs
OGPHKNMM_03088	0.000332284	0.00650872	1.53004	0.426345	4.37136	0.850545	0.015088	0.17021	0.257567	0.257567	hypothetical protein	PA2021
OGPHKNMM_04484	0.000336392	0.00656701	-1.22241	0.34093	5.74494	0.513188	0.00445958	0.0766645	0.16989	0.16989	chemotactic transducer PctA	pctA
OGPHKNMM_00055	0.000341039	0.00663539	1.56366	0.436538	4.33424	0.933945	0.0201204	0.230428	0.265728	0.265728	hypothetical protein	PA0050
OGPHKNMM_00780	0.000363674	0.00705211	1.88635	0.529111	5.40997	1.40344	0.00904494	0.410892	0.144474	0.410892	nuclease	PA4172
OGPHKNMM_03090	0.000369439	0.00714002	1.5592	0.437855	6.26764	0.959395	0.00305799	0.284517	0.253234	0.284517	multidrug efflux lipoprotein	mexX
OGPHKNMM_01165	0.000371759	0.00716099	1.69372	0.47585	6.6345	1.08741	0.0016703	0.281828	0.337979	0.337979	oxidoreductase	PA3795
OGPHKNMM_02443	0.000394447	0.00757286	-2.16302	0.610373	5.47924	1.85067	0.00755156	0.551282	0.147048	0.551282	transcriptional regulator	PA2588
OGPHKNMM_05679	0.000401774	0.00768808	2.04263	0.577192	6.05564	1.65149	0.00351514	0.49621	0.211803	0.49621	hypothetical protein	PA5446
OGPHKNMM_05195	0.000406679	0.00775633	-1.21651	0.344064	4.85867	0.506038	0.0114833	0.0661019	0.166087	0.166087	acyl-CoA dehydrogenase	PA4979
OGPHKNMM_01203	0.000413211	0.00785508	-1.30676	0.37003	4.68487	0.617505	0.0147912	0.11673	0.190593	0.190593	N-acetylglucosamine-6-phosphate deacetylase	PA3758
OGPHKNMM_05346	0.000429967	0.0081469	1.68766	0.479316	4.1092	1.12354	0.02246	0.31389	0.322156	0.322156	glutaredoxin	grxC
OGPHKNMM_00007	0.000435825	0.00823098	1.14172	0.324593	5.54051	0.51749	0.0047181	0.153323	0.150409	0.153323	hypothetical protein	PA0007
OGPHKNMM_01001	0.000462944	0.00868656	-1.45467	0.415463	4.45668	0.766346	0.0190778	0.145326	0.239837	0.239837	hypothetical protein	PA3955
OGPHKNMM_03185	0.000462006	0.00868656	2.89518	0.826752	6.25549	3.33484	0.00862599	1.01665	0.250606	1.01665	Trans-aconitate 2-methyltransferase	PA1921
OGPHKNMM_02915	0.000505886	0.00946171	1.20953	0.347803	5.80589	0.569031	0.00420223	0.158477	0.177248	0.177248	alcohol dehydrogenase	PA2188
OGPHKNMM_01231	0.000526831	0.00982176	1.3077	0.377215	6.04903	0.556688	0.00274939	0.051828	0.210687	0.210687	hypothetical protein	PA3731
OGPHKNMM_00152	0.000547136	0.0101093	-1.67378	0.484233	4.94353	1.12184	0.0156521	0.336071	0.156209	0.336071	hypothetical protein	PA0144
OGPHKNMM_01550	0.000547487	0.0101093	1.45844	0.421957	5.58275	0.851772	0.0053225	0.261749	0.153505	0.261749	hypothetical protein	PA3414
OGPHKNMM_02260	0.000544604	0.0101093	1.09175	0.315737	5.11519	0.476353	0.00637539	0.142092	0.143159	0.143159	hypothetical protein	PA2751
OGPHKNMM_02944	0.000557195	0.0102559	1.58731	0.459871	4.2122	0.948928	0.0219053	0.219427	0.295316	0.295316	hypothetical protein	PA2161
OGPHKNMM_04680	0.000575326	0.0105561	-1.0832	0.314611	5.3165	0.386951	0.00653328	0.0371597	0.141937	0.141937	glycine-glutamate dipeptide porin OpdP	opdD
OGPHKNMM_02945	0.000577436	0.0105614	2.25221	0.654332	7.75811	1.72483	0.0006839	0.253187	0.641541	0.641541	glycosyl hydrolase	PA2160
OGPHKNMM_04944	0.000584099	0.0106497	2.44062	0.709711	6.58397	2.39142	0.00250591	0.753029	0.325906	0.753029	hypothetical protein	PA4738
OGPHKNMM_04347	0.000612576	0.0110991	3.15584	0.921148	6.44038	4.00601	0.0114635	1.26131	0.29245	1.26131	tonB-dependent receptor	PA0781
OGPHKNMM_04024	0.000619201	0.0111842	-2.57225	0.751448	6.45702	2.66255	0.00354581	0.843464	0.296315	0.843464	B-type flagellar hook-associated protein	fliD
OGPHKNMM_04018	0.000663258	0.0119428	-3.27132	0.960929	3.84309	4.31853	0.166393	1.21868	0.384102	1.21868	flagellar hook-basal body complex protein FliE	fliE
OGPHKNMM_02340	0.000673137	0.0120831	1.46911	0.432054	6.37724	0.698777	0.00217514	0.0619377	0.277831	0.277831	ferric enterobactin receptor	pfeA
OGPHKNMM_02953	0.000676351	0.0121033	1.97095	0.579863	7.26883	1.19611	0.00116523	0.0372345	0.503196	0.503196	trehalose synthase	PA2152
OGPHKNMM_04078	0.000679403	0.0121206	1.71274	0.50408	6.79485	1.18496	0.00148243	0.379662	0.377492	0.379662	outer membrane porin F	PA1041
OGPHKNMM_02963	0.000683148	0.01215	2.24883	0.662151	7.81225	1.56706	0.000625305	0.0617304	0.657041	0.657041	glycogen phosphorylase	glgP
OGPHKNMM_02973	0.000691256	0.0122566	1.56025	0.459842	4.20508	0.859014	0.0200438	0.140827	0.297138	0.297138	hypothetical protein
OGPHKNMM_00423	0.000702659	0.0124208	1.63828	0.483477	6.67919	0.876975	0.00181415	0.087918	0.348811	0.348811	outer membrane protein OprM	oprM
OGPHKNMM_04785	0.000706863	0.0124571	-1.1541	0.340755	4.88011	0.456383	0.0107029	0.0602918	0.163468	0.163468	transcriptional regulator NfxB	nfxB
OGPHKNMM_01562	0.000739401	0.0129636	1.58387	0.469358	4.5259	1.01695	0.0137425	0.316703	0.224273	0.316703	hypothetical protein
OGPHKNMM_03145	0.000740076	0.0129636	-1.76316	0.522528	3.93042	1.11258	0.0430669	0.181891	0.366486	0.366486	5-carboxymethyl-2-hydroxymuconate isomerase	PA1966
OGPHKNMM_01714	0.00074695	0.0130446	1.85409	0.549893	5.97461	1.39416	0.00356497	0.450008	0.198978	0.450008	hypothetical protein
OGPHKNMM_05528	0.000815594	0.0142006	1.42733	0.426393	4.37293	0.703651	0.0154835	0.100104	0.257234	0.257234	2-iminobutanoate/2-iminopropanoate deaminase	PA5303
OGPHKNMM_02175	0.000821911	0.0142678	1.46049	0.436579	4.31689	0.672859	0.0162066	0.0249784	0.269696	0.269696	hypothetical protein
OGPHKNMM_00734	0.000864126	0.0149131	2.00714	0.602492	7.39513	1.64418	0.000919512	0.543575	0.538376	0.543575	transporter	ampP
OGPHKNMM_03407	0.000864227	0.0149131	1.32817	0.398687	6.18499	0.649242	0.00252753	0.147513	0.235899	0.235899	exoenzyme S transcriptional regulator ExsA	exsA
OGPHKNMM_03709	0.000878584	0.0151158	-1.05874	0.318247	5.0996	0.454314	0.00811496	0.139433	0.143807	0.143807	glycolate oxidase subunit GlcD	PA1416
OGPHKNMM_02941	0.000890918	0.0152551	1.80746	0.543942	7.04516	1.07412	0.00137743	0.116192	0.442432	0.442432	glycosyl hydrolase	PA2164
OGPHKNMM_04203	0.000891939	0.0152551	1.14978	0.346052	4.8309	0.496195	0.0100758	0.114421	0.169552	0.169552	hypothetical protein	PA0921
OGPHKNMM_02938	0.000929349	0.0158017	1.34725	0.40689	6.23244	0.64905	0.00264588	0.128012	0.245694	0.245694	hypothetical protein	PA2167
OGPHKNMM_02222	0.000933868	0.0158321	1.24169	0.375164	4.64062	0.516443	0.0119945	0.0553861	0.199128	0.199128	hypothetical protein	bswR
OGPHKNMM_03320	0.000941716	0.0159186	1.92549	0.58218	3.88061	1.51898	0.0334508	0.47495	0.376869	0.47495		PA1796.3
OGPHKNMM_00067	0.000944804	0.0159204	2.54945	0.77105	5.30168	2.66334	0.0098998	0.881878	0.141671	0.881878	hypothetical protein	PA0060
OGPHKNMM_04402	0.000947315	0.0159204	1.20466	0.364418	5.95391	0.486271	0.00318791	0.0604444	0.196013	0.196013	(R)-3-hydroxydecanoyl-ACP:CoA transacylase	PA0730
OGPHKNMM_01151	0.000967987	0.0162098	2.45977	0.745458	6.09141	2.48198	0.00449366	0.829068	0.218047	0.829068	(2Fe-2S) ferredoxin	fdx2
OGPHKNMM_04028	0.000970125	0.0162098	-1.47683	0.447654	4.65433	0.894784	0.0137953	0.286796	0.196387	0.286796	2-C-methyl-D-erythritol 4-phosphate cytidylyltransferase	PA1090
OGPHKNMM_02221	0.000982572	0.0163706	1.48131	0.449498	4.25319	0.716438	0.0180839	0.0546102	0.284989	0.284989	hypothetical protein	PA2781
OGPHKNMM_04860	0.000990276	0.0164516	1.73732	0.527534	6.48274	1.23943	0.00214266	0.415296	0.302281	0.415296	50S ribosomal protein L25/general stress protein Ctc	PA4671
OGPHKNMM_04521	0.00099438	0.0164726	1.1726	0.356184	5.88588	0.534332	0.00312561	0.149171	0.187175	0.187175	hypothetical protein	PA4345
OGPHKNMM_02891	0.00102219	0.016885	-1.10892	0.337639	4.90755	0.489759	0.0107768	0.140279	0.160224	0.160224	4-hydroxythreonine-4-phosphate dehydrogenase	PA2212
OGPHKNMM_01965	0.00102796	0.0169322	1.05941	0.32272	5.03751	0.433781	0.00865653	0.112687	0.147566	0.147566	hypothetical protein	PA3021
OGPHKNMM_05193	0.00105101	0.0172628	-1.21116	0.369649	4.90175	0.604038	0.011447	0.193514	0.160897	0.193514	acetolactate synthase 3 catalytic subunit	aruI
OGPHKNMM_03108	0.00106192	0.0173927	-1.07149	0.327313	4.99123	0.367658	0.00926216	0.0197782	0.151439	0.151439	Short-chain fatty acids transporter	PA2002
OGPHKNMM_00733	0.00110024	0.0179695	1.78072	0.545637	7.05638	1.15353	0.00115365	0.251651	0.445425	0.445425	hypothetical protein	ampO
OGPHKNMM_02556	0.00119918	0.0195304	1.13381	0.350041	5.83226	0.387276	0.00327706	-0.00125382	0.180516	0.180516	CDP-alcohol phosphatidyltransferase	PA2541
OGPHKNMM_02929	0.00125307	0.020351	1.30197	0.403521	4.81419	0.703932	0.0103408	0.233903	0.171658	0.233903	hypothetical protein	PA2175
OGPHKNMM_01200	0.00128357	0.0207882	-1.07363	0.333463	4.93841	0.425761	0.0100351	0.0899132	0.156761	0.156761	N-acetyl-D-glucosamine phosphotransferase system transporter	nagE
OGPHKNMM_02033	0.0012882	0.020805	-1.3771	0.427857	4.37463	0.732435	0.0177215	0.186671	0.256871	0.256871	hypothetical protein	PA2954
OGPHKNMM_00027	0.00130404	0.020927	-1.99897	0.621748	4.34275	1.66265	0.033872	0.545984	0.263815	0.545984	Foldase protein PrsA	PA0027
OGPHKNMM_03514	0.00130451	0.020927	-1.16305	0.361758	5.03639	0.562847	0.00923262	0.187071	0.147649	0.187071	chemotaxis transducer	PA1608
OGPHKNMM_03684	0.00130658	0.020927	-2.48038	0.771614	6.22529	2.56014	0.0050452	0.888036	0.244189	0.888036	Flagellar hook-length control protein	PA1441
OGPHKNMM_03390	0.00133845	0.0213783	1.65226	0.515107	6.87031	1.02813	0.00132312	0.260099	0.39668	0.39668	hypothetical protein	PA1730
OGPHKNMM_03035	0.00135778	0.0216274	-1.15332	0.360022	4.73872	0.457956	0.0128144	0.0608242	0.181609	0.181609	transcriptional regulator	PA2076
OGPHKNMM_01672	0.00136406	0.021668	1.45962	0.455824	5.53233	0.888474	0.0046411	0.307022	0.14988	0.307022	(R)-specific enoyl-CoA hydratase	PA3302
OGPHKNMM_03442	0.00137757	0.0218228	-1.2199	0.3813	4.62003	0.537889	0.0147002	0.0996068	0.203384	0.203384	hypothetical protein	PA1679
OGPHKNMM_04669	0.00140226	0.0220932	1.07299	0.335919	4.91337	0.419838	0.00970908	0.0833493	0.159554	0.159554	hypothetical protein	magC
OGPHKNMM_04807	0.00139989	0.0220932	-1.02844	0.321924	5.5284	0.401793	0.005819	0.0997863	0.149634	0.149634	oxidoreductase	PA4621
OGPHKNMM_02214	0.00141157	0.0221796	-1.01233	0.317119	5.40612	0.371232	0.00650139	0.0732334	0.144345	0.144345	chemotaxis transducer	PA2788
OGPHKNMM_00534	0.00141922	0.0222395	1.47341	0.461782	4.50476	0.907175	0.0145371	0.305326	0.229088	0.305326	hypothetical protein	PA0537
OGPHKNMM_03582	0.00143975	0.0225005	-2.23783	0.702271	5.85141	2.09418	0.00590184	0.733874	0.182901	0.733874	hypothetical protein	PA1542
OGPHKNMM_05174	0.0014637	0.0228133	1.12421	0.353326	4.76497	0.472677	0.00936722	0.107538	0.177891	0.177891	protein FimX	fimX
OGPHKNMM_01173	0.00154239	0.0239753	1.18196	0.373261	6.02181	0.581301	0.00276655	0.199969	0.20622	0.20622	Murein DD-endopeptidase MepM	PA3787
OGPHKNMM_00641	0.00158232	0.0245301	1.09245	0.345804	4.82915	0.460401	0.00959928	0.118362	0.169772	0.169772	hypothetical protein	PA0647
OGPHKNMM_01172	0.0016288	0.0251834	1.06027	0.336518	5.24763	0.473144	0.00630668	0.16356	0.141108	0.16356	hypothetical protein	PA3788
OGPHKNMM_04502	0.00165738	0.0255572	-1.59153	0.505952	4.00174	0.988951	0.0342433	0.252082	0.349738	0.349738	hypothetical protein	PA4326
OGPHKNMM_01201	0.00168464	0.0259087	-1.45863	0.464407	5.54489	0.897087	0.0069716	0.316539	0.150702	0.316539	N-acetyl-D-glucosamine phosphotransferase system transporter	PA3760
OGPHKNMM_03387	0.00170028	0.0260527	1.08002	0.344162	5.78182	0.46186	0.00337134	0.136533	0.1743	0.1743	hypothetical protein	PA1733
OGPHKNMM_04185	0.001703	0.0260527	1.28791	0.410468	5.95643	0.699795	0.00302105	0.249705	0.196367	0.249705	O-antigen chain length regulator	wzz2
OGPHKNMM_05666	0.00170808	0.0260618	1.95152	0.622139	7.54177	1.57318	0.000798231	0.53752	0.579788	0.579788	pyruvate carboxylase subunit B	PA5435
OGPHKNMM_01648	0.00173989	0.0264774	-1.39837	0.446567	4.29002	0.75074	0.0231167	0.182019	0.276016	0.276016	hypothetical protein	PA3323
OGPHKNMM_03175	0.00177131	0.026885	1.11115	0.355441	4.74911	0.42995	0.00942634	0.0650149	0.180081	0.180081	ferredoxin	PA1931
OGPHKNMM_04783	0.00182157	0.0275756	-1.53094	0.49102	5.70118	0.992456	0.00536508	0.356286	0.164908	0.356286	resistance-nodulation-cell division (RND) multidrug efflux transporter MexD	mexD
OGPHKNMM_03091	0.00183561	0.0277157	1.69878	0.545246	7.05322	0.917466	0.00135922	0.0632806	0.444581	0.444581	multidrug efflux protein	mexY
OGPHKNMM_04876	0.00189992	0.0286122	-1.15288	0.371244	5.00443	0.564124	0.0102041	0.196529	0.150252	0.196529	hypothetical protein	PA4677
OGPHKNMM_03007	0.00196831	0.0295654	1.01681	0.328537	5.63146	0.341857	0.00414518	0.0354604	0.15776	0.15776	cysteine synthase	PA2104
OGPHKNMM_00762	0.00201002	0.0301139	-0.970322	0.314147	5.31685	0.334868	0.00608975	0.0594236	0.141943	0.141943	monooxygenase	pqsL
OGPHKNMM_04040	0.00203486	0.0304075	-3.36719	1.09144	4.54256	4.83086	0.0383883	1.74846	0.220479	1.74846	flagellar basal body rod protein FlgC	flgC
OGPHKNMM_05786	0.00211392	0.0315077	0.962622	0.313176	5.26741	0.367975	0.00588307	0.106596	0.141236	0.141236	ATP synthase subunit epsilon	atpC
OGPHKNMM_01437	0.00219957	0.0327003	-1.66486	0.543739	4.73937	1.18631	0.0192282	0.424251	0.181511	0.424251	outer membrane porin F	motY
OGPHKNMM_04022	0.00221557	0.03277	-1.94816	0.636715	4.26275	1.62508	0.0260284	0.582081	0.282628	0.582081	hypothetical protein	PA1096
OGPHKNMM_04450	0.00221389	0.03277	1.53321	0.501062	6.78528	0.789542	0.00151097	0.103886	0.375084	0.375084	error-prone DNA polymerase	PA0669
OGPHKNMM_03389	0.00226716	0.0334478	1.23056	0.403091	6.21154	0.493756	0.00239906	0.046945	0.241324	0.241324	hypothetical protein	PA1731
OGPHKNMM_05089	0.0023048	0.0339169	2.68867	0.88215	6.87405	3.1025	0.00250753	1.16478	0.397638	1.16478	OsmE family transcriptional regulator	osmE
OGPHKNMM_01204	0.00231629	0.0339997	-1.07281	0.352162	4.79341	0.451221	0.0117431	0.120686	0.174284	0.174284	transcriptional regulator	nagR
OGPHKNMM_03243	0.00234094	0.0342747	1.54536	0.507812	6.82575	0.902325	0.00150551	0.230845	0.385305	0.385305	hypothetical protein	PA1866
OGPHKNMM_02016	0.0023777	0.0347252	1.39262	0.458327	6.30713	0.833894	0.00224782	0.312848	0.261927	0.312848	hypothetical protein	PA2971
OGPHKNMM_00726	0.00243881	0.0355282	2.44948	0.808186	9.02069	2.06307	0.00019494	0.328668	0.979553	0.979553	dihydroaeruginoic acid synthetase	pchE
OGPHKNMM_04379	0.00244714	0.0355601	-1.32048	0.435829	4.64086	0.751033	0.0155693	0.269351	0.199078	0.269351	hypothetical protein	PA0751
OGPHKNMM_01202	0.00247816	0.0359209	-1.37301	0.453739	4.56588	0.812604	0.0187869	0.290032	0.215208	0.290032	aminotransferase	PA3759
OGPHKNMM_00727	0.00250467	0.0362146	2.44951	0.810352	9.04373	2.10078	0.000202206	0.375733	0.984804	0.984804	pyochelin synthetase	pchF
OGPHKNMM_04970	0.00254002	0.0366344	2.33763	0.774426	8.17659	2.35904	0.000535725	0.899069	0.760665	0.899069	DNA repair protein RecN	recN
OGPHKNMM_02942	0.00256055	0.0368389	1.59318	0.528226	6.94921	0.925322	0.00142231	0.203396	0.417112	0.417112	4-alpha-glucanotransferase	PA2163
OGPHKNMM_02442	0.0025895	0.0371632	-1.18233	0.392452	4.88376	0.604197	0.0121541	0.218874	0.163029	0.218874	major facilitator superfamily transporter	PA2589
OGPHKNMM_04273	0.00262239	0.0375422	-1.01865	0.33855	5.34662	0.448832	0.00661312	0.165311	0.142603	0.165311	hypothetical protein	PA0855
OGPHKNMM_00127	0.00264257	0.0377253	-0.945414	0.314454	5.34794	0.344901	0.00568611	0.0902622	0.142636	0.142636	C4-dicarboxylate transporter DctA	PA0119
OGPHKNMM_04014	0.00265068	0.0377253	-0.953262	0.317163	5.44104	0.384293	0.00531764	0.134283	0.145571	0.145571	flagellum-specific ATP synthase	fliI
OGPHKNMM_04038	0.00265469	0.0377253	-2.64071	0.878736	6.49631	3.01862	0.00365265	1.15461	0.305418	1.15461	flagellar hook protein FlgE	flgE
OGPHKNMM_01647	0.00269463	0.0381992	-0.942831	0.314216	5.29734	0.32347	0.00649551	0.0644931	0.141602	0.141602	short-chain dehydrogenase	PA3324
OGPHKNMM_00730	0.00271727	0.0384261	1.78494	0.59537	7.36836	1.1716	0.000821997	0.268918	0.530876	0.530876	ABC transporter ATP-binding protein	PA4222
OGPHKNMM_03942	0.00273589	0.0385954	1.5411	0.514394	3.90894	0.93726	0.0257815	0.255172	0.371121	0.371121	nitrate reductase biosynthesis protein NapD	napD
OGPHKNMM_05404	0.00278185	0.0391485	1.27682	0.426906	6.34851	0.678452	0.0021197	0.234594	0.271254	0.271254	hypothetical protein	PA5182
OGPHKNMM_00550	0.00284423	0.0398489	1.98713	0.665909	4.97529	1.71673	0.0108149	0.654337	0.152953	0.654337	hypothetical protein	PA0553
OGPHKNMM_04041	0.00284537	0.0398489	-3.29053	1.10274	5.10342	4.70752	0.0233953	1.80065	0.143637	1.80065	flagellar basal-body rod protein FlgB	flgB
OGPHKNMM_04586	0.00298817	0.0417479	1.61588	0.544259	6.87172	1.13878	0.00130795	0.443019	0.397041	0.443019	cell division protein FtsA	ftsA
OGPHKNMM_02955	0.0030027	0.0418502	1.81958	0.613178	5.89148	1.44445	0.00627591	0.557705	0.187864	0.557705	hypothetical protein	PA2150
OGPHKNMM_00214	0.00302786	0.0420995	-1.61087	0.543313	3.79476	1.01288	0.0496219	0.243395	0.393162	0.393162	malonate decarboxylase subunit gamma	mdcE
OGPHKNMM_05714	0.00308155	0.0427436	1.89628	0.640747	5.71018	1.57143	0.00498665	0.610848	0.165906	0.610848	hypothetical protein	PA5482
OGPHKNMM_03868	0.00311495	0.0430319	1.30876	0.442722	6.43834	0.661083	0.00202841	0.182008	0.291976	0.291976	alkaline protease secretion protein AprF	aprF
OGPHKNMM_04862	0.00311718	0.0430319	0.929648	0.314502	5.35338	0.33471	0.00559225	0.0887029	0.142775	0.142775	GTP-dependent nucleic acid-binding protein EngD	PA4673
OGPHKNMM_04872	0.0032144	0.0442267	1.6648	0.565018	3.57956	1.00211	0.0493402	0.163969	0.429527	0.429527		PA4673.1
OGPHKNMM_05051	0.00321898	0.0442267	1.04613	0.355099	5.87655	0.383256	0.00312086	0.0655565	0.186022	0.186022	arginine decarboxylase	speA
OGPHKNMM_04589	0.00322827	0.0442494	1.44842	0.491803	6.53897	0.919621	0.00184315	0.360962	0.315314	0.360962	UDP-N-acetylmuramate--L-alanine ligase	murC
OGPHKNMM_02307	0.00324067	0.0443147	1.0666	0.362305	4.70494	0.498558	0.00985141	0.186731	0.187046	0.187046	hypothetical protein	PA2722
OGPHKNMM_02236	0.00326882	0.0445944	-1.09915	0.373699	4.93173	0.530018	0.00885309	0.200624	0.157491	0.200624	NADH pyrophosphatase	PA2769
OGPHKNMM_00312	0.00333744	0.0454237	-1.16038	0.395385	4.558	0.569476	0.0175122	0.1894	0.216981	0.216981	acetylpolyamine aminohydrolase	PA0321
OGPHKNMM_01326	0.00337349	0.045699	1.71398	0.584679	6.76156	1.29154	0.00156886	0.511206	0.369145	0.511206	enolase	eno
OGPHKNMM_02911	0.00338132	0.045699	1.40542	0.479542	5.43595	0.868516	0.00782855	0.337112	0.145385	0.337112	Hypoxic response protein 1	PA2192
OGPHKNMM_04026	0.00337587	0.045699	-3.33752	1.13859	6.45178	4.89738	0.00521843	1.93938	0.295099	1.93938	B-type flagellin	fliC
OGPHKNMM_00560	0.00338966	0.0457052	1.21183	0.413594	6.27321	0.608394	0.00214569	0.207649	0.254444	0.254444	Inner membrane protein YhaI	PA0563
OGPHKNMM_03282	0.00340597	0.0458186	1.83092	0.625207	5.88972	1.47474	0.00389098	0.582435	0.187647	0.582435	hypothetical protein	PA1830
OGPHKNMM_01700	0.00346006	0.0464384	1.24262	0.42503	4.86344	0.680011	0.0121724	0.258803	0.165499	0.258803	hypothetical protein	PA3273
OGPHKNMM_04357	0.00349025	0.0467207	0.921984	0.315651	5.41589	0.301149	0.00477753	0.0528883	0.144676	0.144676	GTPase Era	era
OGPHKNMM_05654	0.0034972	0.0467207	1.57148	0.538129	5.68678	1.08837	0.0044805	0.429893	0.163344	0.429893	hypothetical protein	PA5423
OGPHKNMM_04564	0.00354085	0.0470909	1.63946	0.562151	5.79038	1.18557	0.00403567	0.469985	0.175343	0.469985	co-chaperonin GroES	groES
OGPHKNMM_04784	0.00354116	0.0470909	-2.62295	0.899384	4.29182	3.03462	0.0812898	1.13205	0.275588	1.13205	resistance-nodulation-cell division (RND) multidrug efflux membrane fusion protein MexC	mexC
OGPHKNMM_02122	0.00369953	0.0490844	-1.34146	0.462142	5.10992	0.796148	0.00976702	0.310596	0.143364	0.310596	chemotaxis transducer	PA2867
OGPHKNMM_05400	0.0037817	0.05006	1.81469	0.626659	7.38352	1.45917	0.000924916	0.588127	0.535122	0.588127	hypothetical protein	PA5178
OGPHKNMM_04778	0.00392316	0.0518144	-1.0028	0.347679	4.81745	0.432885	0.0100751	0.153926	0.171246	0.171246	ABC transporter ATP-binding protein	PA4594
OGPHKNMM_05667	0.003941	0.0519317	1.55021	0.537736	7.00848	0.8974	0.00104683	0.219521	0.432693	0.432693	acetyl-CoA carboxylase subunit alpha	PA5436
OGPHKNMM_03009	0.00395805	0.0520381	1.09229	0.379072	4.61696	0.420854	0.0115109	0.0671451	0.204033	0.204033	hypothetical protein	PA2102
OGPHKNMM_00386	0.00399243	0.0523712	1.09569	0.380611	5.00766	0.533996	0.00751953	0.209777	0.149971	0.209777	hypothetical protein	PA0392
OGPHKNMM_05278	0.0040355	0.0528167	1.80194	0.626681	7.57207	1.20566	0.000694093	0.288754	0.588399	0.588399	polyhydroxyalkanoate synthesis protein PhaF	PA5061
OGPHKNMM_05023	0.00417151	0.0544739	-1.49461	0.521699	4.32906	0.996762	0.0254003	0.382854	0.266903	0.382854	lipase LipC	lipC
OGPHKNMM_01199	0.00424722	0.0553379	1.07288	0.375238	4.63635	0.441453	0.0112089	0.108958	0.199997	0.199997	hypothetical protein	PA3762
OGPHKNMM_01422	0.00428662	0.0556652	1.21918	0.426845	5.52383	0.664558	0.0050572	0.268238	0.149355	0.268238	glycosyltransferase alg8	alg8
OGPHKNMM_02618	0.00429154	0.0556652	-1.07117	0.375074	4.64425	0.398995	0.0126262	0.0558383	0.198394	0.198394	cytochrome C	PA2482
OGPHKNMM_05415	0.00432084	0.0559202	1.21965	0.427387	6.35164	0.627267	0.0020222	0.224233	0.271967	0.271967	phosphoenolpyruvate carboxykinase	pckA
OGPHKNMM_01233	0.00440969	0.056943	1.4562	0.511437	6.17861	0.950034	0.00365181	0.3887	0.234618	0.3887	Inner membrane protein YqiK	PA3729
OGPHKNMM_01945	0.00446711	0.0575562	2.32308	0.817082	6.4472	2.42016	0.0033066	0.998129	0.294034	0.998129	hypothetical protein	PA3040
OGPHKNMM_03707	0.00453576	0.0583112	-1.19477	0.420949	5.54332	0.640879	0.00526741	0.260529	0.150597	0.260529	sodium:solute symport protein	PA1418
OGPHKNMM_05536	0.00464866	0.0596304	-0.896707	0.31681	5.42246	0.293077	0.00564965	0.0591659	0.144903	0.144903	major facilitator superfamily transporter	PA5311
OGPHKNMM_03636	0.00469166	0.0599636	-1.00411	0.355126	5.63878	0.453808	0.00440239	0.184769	0.158456	0.184769	Baeyer-Villiger monooxygenase	PA1488
OGPHKNMM_04025	0.00469532	0.0599636	-2.34446	0.829244	4.09512	2.47412	0.0354597	0.996009	0.325848	0.996009	hypothetical protein	PA1093
OGPHKNMM_02863	0.00484294	0.061713	-1.48595	0.527439	4.60589	0.996246	0.0218835	0.395404	0.206396	0.395404	hypothetical protein
OGPHKNMM_00058	0.00490763	0.0624	-1.25604	0.446507	5.60774	0.712534	0.00522369	0.293829	0.155603	0.293829	hypothetical protein	PA0052
OGPHKNMM_05409	0.00499231	0.0633379	-0.917031	0.326633	5.19671	0.380311	0.00776605	0.152267	0.141252	0.152267	iron-containing alcohol dehydrogenase	PA5186
OGPHKNMM_05347	0.00507297	0.0642207	1.00292	0.357885	4.73455	0.44779	0.00988081	0.172661	0.182241	0.182241	Thiosulfate sulfurtransferase GlpE	PA5130
OGPHKNMM_03031	0.00519518	0.0656245	-0.903089	0.323146	5.03671	0.337344	0.00901033	0.10683	0.147625	0.147625	kynureninase KynU	kynU
OGPHKNMM_05777	0.00541658	0.0682725	-0.874368	0.31439	5.1603	0.275353	0.00643685	0.0510599	0.141825	0.141825	C4-dicarboxylate transporter	PA5544
OGPHKNMM_03873	0.00545834	0.0686496	1.28393	0.462068	6.55153	0.639803	0.00200447	0.17957	0.318256	0.318256	sensor/response regulator hybrid protein	PA1243
OGPHKNMM_02957	0.00550797	0.0689746	1.52017	0.547666	4.75621	1.0532	0.0153342	0.434573	0.17908	0.434573	transporter	PA2148
OGPHKNMM_04979	0.00550402	0.0689746	-0.872608	0.314345	5.2967	0.314339	0.00662757	0.100754	0.141592	0.141592	ferredoxin	PA4772
OGPHKNMM_00891	0.0055443	0.0692751	1.41216	0.509149	6.20488	0.909342	0.00255794	0.38629	0.23995	0.38629	outer membrane protein OprG	oprG
OGPHKNMM_03086	0.00555587	0.0692751	1.53637	0.554065	6.07747	1.07651	0.00302316	0.457458	0.215573	0.457458	UTP-glucose-1-phosphate uridylyltransferase	galU
OGPHKNMM_02047	0.00572616	0.0712411	-1.00085	0.362224	4.71869	0.375544	0.0120594	0.0817354	0.18475	0.18475	hypothetical protein	PA2941
OGPHKNMM_05694	0.00573811	0.0712411	1.20798	0.437298	6.40814	0.605631	0.00187812	0.207951	0.284966	0.284966	hypothetical protein	PA5461
OGPHKNMM_02937	0.005776	0.0715583	1.23888	0.44883	4.85387	0.702183	0.012545	0.289628	0.166681	0.289628	hypothetical protein	PA2168
OGPHKNMM_00390	0.00580202	0.0717273	1.21298	0.439682	6.13421	0.673379	0.00243412	0.287546	0.225952	0.287546	twitching motility protein PilU	pilU
OGPHKNMM_03388	0.00584361	0.0720878	1.05483	0.38268	6.08643	0.419109	0.00250873	0.104128	0.217157	0.217157	protein-glutamine gamma-glutamyltransferase	PA1732
OGPHKNMM_04104	0.00597789	0.0735877	-1.04323	0.379494	4.68408	0.499316	0.013518	0.202506	0.190736	0.202506	thiolase	PA1016
OGPHKNMM_04668	0.00612822	0.0751193	1.39462	0.508828	6.83053	0.833657	0.00183828	0.310875	0.386521	0.386521	hypothetical protein	magD
OGPHKNMM_05112	0.0061246	0.0751193	-0.880675	0.321293	5.52878	0.274824	0.00518615	0.047498	0.149658	0.149658	aldehyde dehydrogenase	PA4899
OGPHKNMM_04500	0.00621333	0.0760019	1.06357	0.388689	4.56566	0.439867	0.0113625	0.114276	0.215257	0.215257	hypothetical protein	PA4324
OGPHKNMM_04590	0.00623843	0.0761483	1.02894	0.376215	6.04253	0.447135	0.00270609	0.159192	0.209601	0.209601	undecaprenyldiphospho-muramoylpentapeptide beta-N- acetylglucosaminyltransferase	murG
OGPHKNMM_00777	0.00627743	0.0764634	-1.87645	0.686608	6.75859	1.62204	0.00238925	0.704757	0.368403	0.704757	endopeptidase IV	piv
OGPHKNMM_00358	0.00630462	0.0766335	-0.872726	0.319504	5.50557	0.247408	0.00480622	0.0188349	0.148318	0.148318	coniferyl aldehyde dehydrogenase	laoC
OGPHKNMM_04030	0.00637936	0.0773797	-1.70005	0.623272	5.51127	1.33321	0.0067818	0.575921	0.148628	0.575921	Aklanonic acid methyltransferase DnrC	PA1088
OGPHKNMM_04563	0.00651582	0.07887	1.82776	0.671816	7.88012	1.32226	0.000535315	0.399529	0.676469	0.676469	molecular chaperone GroEL	groEL
OGPHKNMM_02444	0.00657802	0.079457	-1.53509	0.564894	5.79909	1.08988	0.00455221	0.474106	0.17641	0.474106	2-heptyl-3-hydroxy-4(1H)-quinolone synthase	pqsH
OGPHKNMM_04200	0.00667425	0.0804518	0.983153	0.362429	5.64983	0.447603	0.00387516	0.193157	0.159532	0.193157	DNA polymerase IV	dinB
OGPHKNMM_01735	0.00671594	0.0807676	1.16986	0.431587	4.75386	0.634096	0.00987773	0.269523	0.179407	0.269523	cell division topological specificity factor MinE	minE
OGPHKNMM_04201	0.00672831	0.0807676	1.4254	0.525978	3.83199	0.795606	0.0287715	0.203823	0.386208	0.386208		PA0922.1
OGPHKNMM_02856	0.00681385	0.0815606	0.852891	0.315208	5.13733	0.335806	0.00662102	0.140352	0.142413	0.142413	hypothetical protein	PA2222
OGPHKNMM_03813	0.00682251	0.0815606	1.17075	0.432747	6.38225	0.487345	0.00192026	0.0932679	0.278984	0.278984	heme utilization protein	hxuA
OGPHKNMM_00773	0.00692569	0.082454	-0.86643	0.320853	5.05872	0.300488	0.0083382	0.0857592	0.146082	0.146082	porin	PA4179
OGPHKNMM_01502	0.00692079	0.082454	1.24406	0.460654	6.54497	0.569453	0.00158525	0.129853	0.316717	0.316717	Glutamyl aminopeptidase	PA3461
OGPHKNMM_02326	0.00699018	0.0829205	1.47736	0.547715	3.70123	0.884172	0.0401767	0.246567	0.409812	0.409812	hypothetical protein	tsi2
OGPHKNMM_03654	0.00699347	0.0829205	1.51401	0.561336	5.89488	1.06579	0.00347758	0.46917	0.188282	0.46917	hypothetical protein	PA1471
OGPHKNMM_04027	0.00701911	0.0830547	-1.46697	0.544143	7.04649	0.791813	0.00135093	0.18141	0.442786	0.442786	flagellar glycosyl transferase FgtA	fgtA
OGPHKNMM_04587	0.00712295	0.0841117	1.64882	0.612706	6.34759	1.26607	0.00242921	0.560684	0.271046	0.560684	cell division protein FtsQ	ftsQ
OGPHKNMM_03708	0.00714381	0.0841866	-1.17298	0.436041	4.81929	0.640922	0.0124895	0.272708	0.171015	0.272708	acetolactate synthase	PA1417
OGPHKNMM_03352	0.00719554	0.0845662	1.36655	0.508456	6.26555	0.870474	0.00227283	0.385518	0.252779	0.385518	hypothetical protein	PA1767
OGPHKNMM_03722	0.0072052	0.0845662	1.57971	0.587864	5.24542	1.16335	0.00682356	0.511552	0.1411	0.511552	transcriptional regulator	PA1403
OGPHKNMM_00415	0.00727858	0.0852466	-0.930448	0.346688	5.24209	0.403951	0.00786886	0.17242	0.14109	0.17242	Putrescine oxidase	PA0421
OGPHKNMM_05196	0.00729257	0.0852466	-1.84498	0.68761	4.19147	1.58856	0.0475357	0.661676	0.300644	0.661676	enoyl-CoA hydratase	PA4980
OGPHKNMM_04670	0.00747481	0.0872011	1.15263	0.430904	6.37041	0.490464	0.00225786	0.112611	0.27626	0.27626	hypothetical protein	magB
OGPHKNMM_04605	0.00749566	0.0872688	1.46992	0.549712	5.30984	1.01082	0.00610111	0.447174	0.141812	0.447174	ClpXP protease specificity-enhancing factor	sspB
OGPHKNMM_04792	0.00770838	0.0895655	2.03433	0.763471	7.35498	1.94102	0.00119733	0.873135	0.527138	0.873135	hypothetical protein	PA4607
OGPHKNMM_00642	0.00777952	0.0902113	0.934098	0.350968	4.78681	0.366189	0.00965259	0.120881	0.175115	0.175115	hypothetical protein	PA0648
OGPHKNMM_03041	0.00780354	0.0903092	-1.16658	0.438491	5.49278	0.639005	0.00710821	0.281303	0.147667	0.281303	carbamoyl transferase	PA2069
OGPHKNMM_01863	0.00782821	0.0903357	-1.19114	0.447898	5.03143	0.666376	0.0102192	0.2907	0.148027	0.2907	ubiquinone/menaquinone biosynthesis methyltransferase	PA3119
OGPHKNMM_05766	0.00783699	0.0903357	1.75471	0.659909	6.02434	1.44628	0.0031817	0.650039	0.206625	0.650039	hypothetical protein	PA5533
OGPHKNMM_04202	0.00787216	0.0905611	2.80968	1.05726	5.82669	3.70966	0.00727965	1.66943	0.179824	1.66943	hypothetical protein	PA0922
OGPHKNMM_01323	0.0079775	0.0914102	-0.837061	0.315512	5.38203	0.307592	0.00574193	0.115996	0.14358	0.14358	tRNA(Ile)-lysidine synthase	PA3638
OGPHKNMM_04299	0.00796746	0.0914102	-1.01842	0.38381	4.59694	0.340647	0.012634	0.0242327	0.208332	0.208332	hydrolase	PA0829
OGPHKNMM_01523	0.00805133	0.0920741	0.887082	0.334759	4.90862	0.33232	0.00799593	0.112311	0.1601	0.1601	type III effector protein	PA3440.1
OGPHKNMM_04592	0.00810963	0.0925584	1.55477	0.587267	6.70512	1.13905	0.00157204	0.515751	0.355163	0.515751	UDP-N-acetylmuramoyl-L-alanyl-D-glutamate synthetase	murD
OGPHKNMM_04029	0.00833432	0.094936	-1.55682	0.590104	4.40729	1.14498	0.0204524	0.501882	0.250138	0.501882	phosphoserine phosphatase	PA1089
OGPHKNMM_05763	0.00837508	0.0952132	-1.1916	0.451953	5.16643	0.671088	0.00799755	0.298395	0.141698	0.298395	MFS dicarboxylate transporter	PA5530
OGPHKNMM_01942	0.00848908	0.0963203	0.91027	0.345851	5.79664	0.289422	0.00330932	0.047746	0.17611	0.17611	deoxyguanosinetriphosphate triphosphohydrolase	PA3043
OGPHKNMM_02017	0.00857803	0.0971395	1.55393	0.591203	5.03226	1.14384	0.00885902	0.515422	0.147963	0.515422	50S ribosomal protein L32	rpmF
OGPHKNMM_01861	0.00878431	0.0992815	-0.911379	0.34781	5.81052	0.289632	0.00363757	0.0469236	0.17782	0.17782	3-isopropylmalate dehydratase large subunit	leuC
OGPHKNMM_04909	0.00882834	0.099585	0.820367	0.313281	5.21223	0.244629	0.00608604	0.0473242	0.141131	0.141131	cAMP-binding protein A	cbpA
OGPHKNMM_04525	0.00900701	0.101316	-0.827868	0.316974	5.12325	0.321413	0.00784239	0.136911	0.142866	0.142866	hypothetical protein	PA4349
OGPHKNMM_04622	0.00901671	0.101316	0.831307	0.318335	5.0847	0.2458	0.00746382	0.0406341	0.144542	0.144542	murein hydrolase B	mltB1
OGPHKNMM_03706	0.00923414	0.103558	-1.03377	0.397104	5.77099	0.509831	0.0045726	0.231965	0.172989	0.231965	transporter	PA1419
OGPHKNMM_02128	0.00949135	0.106237	-1.33072	0.513033	5.65983	0.847088	0.00520126	0.389603	0.160533	0.389603	lactonizing lipase	lipA
OGPHKNMM_04761	0.00952547	0.106414	1.22321	0.471808	6.32704	0.715993	0.0021252	0.331779	0.266391	0.331779	hypothetical protein	PA4578
OGPHKNMM_04799	0.00955149	0.106499	1.50505	0.58073	6.68608	1.08425	0.00167737	0.504193	0.350495	0.504193	large-conductance mechanosensitive channel	mscL
OGPHKNMM_04849	0.00982515	0.10934	2.38443	0.923509	7.23086	2.72909	0.00165684	1.27765	0.492729	1.27765	lipid A 3-O-deacylase	pagL
OGPHKNMM_00443	0.00989368	0.109892	0.925835	0.358917	5.65243	0.411737	0.00372363	0.189508	0.15979	0.189508	acyl-CoA thioesterase	PA0449
OGPHKNMM_00974	0.0100217	0.111101	1.23669	0.480255	6.66157	0.591952	0.00144437	0.164966	0.344523	0.344523	PhoH-like protein	PA3981
OGPHKNMM_02049	0.0103322	0.114325	1.57371	0.613652	7.48651	1.15406	0.000728868	0.513125	0.564124	0.564124	aminopeptidase	PA2939
OGPHKNMM_00564	0.0104372	0.114863	2.0892	0.815774	5.56	2.10801	0.00655922	0.991671	0.151764	0.991671	hypothetical protein	PA0567
OGPHKNMM_02421	0.0104593	0.114863	0.842717	0.329152	5.64243	0.250842	0.00370374	0.0435343	0.158808	0.158808	anthranilate phosphoribosyltransferase	PA2609
OGPHKNMM_03995	0.0104314	0.114863	0.804523	0.314121	5.16245	0.228572	0.00622875	0.0367645	0.141779	0.141779	hypothetical protein	yfiR
OGPHKNMM_04039	0.0104601	0.114863	-2.828	1.10459	5.35668	3.86342	0.0126458	1.81752	0.142861	1.81752	flagellar basal body rod modification protein	flgD
OGPHKNMM_04491	0.0105644	0.11579	2.20672	0.863085	7.95156	2.35478	0.000698213	1.11667	0.696886	1.11667	transcriptional regulator MvaT	mvaT
OGPHKNMM_04978	0.0106562	0.116575	-0.979409	0.383514	5.38605	0.464272	0.00635758	0.214267	0.143703	0.214267	L-lactate dehydrogenase	lldD
OGPHKNMM_02333	0.010699	0.116822	0.947437	0.371197	6.00703	0.292319	0.00279855	0.0259867	0.203883	0.203883	transcriptional regulator	PA2696
OGPHKNMM_04734	0.0108051	0.11776	1.13098	0.443705	5.06797	0.619982	0.00739353	0.287918	0.145497	0.287918	type 4 fimbrial biogenesis protein PilV	pilV
OGPHKNMM_03794	0.0108788	0.11834	0.813094	0.31929	5.50097	0.314079	0.00484292	0.139835	0.148076	0.148076	protoheme IX farnesyltransferase	cyoE
OGPHKNMM_02967	0.011025	0.119706	1.82329	0.717291	5.33593	1.61472	0.0135104	0.758249	0.142348	0.758249	Nicotinamide-nucleotide amidohydrolase PncC	PA2141
OGPHKNMM_02362	0.0111069	0.12037	2.42058	0.95324	7.10816	2.84816	0.00183071	1.36117	0.459317	1.36117	transcriptional regulator MvaT	mvaU
OGPHKNMM_01750	0.011181	0.120947	0.979054	0.385912	6.08649	0.466278	0.00246083	0.220931	0.217167	0.220931	hypothetical protein	PA3230
OGPHKNMM_04493	0.0117291	0.126404	0.788558	0.312896	5.30095	0.278396	0.00519633	0.109615	0.141659	0.141659	hypothetical protein	PA4317
OGPHKNMM_01467	0.0117643	0.126548	1.4427	0.572696	4.02898	1.01799	0.0239981	0.467972	0.342929	0.467972	hypothetical protein	PA3496
OGPHKNMM_02127	0.0118271	0.126753	-1.55844	0.6191	4.41858	1.18856	0.0247737	0.550153	0.247876	0.550153	lipase chaperone	lipH
OGPHKNMM_03008	0.0118178	0.126753	0.89543	0.355677	5.88462	0.325827	0.00273914	0.103872	0.18702	0.18702	molybdopterin biosynthesis protein MoeB	PA2103
OGPHKNMM_02860	0.0118967	0.127264	-0.855771	0.340241	4.88044	0.308941	0.0102173	0.10133	0.163428	0.163428	Ycf48-like protein
OGPHKNMM_04942	0.0121195	0.129409	1.48214	0.590812	4.57558	1.07789	0.0126053	0.510983	0.213038	0.510983	hypothetical protein	PA4736
OGPHKNMM_04594	0.0123068	0.131167	1.26447	0.505136	6.81074	0.769278	0.00124072	0.360776	0.381503	0.381503	UDP-N-acetylmuramoyl-tripeptide--D-alanyl-D- alanine ligase	murF
OGPHKNMM_03548	0.0123796	0.131701	0.796103	0.318297	5.06549	0.280069	0.00631934	0.106099	0.14565	0.14565	DNA polymerase III PolC-type	PA1575
OGPHKNMM_03004	0.0124369	0.132014	1.1978	0.479216	4.76855	0.705996	0.0120539	0.332418	0.177421	0.332418	hypothetical protein	PA2107
OGPHKNMM_05194	0.0124545	0.132014	-1.61262	0.645307	5.12491	1.27987	0.0123807	0.612251	0.142809	0.612251	pimeloyl-CoA synthetase	PA4978
OGPHKNMM_02378	0.0125686	0.132737	-0.799549	0.320362	5.19279	0.314942	0.00708694	0.146861	0.141294	0.146861	methyl-accepting chemotaxis protein	PA2652
OGPHKNMM_04287	0.0125673	0.132737	-1.06537	0.426867	4.38872	0.543662	0.0194057	0.234538	0.253917	0.253917	DegV domain-containing protein	PA0841
OGPHKNMM_02253	0.0125947	0.132771	0.816095	0.327089	4.97459	0.305533	0.00745867	0.124704	0.153022	0.153022	ecotin	eco
OGPHKNMM_02210	0.0126531	0.133145	1.46849	0.588955	4.49088	1.06318	0.0146288	0.505674	0.232233	0.505674	hypothetical protein	PA2791
OGPHKNMM_03351	0.012736	0.133774	1.32109	0.530332	5.49092	0.86109	0.00507256	0.416806	0.147577	0.416806	hypothetical protein	PA1768
OGPHKNMM_05787	0.0127637	0.133823	1.52555	0.612597	6.49356	1.14852	0.00200982	0.560902	0.304782	0.560902	ATP synthase subunit beta	atpD
OGPHKNMM_00184	0.0128874	0.134633	1.35346	0.544243	3.75783	0.887062	0.0444206	0.377461	0.39988	0.39988	purine-binding chemotaxis protein	PA0177
OGPHKNMM_02422	0.0128865	0.134633	1.27238	0.511636	4.45988	0.799812	0.0144369	0.37822	0.239137	0.37822	Sulfurtransferase TusE	PA2608
OGPHKNMM_02588	0.0129361	0.134899	-1.00992	0.406323	4.49446	0.492952	0.0162222	0.217488	0.231425	0.231425	transcriptional regulator CatR	catR
OGPHKNMM_04486	0.0129644	0.134951	1.2952	0.521259	6.90816	0.75781	0.00113225	0.317056	0.406434	0.406434	glycosyl transferase family protein	PA4311
OGPHKNMM_03552	0.0131603	0.136745	1.61454	0.651183	5.4583	1.29087	0.00574481	0.630314	0.146218	0.630314	hypothetical protein	PA1571
OGPHKNMM_04595	0.0133159	0.138113	1.32848	0.536716	7.00225	0.829335	0.00104941	0.373793	0.431047	0.431047	UDP-N-acetylmuramoylalanyl-D-glutamate--2, 6-diaminopimelate ligase	murE
OGPHKNMM_03118	0.013375	0.138479	-0.780445	0.315507	5.38662	0.253584	0.00559623	0.0829739	0.14372	0.14372	sensor histidine kinase	ercS
OGPHKNMM_01152	0.0134275	0.138528	1.74386	0.705379	6.4494	1.50938	0.00239885	0.743941	0.294545	0.743941	hypothetical protein	PA3808
OGPHKNMM_02719	0.0134125	0.138528	-0.775073	0.313462	5.26499	0.202229	0.00617244	0.0213375	0.141215	0.141215	L-lactate dehydrogenase	lldA
OGPHKNMM_04588	0.0136141	0.140203	1.5052	0.610064	6.37331	1.12631	0.00225656	0.556011	0.276927	0.556011	D-alanine--D-alanine ligase	ddlB
OGPHKNMM_02922	0.0137766	0.141611	1.24978	0.507416	5.97693	0.777552	0.00381551	0.38239	0.199319	0.38239	glutamate--cysteine ligase	PA2181
OGPHKNMM_03187	0.0137996	0.141611	1.8058	0.733339	1.31294	1.62362	0.211311	0.595368	0.284914	0.595368	hypothetical protein
OGPHKNMM_05789	0.0138817	0.142202	1.5644	0.635854	6.55914	1.21938	0.0019895	0.604477	0.320041	0.604477	ATP synthase subunit alpha	atpA
OGPHKNMM_04945	0.0139641	0.142793	2.13739	0.8695	6.24182	2.27777	0.0033412	1.1307	0.247682	1.1307	Osmotically-inducible protein Y	PA4739
OGPHKNMM_03239	0.0143772	0.146759	0.802049	0.327675	4.97083	0.210367	0.00766395	0.0140635	0.153392	0.153392	acyl carrier protein	acp1
OGPHKNMM_01149	0.0145083	0.147836	1.58489	0.648369	6.80855	1.25802	0.00147161	0.629103	0.380949	0.629103	co-chaperone HscB	hscB
OGPHKNMM_03503	0.0146523	0.149042	-0.839414	0.343901	4.84536	0.299202	0.00966261	0.100109	0.167739	0.167739	transcriptional regulator	PA1619
OGPHKNMM_02910	0.0149142	0.151176	1.31287	0.539288	4.11204	0.866087	0.0297527	0.406494	0.321412	0.406494	hydrogen cyanide synthase subunit HcnA	hcnA
OGPHKNMM_04991	0.0149054	0.151176	-1.06022	0.435468	5.06387	0.56478	0.0101071	0.274342	0.145751	0.274342	putative inner membrane transporter YedA	PA4783
OGPHKNMM_04217	0.0149993	0.151773	-0.99768	0.410163	4.46546	0.343249	0.0144403	0.0413583	0.237911	0.237911	hypothetical protein	alpA
OGPHKNMM_04144	0.0153116	0.154394	1.17617	0.485032	4.09456	0.697318	0.00949809	0.343386	0.325994	0.343386		PA0976.1
OGPHKNMM_04721	0.0153116	0.154394	1.17617	0.485032	4.09456	0.697318	0.00949809	0.343386	0.325994	0.343386		PA0976.1
OGPHKNMM_03585	0.0154545	0.155565	-0.788605	0.325661	5.59431	0.287538	0.00463052	0.121581	0.154452	0.154452	transcriptional regulator	PA1539
OGPHKNMM_05568	0.0156324	0.157082	-0.810315	0.335203	4.90978	0.216905	0.00857519	0.016328	0.159966	0.159966	hypothetical protein	PA5343
OGPHKNMM_02943	0.0157147	0.157636	1.40776	0.58281	7.2879	0.819767	0.00102948	0.280505	0.508473	0.508473	malto-oligosyltrehalose synthase	PA2162
OGPHKNMM_01522	0.0157502	0.157719	1.15246	0.477278	4.10561	0.43178	0.0185928	0.0230696	0.323099	0.323099	molybdopterin-binding protein	PA3441
OGPHKNMM_03719	0.0158037	0.157983	-1.40768	0.583274	3.35433	0.626867	0.0509718	-0.0104786	0.459342	0.459342	hypothetical protein	PA1406
OGPHKNMM_02036	0.0159384	0.159055	1.20368	0.499385	6.77605	0.680988	0.0013094	0.306609	0.372769	0.372769	electron transfer flavoprotein subunit alpha	etfA
OGPHKNMM_02110	0.0160417	0.159537	-0.777817	0.323018	5.02753	0.204414	0.00818093	0.0204621	0.14833	0.14833	transcriptional regulator	PA2879
OGPHKNMM_03869	0.0160229	0.159537	1.01754	0.422497	6.32393	0.396353	0.00206519	0.105105	0.265691	0.265691	alkaline protease secretion protein AprE	aprE
OGPHKNMM_03318	0.0160772	0.159615	1.18301	0.491457	4.03215	0.57997	0.0201692	0.179972	0.342125	0.342125	hypothetical protein
OGPHKNMM_03929	0.0161672	0.160235	-0.756217	0.31442	5.22111	0.285635	0.0071961	0.135399	0.141093	0.141093	Acetyl-CoA:oxalate CoA-transferase	PA1188
OGPHKNMM_01150	0.0165625	0.16365	1.29486	0.540365	7.02453	0.640045	0.00104311	0.170261	0.436948	0.436948	chaperone protein HscA	hscA
OGPHKNMM_04683	0.0165682	0.16365	-0.920536	0.384172	4.59688	0.284695	0.0130389	0.0250602	0.208344	0.208344	ABC transporter permease	dppC
OGPHKNMM_01052	0.0166133	0.163817	-1.15895	0.483871	4.08811	0.481684	0.0235163	0.074905	0.327681	0.327681	hypothetical protein	PA3904
OGPHKNMM_02991	0.0168727	0.166091	1.1698	0.489562	5.6778	0.698132	0.00373474	0.355772	0.162389	0.355772	hypothetical protein
OGPHKNMM_00057	0.0169996	0.167058	-0.865594	0.362672	4.72175	0.358193	0.0130435	0.153728	0.184253	0.184253	phenazine-modifying protein	phzH
OGPHKNMM_00236	0.0170381	0.167094	-0.75105	0.314789	5.19005	0.274515	0.00731235	0.124303	0.141326	0.141326	transcriptional regulator	PA0233
OGPHKNMM_05671	0.017061	0.167094	-0.807596	0.338559	5.72944	0.29436	0.00384355	0.119528	0.16809	0.16809	glucose-6-phosphate 1-dehydrogenase	PA5439
OGPHKNMM_00437	0.0171033	0.167226	0.876304	0.367503	5.97549	0.378542	0.00348069	0.181731	0.199107	0.199107	D-hydantoinase/dihydropyrimidinase	dht
OGPHKNMM_03107	0.0173275	0.169133	-0.822455	0.345616	4.83249	0.253755	0.00982324	0.0537077	0.169352	0.169352	3-hydroxybutyrate dehydrogenase	bdhA
OGPHKNMM_02920	0.0173661	0.169225	1.37395	0.577565	5.11667	0.966619	0.0108352	0.489537	0.143103	0.489537	hypothetical protein	PA2183
OGPHKNMM_01504	0.0179573	0.1744	1.40685	0.594488	7.36294	0.864934	0.000762135	0.338191	0.529362	0.529362	glutamine amidotransferase	PA3459
OGPHKNMM_03624	0.0179498	0.1744	-0.760193	0.321211	5.04283	0.210029	0.00758958	0.0382364	0.147175	0.147175	2-hydroxy-3-oxopropionate reductase	PA1500
OGPHKNMM_02044	0.0180363	0.17465	-1.00979	0.426994	5.81159	0.52469	0.00442794	0.269058	0.177952	0.269058	cobaltochelatase subunit CobN	cobN
OGPHKNMM_04449	0.0180434	0.17465	1.44577	0.611389	5.85098	1.07563	0.00601668	0.554678	0.182847	0.554678	hypothetical protein	PA0670
OGPHKNMM_00148	0.0180829	0.174741	0.891411	0.377091	6.0493	0.315863	0.00256406	0.0942849	0.210732	0.210732	alkyl hydroperoxide reductase	ahpF
OGPHKNMM_02203	0.0182356	0.175631	1.38753	0.587738	6.41687	0.992098	0.00194369	0.516211	0.28699	0.516211	two-component response regulator	PA2798
OGPHKNMM_05737	0.0182205	0.175631	0.927839	0.392968	4.68175	0.443574	0.013215	0.21842	0.191162	0.21842	D-methionine ABC transporter	PA5504
OGPHKNMM_04735	0.0183201	0.176152	0.826396	0.350304	5.83603	0.314475	0.00308401	0.133911	0.180985	0.180985	type 4 fimbrial biogenesis protein PilW	pilW
OGPHKNMM_05655	0.0183703	0.176343	2.20114	0.933449	5.9624	2.49909	0.00528158	1.30171	0.197213	1.30171	hypothetical protein	PA5424
OGPHKNMM_05115	0.0186657	0.178882	-1.14133	0.485229	4.10528	0.601253	0.029985	0.233097	0.323185	0.323185	transcriptional regulator	PA4902
OGPHKNMM_03237	0.0187242	0.179022	0.87767	0.373322	6.02185	0.271073	0.00282744	0.0471494	0.206226	0.206226	protease LasA	lasA
OGPHKNMM_04736	0.0187729	0.179022	1.03909	0.442165	5.20583	0.558527	0.0061431	0.287122	0.141172	0.287122	type 4 fimbrial biogenesis protein PilX	pilX
OGPHKNMM_04825	0.018771	0.179022	0.810584	0.344923	5.61355	0.33988	0.00380704	0.17465	0.156117	0.17465	hypothetical protein	PA4637
OGPHKNMM_00122	0.0190164	0.180924	0.776454	0.331081	5.66196	0.264645	0.00367235	0.101054	0.160749	0.160749	cytochrome c oxidase assembly protein SenC	senC
OGPHKNMM_04021	0.0190348	0.180924	1.13463	0.483884	6.68327	0.499506	0.00140776	0.140201	0.349808	0.349808	transcriptional regulator FleQ	fleQ
OGPHKNMM_01306	0.019199	0.182186	1.53221	0.65433	6.19568	1.21808	0.00297456	0.639247	0.238066	0.639247	elongation factor Ts	tsf
OGPHKNMM_03764	0.0192796	0.182652	0.867851	0.370864	4.65893	0.246903	0.0108257	0.0153661	0.195484	0.195484	hypothetical protein	PA1350
OGPHKNMM_02579	0.0193473	0.182697	-0.751973	0.321525	5.03939	0.187634	0.00764098	0.0148529	0.147426	0.147426	transcriptional regulator XylS	xylS
OGPHKNMM_02636	0.0193167	0.182697	0.731284	0.3126	5.27703	0.187597	0.00524658	0.0287082	0.141331	0.141331	hypothetical protein	PA2464
OGPHKNMM_04119	0.0195641	0.184443	1.23418	0.528648	6.68808	0.792325	0.00150536	0.417697	0.350984	0.417697	transcriptional regulator MvfR	mvfR
OGPHKNMM_01503	0.0198013	0.186376	1.2957	0.556072	7.12128	0.569358	0.00096515	0.0811695	0.462858	0.462858	acetyltransferase	PA3460
OGPHKNMM_03711	0.0200021	0.187961	1.90152	0.817397	5.93911	1.8865	0.00406025	0.998147	0.193972	0.998147	hypothetical protein	PA1414
OGPHKNMM_04582	0.0201211	0.188774	-0.732146	0.315026	5.18342	0.236245	0.00744961	0.0868418	0.141412	0.141412	Murein DD-endopeptidase MepM	PA4404
OGPHKNMM_01418	0.0201602	0.188835	0.912688	0.392832	6.15085	0.34408	0.00232971	0.115396	0.229146	0.229146	alginate-c5-mannuronan-epimerase AlgG	algG
OGPHKNMM_01884	0.0203112	0.189637	-0.771873	0.332625	4.94153	0.270083	0.00953572	0.104648	0.156424	0.156424	type II secretion system protein J	xcpW
OGPHKNMM_03042	0.0203102	0.189637	-0.740907	0.319278	5.07734	0.249573	0.0079623	0.0981504	0.144946	0.144946	major facilitator superfamily transporter	PA2068
OGPHKNMM_05760	0.0204911	0.191009	1.11165	0.479734	5.37272	0.646906	0.00511489	0.340102	0.143305	0.340102	hypothetical protein	PA5527
OGPHKNMM_00030	0.0207663	0.192471	-1.20703	0.522024	3.89526	0.690991	0.0348131	0.282581	0.373951	0.373951	glycine betaine-binding protein	cosX
OGPHKNMM_01227	0.0208173	0.192471	-0.725988	0.314106	5.28453	0.230535	0.00657302	0.0839496	0.141421	0.141421	hypothetical protein	PA3734
OGPHKNMM_01807	0.0208471	0.192471	1.18465	0.512673	5.46419	0.736422	0.00590853	0.388341	0.146444	0.388341	transcriptional regulator	hutR
OGPHKNMM_02514	0.0206949	0.192471	0.731347	0.316121	5.42002	0.174081	0.00507995	0.0119456	0.144819	0.144819	hypothetical protein	PA2581
OGPHKNMM_05321	0.0207317	0.192471	0.72761	0.314597	5.15009	0.271509	0.00639316	0.134461	0.142063	0.142063	Protein Ves	PA5104
OGPHKNMM_05788	0.0208383	0.192471	1.52425	0.659589	6.01509	1.21907	0.00333408	0.649252	0.205149	0.649252	ATP synthase subunit gamma	atpG
OGPHKNMM_00028	0.021026	0.193814	-2.00444	0.868658	3.07635	2.11082	0.162771	0.96908	0.482447	0.96908	hypothetical protein	PA0028
OGPHKNMM_03532	0.0210853	0.194052	1.18715	0.514706	6.86819	0.69691	0.00124854	0.341395	0.396135	0.396135	branched-chain amino acid transporter	braB
OGPHKNMM_02635	0.0211362	0.194212	-0.724799	0.314372	5.23891	0.210002	0.00716217	0.0583404	0.141083	0.141083	oxidoreductase	PA2465
OGPHKNMM_01577	0.0211854	0.194356	-1.07811	0.467796	4.1721	0.571517	0.0225791	0.255945	0.30567	0.30567	copper-binding periplasmic protein	nosD
OGPHKNMM_04322	0.0212958	0.19506	2.17413	0.944165	8.61263	2.48778	0.00042277	1.33675	0.879242	1.33675	hypothetical protein	PA0805
OGPHKNMM_00112	0.0214728	0.196372	-0.770906	0.33524	4.91418	0.218269	0.00911805	0.040858	0.15946	0.15946	hypothetical protein	PA0104
OGPHKNMM_04599	0.0215639	0.196894	1.40097	0.609656	6.51556	1.03483	0.00183832	0.555682	0.309867	0.555682	cell division protein MraZ	PA4421
OGPHKNMM_02370	0.0217433	0.197843	-0.733984	0.319844	5.0715	0.254458	0.00816556	0.107882	0.145284	0.145284	hypothetical protein	PA2660
OGPHKNMM_03803	0.0217363	0.197843	-0.759366	0.330886	4.94418	0.18775	0.00808868	0.0103603	0.15614	0.15614	transcriptional regulator	PA1312
OGPHKNMM_04593	0.0217703	0.197843	1.45634	0.634749	5.91987	1.11976	0.00363864	0.60072	0.191421	0.60072	phospho-N-acetylmuramoyl-pentapeptide- transferase	mraY
OGPHKNMM_04591	0.0225507	0.204615	1.35667	0.594782	5.98346	0.976688	0.00312884	0.527519	0.200287	0.527519	cell division protein FtsW	ftsW
OGPHKNMM_00175	0.0227458	0.206063	-1.46507	0.643228	3.54854	1.14042	0.0744089	0.546205	0.43417	0.546205	IMPACT family member YigZ	PA0168
OGPHKNMM_00213	0.0228709	0.206551	-1.63719	0.719459	4.19972	1.42526	0.0359578	0.740475	0.298517	0.740475	malonate decarboxylase subunit beta	mdcD
OGPHKNMM_00313	0.0228629	0.206551	-1.09605	0.481628	4.77648	0.638756	0.0127569	0.335192	0.176413	0.335192	transporter	PA0322
OGPHKNMM_00348	0.0229555	0.206671	0.850313	0.3739	4.64005	0.300476	0.0104582	0.0939997	0.199243	0.199243	hypothetical protein	PA0356
OGPHKNMM_04003	0.022936	0.206671	-0.816038	0.358777	5.1881	0.354241	0.00740293	0.185679	0.14135	0.185679	ABC transporter ATP-binding protein/permease	PA1113
OGPHKNMM_03545	0.0230723	0.207401	-0.713567	0.314038	5.27288	0.211364	0.00664205	0.0666204	0.141287	0.141287	hypothetical protein	PA1578
OGPHKNMM_02615	0.0231579	0.207848	1.38073	0.60803	5.00976	1.01556	0.00852113	0.546029	0.14979	0.546029	hypothetical protein	PA2485
OGPHKNMM_03281	0.0233194	0.208974	0.850218	0.374849	6.03392	0.26458	0.00258628	0.0570628	0.208181	0.208181	hypothetical protein	PA1831
OGPHKNMM_04068	0.0234137	0.209495	-0.888581	0.39203	4.56348	0.391564	0.0147852	0.178579	0.215746	0.215746	transporter	PA1051
OGPHKNMM_00076	0.0236025	0.210858	0.961737	0.424882	6.26666	0.494111	0.00207552	0.268711	0.25302	0.268711	hypothetical protein	PA0069
OGPHKNMM_04069	0.0237084	0.211154	-0.720128	0.318384	5.10107	0.261734	0.00831217	0.124386	0.14374	0.14374	Carbohydrate diacid regulator	PA1050
OGPHKNMM_04596	0.0236946	0.211154	1.52585	0.674543	6.98984	1.24447	0.00129344	0.681219	0.427772	0.681219	penicillin-binding protein 3	ftsI
OGPHKNMM_05540	0.0238033	0.211674	0.947483	0.419187	4.55902	0.480178	0.0118096	0.251766	0.216752	0.251766	50S ribosomal protein L33	rpmG
OGPHKNMM_01752	0.0241714	0.214618	0.819709	0.363605	5.94894	0.265638	0.00299342	0.0770834	0.19532	0.19532	ABC transporter ATP-binding protein/permease	PA3228
OGPHKNMM_01382	0.02422	0.214721	-0.813349	0.360907	5.92541	0.206217	0.00323807	0.00645694	0.192143	0.192143	glycerol kinase	PA3579
OGPHKNMM_04132	0.0243821	0.215828	0.706762	0.31397	5.18109	0.213319	0.00641917	0.0729119	0.141446	0.141446	NADH pyrophosphatase	PA0990
OGPHKNMM_01397	0.0245164	0.216356	-0.739928	0.329012	4.96591	0.201211	0.00848995	0.0377142	0.153883	0.153883	transcriptional regulator	PA3565
OGPHKNMM_01417	0.0244946	0.216356	0.730032	0.324562	5.58663	0.219098	0.00419253	0.0698248	0.153819	0.153819	alginate biosynthesis protein AlgX	algX
OGPHKNMM_02614	0.0245622	0.216431	1.71666	0.763565	4.46147	1.58372	0.0163896	0.858159	0.23879	0.858159	hypothetical protein	ptrC
OGPHKNMM_01719	0.0246459	0.216839	1.05084	0.467685	4.15333	0.569354	0.0175184	0.280071	0.310575	0.310575	hypothetical protein	PA3258
OGPHKNMM_03727	0.0247798	0.217686	-0.8697	0.387425	4.5842	0.351991	0.0140221	0.142326	0.211125	0.211125	transcriptional regulator	PA1399
OGPHKNMM_03288	0.025062	0.219833	-1.1112	0.495972	4.03801	0.636413	0.028347	0.304134	0.340635	0.340635	hypothetical protein	PA1824
OGPHKNMM_02912	0.0251068	0.219893	0.703158	0.313944	5.22045	0.210269	0.00674596	0.0706782	0.141095	0.141095	adenylate cyclase	exoY
OGPHKNMM_05756	0.0253668	0.221835	-0.722745	0.323264	5.5613	0.201995	0.00489046	0.0517182	0.151859	0.151859	aminotransferase	PA5523
OGPHKNMM_04395	0.0254669	0.222376	2.2473	1.00584	6.77935	2.72917	0.00244804	1.51513	0.373596	1.51513	hypothetical protein
OGPHKNMM_04286	0.0257419	0.224438	-0.716532	0.321303	5.53515	0.190544	0.00479334	0.0408552	0.15006	0.15006	glycosyl transferase family protein	PA0842
OGPHKNMM_04684	0.0259021	0.225496	-0.894042	0.401334	4.51609	0.382338	0.0150919	0.163089	0.226511	0.226511	ABC transporter ATP-binding protein	dppD
OGPHKNMM_00516	0.0259482	0.225559	-0.979997	0.440055	4.52545	0.520496	0.0160472	0.274426	0.224377	0.274426	denitrification regulatory protein NirQ	nirQ
OGPHKNMM_03274	0.0264092	0.229222	0.740313	0.333453	5.62072	0.297848	0.00448049	0.162306	0.156764	0.162306	sulfite reductase	cysI
OGPHKNMM_00157	0.0265373	0.22999	1.02545	0.462276	6.55479	0.51084	0.00152864	0.242692	0.31902	0.31902	ECF subfamily sigma-70 factor	PA0149
OGPHKNMM_02390	0.026915	0.232915	0.964285	0.435786	4.65088	0.506845	0.0103132	0.274551	0.197069	0.274551	NADH-quinone oxidoreductase subunit E	nuoE
OGPHKNMM_05394	0.0274508	0.237198	0.798447	0.3621	5.93775	0.274177	0.00288718	0.100765	0.193787	0.193787	carbamate kinase	arcC
OGPHKNMM_00715	0.0278887	0.240623	1.16262	0.528739	6.66166	0.740982	0.00160886	0.417739	0.344544	0.417739	50S ribosomal protein L17	rplQ
OGPHKNMM_02160	0.0281726	0.242711	0.983704	0.448182	6.47127	0.340179	0.00167844	0.0606682	0.299622	0.299622	protease HtpX	htpX
OGPHKNMM_00468	0.0283491	0.24387	0.898655	0.409891	6.25237	0.387343	0.00207976	0.179256	0.249937	0.249937	RNA polymerase sigma factor	fiuI
OGPHKNMM_00467	0.028395	0.243902	0.937734	0.42784	6.35487	0.317115	0.00186588	0.0647735	0.272705	0.272705	transmembrane sensor	fiuR
OGPHKNMM_03587	0.0285346	0.244739	-0.812103	0.370848	4.66437	0.262887	0.0118603	0.069432	0.194432	0.194432	Baeyer-Villiger monooxygenase	PA1537
OGPHKNMM_02520	0.0285893	0.244846	0.744951	0.3403	5.50565	0.30545	0.00434833	0.169357	0.148322	0.169357	hypothetical protein	PA2575
OGPHKNMM_00810	0.028721	0.245598	0.809244	0.369975	5.63563	0.36072	0.00496035	0.200362	0.158154	0.200362	secretion protein	PA4142
OGPHKNMM_01775	0.0287619	0.245598	0.892465	0.408127	5.28275	0.438829	0.00553369	0.244317	0.141398	0.244317	Periplasmic chaperone Spy	PA3205
OGPHKNMM_04250	0.0288252	0.245777	-0.689555	0.31546	5.39865	0.183698	0.00517228	0.046143	0.1441	0.1441	transcriptional regulator	PA0877
OGPHKNMM_03410	0.0289615	0.246577	1.23776	0.566738	5.25371	0.845047	0.00657194	0.475216	0.141137	0.475216	exoenzyme S synthesis protein ExsC	exsC
OGPHKNMM_04598	0.0290879	0.24729	1.69667	0.77747	6.43664	1.58895	0.00229092	0.904397	0.291579	0.904397	S-adenosyl-methyltransferase MraW	PA4420
OGPHKNMM_02862	0.0291866	0.247765	-0.756461	0.346848	4.82308	0.228738	0.00991941	0.061415	0.170536	0.170536	glycine betaine transmethylase
OGPHKNMM_02532	0.0292903	0.248282	1.1717	0.537588	6.86109	0.758669	0.00121704	0.432285	0.394314	0.432285	hypothetical protein	PA2562
OGPHKNMM_00217	0.0293792	0.248467	-1.03381	0.47458	4.31957	0.590898	0.0210839	0.316755	0.269076	0.316755	malonate transporter MadL	PA0215
OGPHKNMM_01147	0.0294406	0.248467	1.5691	0.720583	7.68812	1.36171	0.000647988	0.778212	0.621511	0.778212	scaffold protein	iscU
OGPHKNMM_01305	0.0294034	0.248467	1.34654	0.618236	7.00063	1.00261	0.00122024	0.572103	0.430619	0.572103	30S ribosomal protein S2	rpsB
OGPHKNMM_01657	0.0296535	0.2499	-1.02236	0.470116	4.16113	0.473444	0.0229815	0.176869	0.308533	0.308533	phosphonates ABC transporter ATP-binding protein	PA3314
OGPHKNMM_03182	0.0298496	0.251187	2.36268	1.08775	5.08614	3.09452	0.0541219	1.72068	0.144466	1.72068	hypothetical protein	PA1924
OGPHKNMM_03376	0.0303657	0.25516	-1.38739	0.640743	3.05482	0.890755	0.132271	0.259352	0.483557	0.483557	hypothetical protein	PA1743
OGPHKNMM_03658	0.0304453	0.255459	-0.848067	0.391853	4.56499	0.346595	0.0149161	0.148621	0.215407	0.215407	hypothetical protein	PA1467
OGPHKNMM_03962	0.0307194	0.257386	1.01285	0.46876	6.5927	0.456939	0.00162709	0.184851	0.327977	0.327977	ribonucleotide-diphosphate reductase subunit beta	nrdB
OGPHKNMM_05212	0.0308709	0.258282	-0.706884	0.327453	4.98237	0.268467	0.00856796	0.139634	0.152271	0.152271	acyl-CoA dehydrogenase	PA4995
OGPHKNMM_03676	0.0309443	0.258523	-0.844024	0.391152	4.55984	0.260837	0.0129341	0.0459713	0.216566	0.216566	flagellar biosynthesis protein FlhB	flhB
OGPHKNMM_01505	0.0315104	0.262874	-0.716811	0.333313	4.92719	0.190433	0.0086524	0.0367073	0.157994	0.157994	transcriptional regulator	PA3458
OGPHKNMM_00032	0.0315836	0.263106	-0.708708	0.329687	4.96019	0.202308	0.00857597	0.0559584	0.154464	0.154464	transcriptional regulator	PA0032
OGPHKNMM_03364	0.0317059	0.263746	1.43061	0.665991	4.84237	1.14625	0.0112554	0.65406	0.168113	0.65406	hypothetical protein	PA1755
OGPHKNMM_00885	0.0318557	0.264234	-0.919893	0.428611	4.64509	0.47431	0.0146915	0.26087	0.198225	0.26087	amino acid permease	PA4072
OGPHKNMM_05790	0.0318418	0.264234	1.4799	0.689481	5.63803	1.22749	0.00476618	0.708311	0.158384	0.708311	ATP synthase subunit delta	atpH
OGPHKNMM_04263	0.0323121	0.267254	-0.957531	0.447334	4.933	0.515188	0.0108719	0.289289	0.157351	0.289289	transcriptional regulator	PA0864
OGPHKNMM_04365	0.0322668	0.267254	2.2625	1.0567	7.15281	2.87561	0.00194573	1.67299	0.471399	1.67299	sigma factor AlgU negative regulator MucA	mucA
OGPHKNMM_03934	0.0323918	0.267532	-1.13601	0.530961	5.12169	0.725462	0.0100424	0.412837	0.142921	0.412837	C4-dicarboxylate transport protein	dctA
OGPHKNMM_01444	0.0324598	0.267713	-1.04034	0.486437	4.09592	0.590433	0.0292932	0.30288	0.325638	0.325638	hypothetical protein	PA3519
OGPHKNMM_03694	0.0327552	0.269765	-1.08985	0.510451	6.84209	0.549794	0.00137795	0.24045	0.389463	0.389463	regulatory protein RsaL	rsaL
OGPHKNMM_05469	0.0328785	0.270396	1.2438	0.582969	6.19782	0.871937	0.00232048	0.507459	0.238503	0.507459	glutamine amidotransferase	PA5245
OGPHKNMM_02211	0.0329876	0.270526	1.6448	0.771398	6.08546	1.52568	0.00305485	0.889527	0.216984	0.889527	hypothetical protein	PA2790
OGPHKNMM_04699	0.0329464	0.270526	-0.66978	0.314047	5.30744	0.199374	0.00616958	0.0748203	0.141769	0.141769	chemotaxis transducer	PA4520
OGPHKNMM_03820	0.0333955	0.273484	0.92887	0.436643	4.30943	0.258967	0.0145563	-0.0143976	0.27143	0.27143	Protein YcgL	PA1295
OGPHKNMM_04412	0.0337177	0.275734	0.845069	0.397973	5.62562	0.404302	0.00376471	0.233809	0.157214	0.233809	chloramphenicol acetyltransferase	cat
OGPHKNMM_01349	0.0339208	0.277004	1.2624	0.595189	3.21122	0.533551	0.0581374	0.0111788	0.473238	0.473238	hypothetical protein	PA3612
OGPHKNMM_02567	0.0340168	0.277397	-0.728954	0.343867	5.77344	0.260389	0.00408203	0.122139	0.173284	0.173284	hypothetical protein	PA2530
OGPHKNMM_03648	0.0342028	0.278522	0.717132	0.338642	4.8778	0.289714	0.00827035	0.161017	0.163747	0.163747	heme exporter protein CcmC	ccmC
OGPHKNMM_03353	0.0342869	0.278726	0.783869	0.370329	6.00123	0.333464	0.00273392	0.183677	0.202982	0.202982	Ribosomal protein S6--L-glutamate ligase	PA1766
OGPHKNMM_03677	0.0343474	0.278726	-1.06551	0.503557	3.97811	0.374776	0.0248696	0.017857	0.355485	0.355485	flagellar biosynthesis protein FliR	fliR
OGPHKNMM_04031	0.034372	0.278726	-1.84615	0.872604	6.38942	1.93621	0.00291584	1.13924	0.280636	1.13924	flagellar hook-associated protein FlgL	flgL
OGPHKNMM_03871	0.0347677	0.281148	1.51022	0.715388	8.2003	1.0642	0.00035535	0.474605	0.767314	0.767314	hypothetical protein	aprX
OGPHKNMM_04374	0.0347547	0.281148	-0.863284	0.408906	4.4822	0.30649	0.0166188	0.0870224	0.234187	0.234187	two-component response regulator	PA0756
OGPHKNMM_02356	0.0348773	0.28125	-1.42277	0.67437	2.45163	0.964165	0.208584	0.237517	0.473577	0.473577	type II secretion system protein	PA2673
OGPHKNMM_02950	0.0348619	0.28125	1.27453	0.604056	5.82107	0.925192	0.00563891	0.541687	0.179126	0.541687	cardiolipin synthase 2	PA2155
OGPHKNMM_05660	0.0349425	0.281384	1.43134	0.678675	6.56271	1.16734	0.0021673	0.688732	0.320883	0.688732	aspartate ammonia-lyase	aspA
OGPHKNMM_04247	0.0349922	0.281393	-1.85181	0.878279	2.78256	1.9544	0.174927	0.982133	0.488837	0.982133	ring-cleaving dioxygenase	PA0880
OGPHKNMM_03122	0.0354224	0.284458	1.24603	0.592361	3.1796	0.744128	0.0505942	0.297346	0.475743	0.475743	coenzyme PQQ synthesis protein D	pqqD
OGPHKNMM_01141	0.0356376	0.285636	1.78938	0.851666	8.3026	1.83097	0.000452648	1.08755	0.795788	1.08755	hypothetical protein	PA3819
OGPHKNMM_01513	0.0357525	0.285636	1.77255	0.844177	5.89134	1.79774	0.00435929	1.06459	0.187846	1.06459	antioxidant protein	lsfA
OGPHKNMM_03384	0.0359081	0.285636	1.69281	0.806881	5.16515	1.64095	0.00894555	0.96764	0.141724	0.96764	hypothetical protein
OGPHKNMM_03874	0.0356736	0.285636	0.878328	0.418127	5.7464	0.441234	0.00463848	0.257606	0.170061	0.257606	Cell wall-associated protease	sprP
OGPHKNMM_04585	0.0359138	0.285636	1.78242	0.84962	7.59084	1.81933	0.000850999	1.08193	0.593744	1.08193	cell division protein FtsZ	ftsZ
OGPHKNMM_04993	0.0358408	0.285636	0.697906	0.332537	5.67531	0.168646	0.00374355	0.0244117	0.162128	0.162128	acetyl-CoA acetyltransferase	PA4785
OGPHKNMM_05412	0.0359002	0.285636	-0.752923	0.358867	4.73588	0.239549	0.0111397	0.0757121	0.182039	0.182039	transcriptional regulator	PA5189
OGPHKNMM_01026	0.0360843	0.286598	0.98179	0.468416	6.59111	0.389125	0.00152112	0.123418	0.3276	0.3276	cyanide insensitive terminal oxidase	cioA
OGPHKNMM_00113	0.0361882	0.286638	1.60112	0.764326	7.32228	1.4701	0.000908664	0.875383	0.51802	0.875383	cytochrome C oxidase subunit II	coxB
OGPHKNMM_02439	0.0361645	0.286638	0.987293	0.471245	6.60802	0.534439	0.00147972	0.301039	0.331628	0.331628	spermidine/putrescine-binding protein	PA2592
OGPHKNMM_00210	0.0363097	0.287209	-1.07358	0.512831	5.28489	0.661368	0.00780088	0.386692	0.141425	0.386692	malonate decarboxylase subunit alpha	mdcA
OGPHKNMM_02337	0.0364253	0.28773	-0.68976	0.32969	5.11274	0.273165	0.00708038	0.155963	0.143253	0.155963	transcriptional regulator	PA2692
OGPHKNMM_02086	0.0365636	0.28843	-0.702982	0.336258	5.09329	0.283938	0.00789535	0.161709	0.144104	0.161709	precorrin-3 methylase CobJ	cobJ
OGPHKNMM_01731	0.0368117	0.289598	-0.790696	0.378714	4.62137	0.254796	0.0120332	0.0720123	0.203103	0.203103	transcriptional regulator	PA3249
OGPHKNMM_04610	0.0367872	0.289598	1.06212	0.508649	5.57328	0.648899	0.00447465	0.383612	0.152761	0.383612	30S ribosomal protein S9	rpsI
OGPHKNMM_02321	0.0370092	0.290758	0.696969	0.334172	5.69203	0.265536	0.00359719	0.146161	0.163909	0.163909	hypothetical protein	PA2708
OGPHKNMM_03738	0.0372163	0.291673	-0.654347	0.314079	5.20282	0.147153	0.0067727	0.0166051	0.141196	0.141196	erythronate-4-phosphate dehydrogenase	pdxB
OGPHKNMM_04051	0.0372262	0.291673	-0.653034	0.313465	5.25751	0.139554	0.00623105	0.00829095	0.14116	0.14116	transcriptional regulator	PA1067
OGPHKNMM_00288	0.0375333	0.292891	1.66215	0.799141	4.87078	1.59517	0.0107144	0.947226	0.1646	0.947226	hypothetical protein	PA0284
OGPHKNMM_04781	0.0375018	0.292891	-0.911776	0.438299	4.31395	0.393983	0.0177822	0.162945	0.270377	0.270377	transcriptional regulator	esrC
OGPHKNMM_05084	0.0374509	0.292891	-0.832963	0.400306	4.51759	0.398476	0.0141983	0.223711	0.226169	0.226169	hypothetical protein	PA4871
OGPHKNMM_02146	0.0377056	0.29384	-0.658493	0.316881	5.42507	0.198292	0.00562546	0.0796353	0.144995	0.144995	hypothetical protein	PA2844
OGPHKNMM_00775	0.0380464	0.294517	-2.31613	1.11655	2.97126	3.10536	0.21663	1.6534	0.486909	1.6534	Glutathione-dependent formaldehyde-activating enzyme	PA4177
OGPHKNMM_01509	0.038009	0.294517	-0.651515	0.31402	5.18158	0.14011	0.00647354	0.00948738	0.141439	0.141439	acyl-CoA thiolase	PA3454
OGPHKNMM_03730	0.0378898	0.294517	-0.78227	0.376808	5.24392	0.353965	0.00722018	0.205756	0.141095	0.205756	two-component sensor	PA1396
OGPHKNMM_03979	0.0379996	0.294517	-0.958306	0.461865	4.28424	0.531488	0.0208504	0.299129	0.277402	0.299129	oxidoreductase	PA1137
OGPHKNMM_04644	0.0380381	0.294517	1.14249	0.550744	6.35997	0.755565	0.00211659	0.452861	0.273869	0.452861	RNase adapter protein RapZ	PA4465
OGPHKNMM_02386	0.0382121	0.29462	0.841422	0.405979	4.47842	0.322621	0.0121969	0.125583	0.235032	0.235032	NADH-quinone oxidoreductase subunit I	nuoI
OGPHKNMM_04323	0.0381312	0.29462	0.904633	0.436295	6.40273	0.306422	0.00181776	0.0743247	0.283713	0.283713	oxidoreductase	PA0804
OGPHKNMM_05206	0.0381707	0.29462	-0.842481	0.406403	4.647	0.411129	0.0134103	0.234335	0.197841	0.234335	transcriptional regulator	PA4989
OGPHKNMM_04485	0.0383079	0.294966	-0.836862	0.40398	5.15694	0.405941	0.00810045	0.236699	0.1419	0.236699	chemotactic transducer PctB	pctB
OGPHKNMM_01694	0.0384523	0.295685	-0.912773	0.440953	4.30178	0.436066	0.0184341	0.214216	0.273225	0.273225	phosphate-specific outer membrane porin OprP	oprP
OGPHKNMM_03870	0.0385567	0.296095	1.02556	0.495705	6.75364	0.444264	0.00141724	0.1595	0.367168	0.367168	alkaline protease secretion ATP-binding protein AprD	aprD
OGPHKNMM_00530	0.0386357	0.296264	-0.670949	0.324436	5.5765	0.181685	0.0048776	0.0534141	0.15301	0.15301	transcriptional regulator	PA0533
OGPHKNMM_04348	0.038681	0.296264	0.667015	0.322609	5.56413	0.180137	0.00404717	0.0542827	0.152068	0.152068	proline utilization regulator	pruR
OGPHKNMM_05463	0.0389638	0.298037	1.34932	0.65356	7.7533	1.0338	0.000547186	0.60896	0.640164	0.640164	hypothetical protein	rho
OGPHKNMM_02561	0.0390842	0.298564	0.645231	0.312718	5.22418	0.135031	0.00560343	0.00706413	0.141085	0.141085	phosphatidate cytidylyltransferase	PA2536
OGPHKNMM_04417	0.0393056	0.29986	-1.14577	0.555935	3.65546	0.679005	0.0460969	0.310365	0.417499	0.417499	AraC family transcriptional regulator
OGPHKNMM_00311	0.0396394	0.301542	-1.54595	0.751377	4.70344	1.39447	0.013093	0.833759	0.187303	0.833759	hypothetical protein	carO
OGPHKNMM_02365	0.0396821	0.301542	-0.691752	0.336285	4.90778	0.251871	0.0094351	0.125958	0.160196	0.160196	flavohemoprotein	fhp
OGPHKNMM_04798	0.03959	0.301542	-0.662574	0.32195	5.04458	0.248557	0.00842897	0.137641	0.147049	0.147049	catalase	katB
OGPHKNMM_00388	0.0397893	0.30168	0.668902	0.325353	5.60033	0.14453	0.00382003	0.00905668	0.154962	0.154962	hypothetical protein	PA0394
OGPHKNMM_00504	0.0398043	0.30168	-0.681968	0.331733	4.94741	0.250656	0.00927463	0.129641	0.155795	0.155795	acyl-CoA dehydrogenase	PA0508
OGPHKNMM_03600	0.039993	0.302714	-0.661586	0.322124	5.54892	0.240208	0.00466776	0.131456	0.150978	0.150978	xanthine dehydrogenase	xdhA
OGPHKNMM_02391	0.0402245	0.303716	0.74512	0.363218	5.94816	0.199476	0.00268062	0.0384638	0.195211	0.195211	NADH:-quinone oxidoreductase subunit C/D	nuoD
OGPHKNMM_04316	0.0402301	0.303716	-0.651609	0.317644	5.4626	0.160363	0.00496382	0.0362677	0.146383	0.146383	major facilitator superfamily transporter	PA0811
OGPHKNMM_01882	0.0403065	0.303897	-0.877736	0.42804	4.75208	0.450988	0.011327	0.2635	0.179658	0.2635	type II secretion system protein H	xcpU
OGPHKNMM_05380	0.0404332	0.304457	-0.64691	0.315674	5.12843	0.145852	0.00678464	0.0185954	0.142691	0.142691	drug efflux transporter	PA5160
OGPHKNMM_00427	0.0405495	0.304936	1.0143	0.49524	5.90553	0.602959	0.00317098	0.364723	0.189595	0.364723	guanosine-3',5'-bis(diphosphate) 3'-pyrophosphohydrolase	PA0431
OGPHKNMM_01541	0.0407119	0.305761	-0.752593	0.367755	5.0683	0.332212	0.00808015	0.194786	0.145477	0.194786	glycine betaine transmethylase	PA3422
OGPHKNMM_00958	0.0407914	0.305962	1.26703	0.61938	6.86199	0.941969	0.00135921	0.574089	0.394547	0.574089	D-ala-D-ala-carboxypeptidase	dacC
OGPHKNMM_00160	0.0409981	0.306719	-0.927042	0.453643	4.68663	0.504773	0.0136571	0.295031	0.190273	0.295031	transcriptional regulator PcaQ	pcaQ
OGPHKNMM_01331	0.0409742	0.306719	-0.890784	0.435849	4.32644	0.309247	0.0174475	0.0715501	0.267499	0.267499	glutathione-dependent formaldehyde neutralization regulator GfnR	gfnR
OGPHKNMM_00223	0.0412406	0.307343	-0.846646	0.414798	4.70714	0.421511	0.0125369	0.245549	0.18667	0.245549	amino acid APC family transporter	PA0220
OGPHKNMM_03740	0.0412233	0.307343	-0.782478	0.383328	5.25367	0.36001	0.00668195	0.213728	0.141137	0.213728	3-oxoacyl-ACP synthase	fabF2
OGPHKNMM_05709	0.041161	0.307343	-1.23281	0.603756	6.32018	0.893374	0.00227544	0.544507	0.264846	0.544507	citrate transporter	citA
OGPHKNMM_00882	0.0415478	0.308839	-0.758197	0.372026	5.2048	0.338543	0.00785688	0.199748	0.14118	0.199748	hypothetical protein	PA4075
OGPHKNMM_04597	0.0415175	0.308839	1.84379	0.904563	3.63598	2.00175	0.0521418	1.17521	0.420675	1.17521	cell division protein FtsL	ftsL
OGPHKNMM_01129	0.0416909	0.309109	-0.654059	0.321153	5.04688	0.164512	0.00782351	0.0373943	0.146886	0.146886	transcriptional regulator	PA3830
OGPHKNMM_02048	0.0416579	0.309109	-0.651359	0.319776	5.06462	0.162695	0.00768084	0.0365867	0.145704	0.145704	acyl-CoA thiolase	PA2940
OGPHKNMM_05350	0.0419025	0.309886	0.770432	0.378686	6.06004	0.292963	0.00255312	0.141063	0.212551	0.212551	Murein hydrolase activator EnvC	PA5133
OGPHKNMM_05690	0.0418816	0.309886	-0.803304	0.394803	4.54731	0.340297	0.0144039	0.168981	0.2194	0.2194	ubiquinone biosynthesis O-methyltransferase	PA5457
OGPHKNMM_03037	0.0421831	0.310824	-0.895595	0.440808	5.46935	0.473801	0.00590768	0.28556	0.146644	0.28556	hypothetical protein	PA2075
OGPHKNMM_04373	0.0421697	0.310824	-1.00767	0.49594	5.11105	0.599769	0.00971151	0.359223	0.143319	0.359223	two-component sensor	PA0757
OGPHKNMM_04739	0.0421902	0.310824	1.07702	0.530122	5.57129	0.685224	0.00429636	0.417247	0.152607	0.417247	type 4 fimbrial biogenesis protein PilE	pilE
OGPHKNMM_00487	0.042481	0.310991	-0.684864	0.337575	4.89464	0.185093	0.00920256	0.0462741	0.161733	0.161733	transcriptional regulator	PA0491
OGPHKNMM_01662	0.0423718	0.310991	0.660511	0.325399	5.60214	0.217543	0.00371044	0.104615	0.155116	0.155116	Putative universal stress protein	PA3309
OGPHKNMM_03469	0.0423284	0.310991	-0.81762	0.402713	4.50624	0.234168	0.0145141	0.0275081	0.228753	0.228753	hypothetical protein	PA1652
OGPHKNMM_03656	0.0424591	0.310991	-0.679146	0.334721	4.91811	0.166153	0.00904295	0.0256841	0.159014	0.159014	Laccase domain protein YfiH	PA1469
OGPHKNMM_04285	0.0423959	0.310991	0.851405	0.419491	4.42401	0.402784	0.0171922	0.214453	0.246767	0.246767	phospholipase C accessory protein PlcR	plcR
OGPHKNMM_00754	0.0426088	0.311163	-0.639106	0.315215	5.35733	0.239433	0.0061621	0.139958	0.142879	0.142879	acyl-CoA synthetase	PA4198
OGPHKNMM_01982	0.0426118	0.311163	0.637709	0.314531	5.14771	0.171689	0.00627009	0.0558391	0.142124	0.142124	S-methyl-5'-thioinosine phosphorylase	PA3004
OGPHKNMM_03335	0.042769	0.311918	-1.07933	0.532749	6.97768	0.66317	0.00116064	0.390946	0.424572	0.424572	Alginate lyase	PA1784
OGPHKNMM_00287	0.043286	0.315292	1.65348	0.818176	5.42582	1.6235	0.0085779	0.995539	0.145022	0.995539	sulfate-binding protein	sbp
OGPHKNMM_02254	0.0434111	0.315806	0.861477	0.42653	5.52418	0.440957	0.00428593	0.268606	0.149376	0.268606	hypothetical protein
OGPHKNMM_00090	0.0436838	0.316926	0.776675	0.385043	6.10181	0.225407	0.0024628	0.0530873	0.219924	0.219924	hypothetical protein	tssA1
OGPHKNMM_00231	0.0442209	0.316926	-0.983805	0.488971	4.79037	0.577273	0.0126997	0.345939	0.174667	0.345939	beta-ketoadipyl CoA thiolase	pcaF
OGPHKNMM_01324	0.0439865	0.316926	1.06053	0.526523	6.9398	0.668021	0.00118513	0.412068	0.414655	0.414655	CTP synthetase	pyrG
OGPHKNMM_01449	0.0441883	0.316926	-0.834366	0.414633	4.44009	0.339775	0.0144729	0.149183	0.243408	0.243408	ABC transporter ATP-binding protein	PA3514
OGPHKNMM_02201	0.0440153	0.316926	1.26133	0.626297	6.69597	0.94798	0.00153516	0.586836	0.352916	0.586836	putative phospholipid-binding lipoprotein MlaA	vacJ
OGPHKNMM_03919	0.0439942	0.316926	0.775552	0.385052	5.5778	0.358363	0.00400021	0.218398	0.153112	0.218398	lipoprotein	PA1198
OGPHKNMM_04517	0.0440912	0.316926	-1.02125	0.507271	4.51837	0.621674	0.0164741	0.369512	0.225991	0.369512	transcriptional regulator	PA4341
OGPHKNMM_04533	0.0442141	0.316926	-1.28847	0.640376	2.80262	0.89008	0.126117	0.363923	0.489004	0.489004	putative [Fe-S]-dependent transcriptional repressor	PA4357
OGPHKNMM_04774	0.0439717	0.316926	-0.630947	0.313224	5.28299	0.158982	0.00576283	0.0436798	0.141401	0.141401	protein activator	pra
OGPHKNMM_04964	0.0440797	0.316926	0.785266	0.390033	5.92642	0.367543	0.00290072	0.225288	0.192276	0.225288	leucine export protein LeuE	PA4757
OGPHKNMM_05128	0.0437408	0.316926	0.691358	0.342839	5.77073	0.256554	0.00335039	0.138101	0.172958	0.172958	chemotaxis transducer	PA4915
OGPHKNMM_05612	0.0438567	0.316926	-0.868329	0.430834	4.67067	0.44894	0.0133235	0.265104	0.193229	0.265104	transcriptional regulator	PA5382
OGPHKNMM_02633	0.0444756	0.318248	0.801823	0.399	6.18853	0.221635	0.00218859	0.0337594	0.236613	0.236613	anti-sigma factor FoxR	foxR
OGPHKNMM_03156	0.0445152	0.318248	-1.23483	0.614584	3.13515	0.807686	0.0876629	0.350146	0.478907	0.478907	hypothetical protein	fapB
OGPHKNMM_02023	0.0447937	0.319845	-0.748049	0.372797	4.65999	0.29849	0.0131866	0.150084	0.195279	0.195279	4-amino-4-deoxychorismate lyase	pabC
OGPHKNMM_04733	0.0449618	0.32065	1.06024	0.528798	5.72496	0.672788	0.00365485	0.415785	0.167577	0.415785	type 4 fimbrial biogenesis protein FimU	fimU
OGPHKNMM_00764	0.0452553	0.322097	-1.30998	0.654247	3.77637	1.02846	0.0408112	0.601247	0.39653	0.601247	dihydrodipicolinate synthetase	PA4188
OGPHKNMM_01601	0.0452758	0.322097	0.827423	0.413281	4.43952	0.243168	0.0126721	0.0345519	0.24353	0.24353	hypothetical protein	PA3369
OGPHKNMM_02705	0.0453803	0.322445	1.36604	0.68264	7.19329	1.11902	0.000963547	0.698032	0.48243	0.698032	pyoverdine synthetase F	pvdF
OGPHKNMM_00339	0.0454452	0.322511	-0.800236	0.400016	4.51967	0.303475	0.0143251	0.124878	0.225694	0.225694	glycerophosphoryl diester phosphodiesterase	glpQ
OGPHKNMM_00216	0.0457414	0.323759	-0.984275	0.492686	4.41912	0.581927	0.0200262	0.344084	0.247766	0.344084	acyl transferase	PA0214
OGPHKNMM_00606	0.0457448	0.323759	-0.626168	0.313438	5.23539	0.15534	0.00628703	0.0408555	0.141078	0.141078	phosphoglycolate phosphatase	PA0608
OGPHKNMM_04400	0.0458223	0.323759	0.826913	0.414072	6.1416	0.410883	0.00230244	0.254881	0.227363	0.254881	hypothetical protein	PA0732
OGPHKNMM_05111	0.0458445	0.323759	-1.01533	0.508473	3.96522	0.597919	0.0292732	0.33154	0.358544	0.358544	vanillate porin OpdK	opdK
OGPHKNMM_01337	0.0459558	0.324151	1.0625	0.532371	6.60663	0.678777	0.00153756	0.42359	0.331295	0.42359	protein-L-isoaspartate O-methyltransferase	pcm
OGPHKNMM_01419	0.0462181	0.325605	1.21297	0.608492	5.92031	0.885702	0.00451025	0.550884	0.191477	0.550884	alginate production protein AlgE	algE
OGPHKNMM_02292	0.0464189	0.325643	0.680947	0.341916	4.85272	0.169355	0.00853588	0.0292743	0.166824	0.166824	hypothetical protein
OGPHKNMM_02563	0.0463162	0.325643	-0.952848	0.478217	4.67801	0.546806	0.013402	0.329635	0.191854	0.329635	transcriptional regulator	PA2534
OGPHKNMM_02914	0.0463881	0.325643	0.749801	0.376436	4.62834	0.214746	0.0109085	0.0466983	0.201647	0.201647	ATP-dependent Clp protease proteolytic subunit 1	PA2189
OGPHKNMM_04007	0.0464482	0.325643	0.643651	0.323232	5.01913	0.244877	0.00771367	0.143025	0.149005	0.149005	hypothetical protein	PA1111
OGPHKNMM_02077	0.0465889	0.326168	1.31762	0.662114	5.02397	1.04691	0.0126217	0.644971	0.148613	0.644971	ABC transporter ATP-binding protein	PA2912
OGPHKNMM_05198	0.0466357	0.326168	-1.22629	0.616353	4.95689	0.907008	0.0123265	0.557511	0.154803	0.557511	two-component sensor	PA4982
OGPHKNMM_03032	0.0467702	0.326715	-1.27752	0.642492	5.08232	0.984969	0.0111973	0.607997	0.144669	0.607997	amino acid permease	PA2079
OGPHKNMM_00413	0.047017	0.327734	-0.838108	0.421977	4.40841	0.301506	0.0171825	0.0962909	0.249914	0.249914	16S ribosomal RNA methyltransferase RsmE	PA0419
OGPHKNMM_01344	0.0470291	0.327734	2.3329	1.17465	8.52205	3.28849	0.00060996	2.06909	0.855384	2.06909	recombinase A	recA
OGPHKNMM_00456	0.0474005	0.329926	0.929107	0.468606	5.7362	0.522482	0.00357327	0.325814	0.168871	0.325814	acyltransferase	PA0461
OGPHKNMM_01697	0.0475459	0.330541	1.20805	0.609694	4.83422	0.883888	0.014085	0.543505	0.169135	0.543505	hypothetical protein	PA3276
OGPHKNMM_03834	0.0479912	0.333237	-1.35146	0.683435	4.19277	1.10843	0.0279099	0.672716	0.300308	0.672716	adenosylcobinamide-GDP ribazoletransferase	cobV
OGPHKNMM_00795	0.0482574	0.334684	-0.627128	0.317518	5.09614	0.207722	0.00725851	0.104911	0.143968	0.143968	transcriptional regulator	PA4157
OGPHKNMM_00195	0.0488898	0.337286	-0.950957	0.482829	4.09813	0.472796	0.0246269	0.227248	0.325059	0.325059	hypothetical protein	PA0188
OGPHKNMM_03586	0.0489234	0.337286	-0.629511	0.319669	5.05712	0.17677	0.00709604	0.0652594	0.146186	0.146186	flavin-containing monooxygenase	PA1538
OGPHKNMM_03621	0.048916	0.337286	-1.02876	0.522392	3.86612	0.497288	0.0296581	0.195073	0.379682	0.379682	hypothetical protein	PA1503
OGPHKNMM_04518	0.0488189	0.337286	-0.908791	0.461276	5.25843	0.503101	0.00734867	0.311814	0.141166	0.311814	amidase	PA4342
OGPHKNMM_05525	0.0488366	0.337286	0.616443	0.312913	5.20821	0.153193	0.00571594	0.0432743	0.141156	0.141156	cytochrome C5	cycB
OGPHKNMM_02877	0.0492182	0.338915	-0.963299	0.489805	4.59452	0.566275	0.0150313	0.344833	0.20886	0.344833	acyl-CoA synthetase
OGPHKNMM_02893	0.0493188	0.339206	-0.854956	0.43491	5.02314	0.446261	0.00988603	0.273833	0.148679	0.273833	major facilitator superfamily transporter	PA2210
OGPHKNMM_00552	0.0493963	0.339336	1.24744	0.634781	6.77745	0.95037	0.00139264	0.603027	0.37312	0.603027	fructose-1,6-bisphosphate aldolase	fda
OGPHKNMM_00340	0.0496277	0.34034	-0.842495	0.429153	4.36952	0.421421	0.0182984	0.242304	0.25796	0.25796	hypothetical protein	PA0348
OGPHKNMM_04621	0.0499106	0.341655	1.33838	0.682592	5.55357	1.0965	0.00511979	0.693779	0.151303	0.693779	sulfate adenylyltransferase subunit 2	cysD
OGPHKNMM_02927	0.0500131	0.341952	0.983471	0.501809	6.79091	0.434785	0.00121809	0.179557	0.3765	0.3765	sensor/response regulator hybrid protein	PA2177
OGPHKNMM_00107	0.0504685	0.342202	1.0271	0.525109	5.1657	0.647366	0.00811649	0.405492	0.141713	0.405492	hypothetical protein	PA0099
OGPHKNMM_00271	0.0505539	0.342202	-0.618582	0.31637	5.41584	0.129519	0.00546114	0.0129456	0.144674	0.144674	two-component response regulator	PA0267
OGPHKNMM_00887	0.0505545	0.342202	-0.752533	0.38488	4.87585	0.347651	0.00985869	0.21234	0.163984	0.21234	FeaR family transcriptional regulator	PA4070
OGPHKNMM_02718	0.0504528	0.342202	-0.86206	0.440702	5.34936	0.456007	0.0066309	0.284697	0.142672	0.284697	transcriptional regulator	PA2383
OGPHKNMM_02968	0.050143	0.342202	1.48655	0.758934	4.52772	1.35413	0.0331985	0.830772	0.223859	0.830772	metallothionein	PA2140
OGPHKNMM_03379	0.0505807	0.342202	-0.613657	0.313888	5.22399	0.173715	0.00670243	0.0692254	0.141086	0.141086	Virginiamycin B lyase	PA1740
OGPHKNMM_03831	0.0503007	0.342202	-0.641851	0.327911	4.97793	0.225455	0.00859094	0.118738	0.152697	0.152697	acyl-CoA dehydrogenase	PA1284
OGPHKNMM_03959	0.050487	0.342202	-0.660624	0.337774	4.93957	0.267837	0.00894108	0.162196	0.156635	0.162196	two-component sensor	PA1158
OGPHKNMM_05203	0.0503117	0.342202	-0.798208	0.40781	5.36939	0.390712	0.00683539	0.242628	0.14321	0.242628	oxidoreductase	PA4986
OGPHKNMM_05134	0.0506467	0.342249	-0.912999	0.467136	4.62395	0.51193	0.0142877	0.313037	0.202562	0.313037	esterase	choE
OGPHKNMM_04928	0.0507622	0.34263	0.8992	0.460305	5.60655	0.496825	0.00418462	0.313637	0.155499	0.313637	suppressor protein DksA	dksA
OGPHKNMM_00129	0.0509222	0.34278	-0.63163	0.323559	5.01478	0.17024	0.00767057	0.0555211	0.149365	0.149365	transcriptional regulator	PA0121
OGPHKNMM_00495	0.0509618	0.34278	-0.628458	0.321989	5.03323	0.13494	0.00762664	0.0129382	0.147888	0.147888	pili assembly chaperone	PA0499
OGPHKNMM_05246	0.0509083	0.34278	-0.893929	0.457896	4.93737	0.491336	0.00995857	0.304545	0.156873	0.304545	transcriptional regulator	PA5029
OGPHKNMM_03965	0.0512177	0.344102	0.973729	0.499437	6.08104	0.58377	0.0024792	0.371677	0.216201	0.371677	pyocin-S2 immunity protein	imm2
OGPHKNMM_00455	0.0513285	0.344448	1.17389	0.60239	6.3953	0.848855	0.0020464	0.542265	0.281994	0.542265	hypothetical protein	PA0460
OGPHKNMM_00908	0.0514203	0.344664	0.611464	0.3139	5.35126	0.158023	0.00507966	0.0522412	0.14272	0.14272	hypothetical protein	PA4049
OGPHKNMM_02596	0.051561	0.345209	-0.762566	0.391706	5.12322	0.358573	0.00859115	0.221559	0.142867	0.221559	E3 ubiquitin-protein ligase SlrP	PA2502
OGPHKNMM_00503	0.0516566	0.34545	-0.918984	0.472246	5.09526	0.520979	0.00890142	0.325623	0.144009	0.325623	acyl-CoA dehydrogenase	PA0507
OGPHKNMM_01175	0.0519379	0.34596	-0.860581	0.442766	4.29338	0.298717	0.0188474	0.0768243	0.275215	0.275215	hypothetical protein	PA3785
OGPHKNMM_02917	0.05195	0.34596	0.93817	0.48271	4.09546	0.409345	0.0237555	0.157865	0.325758	0.325758	hypothetical protein	PA2186
OGPHKNMM_03006	0.0519716	0.34596	0.621724	0.319921	5.52284	0.18835	0.00422825	0.0862566	0.149296	0.149296	acetyltransferase	PA2105
OGPHKNMM_03176	0.0518843	0.34596	0.875582	0.450381	6.48412	0.424862	0.00166392	0.241922	0.3026	0.3026	chemotaxis transducer	PA1930
OGPHKNMM_00331	0.0529245	0.350607	-0.631177	0.326099	4.98916	0.156984	0.00788045	0.038956	0.151631	0.151631	hypothetical protein	PA0339
OGPHKNMM_01267	0.0529273	0.350607	0.953977	0.492881	4.02559	0.425688	0.0206105	0.170222	0.343787	0.343787	hypothetical protein	PA3694
OGPHKNMM_03680	0.0528414	0.350607	-0.755472	0.39018	4.56354	0.351272	0.012628	0.212436	0.215732	0.215732	flagellar protein FliO	fliO
OGPHKNMM_04358	0.0529305	0.350607	0.63341	0.327261	5.61987	0.143627	0.00396381	0.0251163	0.156686	0.156686	ribonuclease III	rnc
OGPHKNMM_05052	0.052972	0.350607	-0.740488	0.382652	4.59982	0.280642	0.0119274	0.133254	0.207706	0.207706	translation initiation factor Sui1	PA4840
OGPHKNMM_02908	0.0531429	0.351337	0.901039	0.465952	5.7849	0.504095	0.00449583	0.321171	0.174674	0.321171	hydrogen cyanide synthase subunit HcnC	hcnC
OGPHKNMM_02892	0.0534139	0.352726	-0.918462	0.475503	4.12888	0.371763	0.0221657	0.126198	0.316989	0.316989	hypothetical protein	PA2211
OGPHKNMM_03637	0.0535894	0.353132	-0.997636	0.516872	5.88751	0.619171	0.00350352	0.397232	0.187376	0.397232	carbohydrate kinase	PA1487
OGPHKNMM_03806	0.0535971	0.353132	-0.677925	0.351242	4.79775	0.222521	0.0113211	0.0944872	0.173736	0.173736	transcriptional regulator	PA1309
OGPHKNMM_05104	0.0538211	0.354205	-0.719003	0.372874	4.65262	0.291371	0.0118288	0.158523	0.196724	0.196724	urease accessory protein UreE	ureE
OGPHKNMM_01524	0.0542205	0.356429	0.93567	0.486045	5.20304	0.546131	0.00636769	0.347991	0.141194	0.347991	hypothetical protein	PA3440
OGPHKNMM_02259	0.0543009	0.356554	0.720468	0.37438	4.63989	0.261267	0.0109655	0.120966	0.199275	0.199275	hypothetical protein
OGPHKNMM_00678	0.0549358	0.357483	1.23445	0.643151	6.98982	0.953534	0.00111292	0.619351	0.427768	0.619351	50S ribosomal protein L11	rplK
OGPHKNMM_01364	0.0545154	0.357483	0.604762	0.314535	5.3412	0.223283	0.00592688	0.136025	0.142472	0.142472	amino acid permease	PA3597
OGPHKNMM_02174	0.054692	0.357483	0.926828	0.482393	4.08001	0.331849	0.0192601	0.0734221	0.329794	0.329794	hypothetical protein
OGPHKNMM_03746	0.0547576	0.357483	-1.00093	0.521103	3.87071	0.45628	0.0285299	0.16612	0.378793	0.378793	trans-2,3-dihydro-3-hydroxyanthranilate isomerase	PA1367
OGPHKNMM_04487	0.0549279	0.357483	0.69467	0.361911	5.9346	0.251079	0.00310676	0.12978	0.193363	0.193363	hypothetical protein	PA4312
OGPHKNMM_05259	0.0548504	0.357483	0.810995	0.42238	5.00751	0.4114	0.00703933	0.260569	0.149984	0.260569	type 4 fimbrial biogenesis protein PilO	pilO
OGPHKNMM_05384	0.0547241	0.357483	0.909037	0.473195	5.81162	0.516601	0.00330513	0.332566	0.177955	0.332566	glucose-1-phosphate thymidylyltransferase	rmlA
OGPHKNMM_05791	0.0548781	0.357483	1.42799	0.743807	5.73057	1.27565	0.00501471	0.82486	0.168221	0.82486	ATP synthase subunit B	atpF
OGPHKNMM_05062	0.0550699	0.357955	-0.919142	0.479138	4.11407	0.527023	0.0234819	0.318488	0.320878	0.320878	hypothetical protein	PA4849
OGPHKNMM_01153	0.0554731	0.359768	1.34986	0.704829	6.43933	1.14277	0.00213127	0.743045	0.292206	0.743045	nucleoside diphosphate kinase	ndk
OGPHKNMM_05045	0.0554553	0.359768	1.26501	0.660481	6.05642	1.00356	0.0029519	0.6514	0.211935	0.6514	hypothetical protein	PA4833
OGPHKNMM_01767	0.0556444	0.359943	0.59969	0.313349	5.32689	0.180701	0.0051332	0.0858821	0.142148	0.142148	hypothetical protein	PA3213
OGPHKNMM_01963	0.0558725	0.359943	0.85346	0.446363	6.03184	0.457606	0.00245064	0.29641	0.207842	0.29641	lipid kinase	PA3023
OGPHKNMM_02230	0.0557857	0.359943	0.909898	0.475712	4.12116	0.342536	0.0204377	0.0972648	0.319016	0.319016	hypothetical protein	PA2773
OGPHKNMM_04532	0.0558365	0.359943	-0.767354	0.401271	4.51848	0.333683	0.0155614	0.180731	0.225966	0.225966	xenobiotic reductase	xenB
OGPHKNMM_04830	0.0558613	0.359943	-0.836663	0.437558	4.57239	0.43975	0.0183696	0.268816	0.213749	0.268816	hypothetical protein	PA4642
OGPHKNMM_05738	0.0555769	0.359943	0.784763	0.40994	6.08735	0.386417	0.00246476	0.249611	0.21732	0.249611	TonB-dependent receptor	PA5505
OGPHKNMM_01164	0.0560546	0.360379	0.598982	0.313503	5.17606	0.216137	0.00590086	0.129729	0.141525	0.141525	hypothetical protein	PA3796
OGPHKNMM_03961	0.0560645	0.360379	1.12603	0.589379	7.33034	0.611318	0.000786881	0.287884	0.520264	0.520264	ribonucleotide-diphosphate reductase subunit alpha	nrdA
OGPHKNMM_00426	0.0562127	0.360657	0.699079	0.366128	5.96991	0.267598	0.00278118	0.148449	0.198293	0.198293	5,10-methylenetetrahydrofolate reductase	metF
OGPHKNMM_03808	0.0562321	0.360657	0.756122	0.396035	5.41655	0.359728	0.00454676	0.230718	0.144698	0.230718	Putative glutamine amidotransferase YafJ	PA1307
OGPHKNMM_00259	0.0564525	0.36167	0.868576	0.455342	6.22584	0.475131	0.00218867	0.308815	0.244305	0.308815	hypothetical protein	PA0256
OGPHKNMM_01146	0.0567986	0.363486	1.44795	0.760135	8.56381	1.12623	0.000265198	0.621315	0.866443	0.866443	cysteine desulfurase	iscS
OGPHKNMM_04249	0.0570463	0.364669	-1.29213	0.679014	4.03362	1.05415	0.0350571	0.656532	0.341751	0.656532	Mesaconyl-C(4)-CoA hydratase	PA0878
OGPHKNMM_02865	0.0573436	0.366165	-0.683244	0.359473	5.30962	0.295112	0.00547073	0.188361	0.141808	0.188361	oxidoreductase
OGPHKNMM_03200	0.0574791	0.366627	-0.620452	0.326614	4.98806	0.183395	0.00828099	0.0766033	0.151734	0.151734	major facilitator superfamily transporter	PA1908
OGPHKNMM_05345	0.0575984	0.366984	0.868519	0.457418	5.86596	0.477375	0.00326487	0.310582	0.184709	0.310582	preprotein translocase subunit SecB	secB
OGPHKNMM_04150	0.0577137	0.367315	1.02692	0.541091	7.02936	0.532083	0.000941256	0.268701	0.438228	0.438228	translocation protein TolA	tolA
OGPHKNMM_00069	0.0583254	0.370395	0.774889	0.409292	4.46053	0.28036	0.0122847	0.112995	0.238995	0.238995	hypothetical protein	PA0062
OGPHKNMM_02151	0.0582879	0.370395	-0.954058	0.503852	4.63613	0.577708	0.0146421	0.366159	0.200041	0.366159	4,5-DOPA dioxygenase extradiol	PA2839
OGPHKNMM_01431	0.0585627	0.371263	-0.691777	0.365737	4.81084	0.304082	0.0108791	0.189766	0.172082	0.189766	Inner membrane protein YbjJ	PA3532
OGPHKNMM_04363	0.0585902	0.371263	0.592619	0.313347	5.34748	0.181353	0.00465455	0.0903373	0.142625	0.142625	positive regulator for alginate biosynthesis MucC	mucC
OGPHKNMM_00146	0.058816	0.372108	-0.822787	0.435437	4.33219	0.408499	0.0182154	0.238542	0.266192	0.266192	ABC transporter permease	PA0138
OGPHKNMM_02855	0.0589864	0.372108	0.601208	0.318387	5.49421	0.151928	0.00431839	0.050048	0.147737	0.147737	hypothetical protein	PA2223
OGPHKNMM_03124	0.0590443	0.372108	0.612261	0.324315	5.57751	0.157994	0.00468056	0.052238	0.153089	0.153089	coenzyme PQQ synthesis protein B	pqqB
OGPHKNMM_04780	0.059013	0.372108	-1.2222	0.647321	2.89856	0.925674	0.139956	0.456968	0.48858	0.48858	hypothetical protein
OGPHKNMM_05699	0.0589295	0.372108	-0.774694	0.410169	4.47504	0.381931	0.0154373	0.23692	0.235787	0.23692	hypothetical protein	PA5466
OGPHKNMM_00424	0.0592265	0.372745	1.0247	0.543173	7.04188	0.346148	0.00099637	0.0379344	0.441559	0.441559	ATP-dependent RNA helicase	PA0428
OGPHKNMM_01251	0.059274	0.372745	-0.780629	0.413873	5.28479	0.388363	0.00716386	0.249772	0.141424	0.249772	GMC-type oxidoreductase	PA3710
OGPHKNMM_00698	0.0600215	0.373268	0.882049	0.469016	5.84744	0.497375	0.00325579	0.326709	0.182405	0.326709	30S ribosomal protein S17	rpsQ
OGPHKNMM_00774	0.0596035	0.373268	-1.06311	0.564367	3.5813	0.713291	0.0485024	0.419289	0.429262	0.429262	dTDP-3-amino-3,4,6-trideoxy-alpha-D-glucopyranose	eftM
OGPHKNMM_01530	0.0598	0.373268	-0.710455	0.377447	5.24774	0.322383	0.00686714	0.206832	0.141108	0.206832	transcriptional regulator	PA3433
OGPHKNMM_01973	0.0598595	0.373268	1.12082	0.595603	6.39046	0.802563	0.00201256	0.530101	0.280877	0.530101	3-ketoacyl-CoA thiolase	faoB
OGPHKNMM_02375	0.0597041	0.373268	-1.1059	0.587316	3.34483	0.590593	0.0570186	0.222592	0.460391	0.460391	hypothetical protein	PA2655
OGPHKNMM_02411	0.0594772	0.373268	0.989068	0.524802	4.65189	0.623977	0.0107111	0.402414	0.196868	0.402414	translation initiation factor IF-1	infA
OGPHKNMM_02629	0.0600654	0.373268	-1.08166	0.575253	4.11384	0.748094	0.0276753	0.468699	0.320939	0.468699	Fumarylpyruvate hydrolase	PA2471
OGPHKNMM_03003	0.0599264	0.373268	1.1694	0.621579	5.89509	0.87388	0.00511507	0.574426	0.188307	0.574426	thiamine pyrophosphate protein	PA2108
OGPHKNMM_03986	0.0600328	0.373268	0.928585	0.493783	6.74284	0.47131	0.00125089	0.264535	0.364481	0.364481	rhamnosyltransferase	rhlC
OGPHKNMM_04012	0.0600137	0.373268	1.00562	0.534706	6.19988	0.646473	0.00232187	0.426544	0.238923	0.426544	hypothetical protein	PA1106
OGPHKNMM_04606	0.0600252	0.373268	0.75348	0.400658	4.86598	0.362951	0.00812065	0.232669	0.165188	0.232669	stringent starvation protein A	sspA
OGPHKNMM_00137	0.0604215	0.374915	-0.596935	0.317907	5.46762	0.157206	0.00502049	0.057863	0.146577	0.146577	gamma-aminobutyrate permease	bauD
OGPHKNMM_01885	0.0606373	0.374915	-0.590108	0.314535	5.3571	0.138001	0.00552583	0.0363902	0.142872	0.142872	type II secretion system protein K	xcpX
OGPHKNMM_03844	0.0607183	0.374915	-0.600948	0.320413	5.05887	0.227917	0.007925	0.141545	0.146072	0.146072	tonB-dependent receptor	PA1271
OGPHKNMM_04009	0.060645	0.374915	-0.647507	0.345139	4.83912	0.255079	0.0101617	0.151463	0.16852	0.16852	transcriptional regulator	PA1109
OGPHKNMM_04393	0.0605049	0.374915	1.05961	0.564495	3.49082	0.601763	0.0356131	0.29555	0.442369	0.442369	hypothetical protein	PA0738
OGPHKNMM_04471	0.0606546	0.374915	0.608481	0.324349	5.252	0.237317	0.00540165	0.152402	0.141128	0.152402	two-component response regulator PprB	pprB
OGPHKNMM_04828	0.0609933	0.375955	0.67841	0.3621	5.93822	0.153503	0.00282258	0.0164661	0.193852	0.193852	malate:quinone oxidoreductase	mqoB
OGPHKNMM_04969	0.061105	0.375955	0.594464	0.317431	5.08267	0.124459	0.00649336	0.0165598	0.14465	0.14465	heat shock protein GrpE	grpE
OGPHKNMM_05199	0.0611352	0.375955	-1.20505	0.643545	3.83955	0.932624	0.0420534	0.579173	0.384773	0.579173	amino acid ABC transporter substrate-binding protein	PA4982
OGPHKNMM_05674	0.0611461	0.375955	0.750805	0.400977	6.20002	0.202312	0.00222075	0.0392793	0.238953	0.238953	hypothetical protein	PA5441
OGPHKNMM_02062	0.0615248	0.377083	-0.619551	0.331363	5.16459	0.246915	0.00720679	0.157496	0.141735	0.157496	hypothetical protein	PA2927
OGPHKNMM_02721	0.0615221	0.377083	0.73165	0.391314	6.14183	0.244311	0.00228337	0.102364	0.227407	0.227407	hypothetical protein	PA2380
OGPHKNMM_05743	0.0614053	0.377083	-0.670707	0.358558	4.73212	0.180883	0.0102308	0.0471798	0.182615	0.182615	transporter	PA5510
OGPHKNMM_03417	0.061766	0.377696	-0.642013	0.343695	5.28903	0.265406	0.00665774	0.170532	0.14148	0.170532	type III secretory apparatus protein PcrD	pcrD
OGPHKNMM_04226	0.0616961	0.377696	0.678763	0.363271	5.94707	0.256467	0.00288858	0.144925	0.19506	0.19506	succinylglutamate desuccinylase	aruE
OGPHKNMM_05277	0.0618201	0.377696	1.56001	0.835312	8.20724	1.56739	0.000421675	1.0462	0.769256	1.0462	polyhydroxyalkanoate synthesis protein PhaF	phaF
OGPHKNMM_00229	0.0619724	0.378227	-1.45747	0.780859	3.8422	1.36895	0.0532406	0.861372	0.384269	0.861372	CoA transferase subunit A	PA0226
OGPHKNMM_04805	0.0620753	0.378457	-0.618506	0.331504	5.66303	0.141657	0.00398411	0.0296312	0.160858	0.160858	cytochrome C	PA4619
OGPHKNMM_02664	0.0621612	0.378583	-0.588938	0.31576	5.39249	0.196127	0.00565338	0.109437	0.143903	0.143903	p-hydroxybenzoic acid efflux pump subunit AaeB	PA2431
OGPHKNMM_03126	0.0628425	0.381367	-0.750984	0.403689	4.80649	0.36475	0.0142064	0.23024	0.172631	0.23024	NAD+ dependent aldehyde dehydrogenase ExaC	exaC
OGPHKNMM_04372	0.0628815	0.381367	0.914546	0.491684	5.54201	0.541022	0.00424453	0.358385	0.150509	0.358385	hypothetical protein	PA0758
OGPHKNMM_05117	0.0627984	0.381367	-0.718859	0.386356	4.58368	0.314052	0.0126645	0.186115	0.211241	0.211241	vanillate O-demethylase oxygenase	vanA
OGPHKNMM_05510	0.0628294	0.381367	0.827383	0.444735	5.33856	0.442715	0.0059796	0.290704	0.142409	0.290704	hypothetical protein	sutA
OGPHKNMM_04992	0.0629819	0.381577	-0.883201	0.475013	4.13722	0.380097	0.0236586	0.158946	0.314797	0.314797	transcriptional regulator	PA4784
OGPHKNMM_01491	0.0631426	0.382011	0.587017	0.315909	5.11448	0.220498	0.00651138	0.13989	0.143186	0.143186	lipoprotein	PA3472
OGPHKNMM_03209	0.0631853	0.382011	0.99945	0.53795	4.25015	0.646938	0.0204791	0.413606	0.285743	0.413606	phenazine biosynthesis protein PhzA	phzA2
OGPHKNMM_00128	0.0637263	0.384364	-0.604668	0.326127	4.98947	0.171218	0.00793616	0.0689778	0.151602	0.151602	transcriptional regulator	PA0120
OGPHKNMM_01769	0.0636804	0.384364	0.663352	0.357716	5.90032	0.13938	0.00299248	0.0062194	0.188948	0.188948	ABC transporter permease	PA3211
OGPHKNMM_05731	0.0637734	0.384364	1.21536	0.655618	6.60325	0.95893	0.00168887	0.643063	0.330489	0.643063	transcriptional regulator	zur
OGPHKNMM_00765	0.0640636	0.385312	-0.840504	0.4539	4.54151	0.459165	0.016192	0.292846	0.220719	0.292846	major facilitator superfamily transporter	PA4187
OGPHKNMM_04383	0.0640631	0.385312	-0.58796	0.317517	5.46031	0.139879	0.00493079	0.0402812	0.146295	0.146295	aldehyde dehydrogenase	PA0747
OGPHKNMM_02348	0.0641309	0.385317	-0.633552	0.342226	4.85853	0.182226	0.00957445	0.0676878	0.166104	0.166104	transcriptional regulator	PA2681
OGPHKNMM_04277	0.0644242	0.386679	-0.587948	0.317942	5.08755	0.130127	0.0072376	0.0257895	0.144393	0.144393	threonine dehydratase	PA0851
OGPHKNMM_02632	0.0647501	0.387832	1.21748	0.659171	7.095	0.966082	0.00104258	0.650717	0.455776	0.650717	ECF sigma factor FoxI	foxI
OGPHKNMM_03106	0.0647234	0.387832	-1.04525	0.565869	4.70863	0.712015	0.01452	0.465791	0.186419	0.465791	hypothetical protein	PA2004
OGPHKNMM_05099	0.0651354	0.389737	-0.869491	0.471441	4.5931	0.493512	0.014832	0.318553	0.209169	0.318553	two-component sensor	PA4886
OGPHKNMM_00260	0.0653682	0.390727	0.745626	0.404631	4.93486	0.363259	0.00746289	0.238126	0.157148	0.238126	hypothetical protein	PA0257
OGPHKNMM_02436	0.0654911	0.391058	-0.91291	0.495637	4.02781	0.506813	0.0252589	0.295731	0.343226	0.343226	taurine-binding protein	PA2595
OGPHKNMM_03317	0.0660789	0.394162	1.18935	0.64713	1.72091	0.544725	0.259164	-0.108718	0.369002	0.369002	hypothetical protein
OGPHKNMM_05619	0.0662844	0.394981	-0.938427	0.510988	4.41789	0.577524	0.0190422	0.372621	0.248017	0.372621	CdhR family transcriptional regulator	cdhR
OGPHKNMM_02682	0.0665563	0.396194	-0.674321	0.367546	4.8455	0.298521	0.0100003	0.192635	0.167722	0.192635	porin	PA2420
OGPHKNMM_01599	0.0667953	0.396802	1.09026	0.594782	3.16144	0.761392	0.0535624	0.452423	0.477086	0.477086	hypothetical protein	PA3371
OGPHKNMM_03342	0.0667427	0.396802	1.5905	0.867512	9.82761	1.64533	9.09106e-05	1.10794	1.12877	1.12877	outer membrane porin F	oprF
OGPHKNMM_00172	0.0669216	0.397146	-0.904299	0.493559	4.13374	0.537648	0.0237215	0.341679	0.315712	0.341679	hypothetical protein	PA0165
OGPHKNMM_00249	0.067332	0.397547	-0.700448	0.382873	5.51182	0.323098	0.00564413	0.214244	0.148659	0.214244	major facilitator superfamily transporter	PA0246
OGPHKNMM_00414	0.0672369	0.397547	-0.679251	0.371158	6.00388	0.274692	0.00324518	0.167102	0.203392	0.203392	adenosylmethionine--8-amino-7-oxononanoate aminotransferase BioA	bioA
OGPHKNMM_00681	0.0672541	0.397547	1.33376	0.728843	6.92378	1.17113	0.00131363	0.795503	0.410486	0.795503	50S ribosomal protein L7/L12	rplL
OGPHKNMM_03157	0.0671406	0.397547	-0.689931	0.376861	4.63454	0.308	0.012668	0.19383	0.200368	0.200368	hypothetical protein	fapC
OGPHKNMM_04987	0.0673189	0.397547	-1.0201	0.557575	4.5066	0.685252	0.0188497	0.447485	0.228672	0.447485	putative amino-acid metabolite efflux pump	PA4779
OGPHKNMM_03132	0.0676777	0.399181	-1.3013	0.712204	2.11964	1.1167	0.254111	0.506741	0.436392	0.506741	hypothetical protein
OGPHKNMM_05267	0.067878	0.399956	-0.788144	0.431667	5.99801	0.409955	0.00339264	0.276112	0.202486	0.276112	primosome assembly protein PriA	priA
OGPHKNMM_01456	0.0685893	0.403737	-1.31562	0.722423	3.80728	1.14553	0.045616	0.737227	0.390843	0.737227	short-chain dehydrogenase	PA3507
OGPHKNMM_00640	0.0687123	0.40377	0.714013	0.392249	5.57154	0.337575	0.00387608	0.226912	0.152626	0.226912	hypothetical protein	PA0646
OGPHKNMM_03164	0.0689217	0.40377	-0.888466	0.488455	5.36035	0.523117	0.00673766	0.351144	0.142959	0.351144	ribose transporter RbsA	rbsA
OGPHKNMM_04239	0.0689197	0.40377	1.05902	0.582216	6.64744	0.743228	0.00158631	0.506877	0.3411	0.506877	arginine/ornithine ABC transporter substrate-binding protein AotJ	aotJ
OGPHKNMM_05643	0.0689431	0.40377	-0.677596	0.372553	5.90189	0.304295	0.00350681	0.204686	0.189142	0.204686	hypothetical protein	PA5412
OGPHKNMM_05722	0.0688507	0.40377	0.650878	0.357743	5.89991	0.202255	0.00307297	0.0908803	0.188898	0.188898	cytochrome C4	cc4
OGPHKNMM_05291	0.0691474	0.404557	-0.654156	0.359929	4.72692	0.178487	0.0108954	0.0517435	0.183428	0.183428	ABC transporter ATP-binding protein	PA5074
OGPHKNMM_03286	0.0694401	0.40586	-0.65965	0.363334	4.70593	0.258138	0.0111408	0.148355	0.186877	0.186877	transcriptional regulator	PA1826
OGPHKNMM_02648	0.069555	0.405958	-0.845437	0.465857	4.93464	0.474857	0.0104192	0.315116	0.157172	0.315116	transcriptional regulator	PA2447
OGPHKNMM_05552	0.0695967	0.405958	-0.672009	0.37035	4.6701	0.263397	0.012401	0.147497	0.193337	0.193337	oxidoreductase	sphC
OGPHKNMM_02327	0.0698685	0.406733	0.570221	0.314559	5.37432	0.133001	0.00506966	0.0392496	0.143352	0.143352	hypothetical protein	tse2
OGPHKNMM_05021	0.06987	0.406733	-0.568352	0.31353	5.22984	0.188694	0.00637405	0.108359	0.141077	0.141077	formate dehydrogenase-O major subunit	fdnG
OGPHKNMM_04903	0.0700285	0.407247	0.824414	0.455043	4.28125	0.452375	0.0146784	0.295918	0.278123	0.295918	hypothetical protein	PA4698
OGPHKNMM_05486	0.0703521	0.40831	1.00233	0.553886	6.77635	0.669549	0.00131024	0.458874	0.372845	0.458874	alginate biosynthesis regulatory protein AlgR	algR
OGPHKNMM_05541	0.0703227	0.40831	0.921083	0.508934	6.10659	0.565335	0.00257627	0.385945	0.220798	0.385945	50S ribosomal protein L28	rpmB
OGPHKNMM_04842	0.070498	0.408473	-0.595681	0.329343	5.64088	0.141303	0.00404163	0.0395232	0.158658	0.158658	major facilitator superfamily transporter	PA4654
OGPHKNMM_00767	0.0708312	0.40986	-0.604723	0.334738	4.91674	0.139736	0.00890496	0.0286317	0.159169	0.159169	transcriptional regulator	PA4185
OGPHKNMM_02619	0.0710922	0.41096	-0.605189	0.335305	4.90942	0.151202	0.00863737	0.0430204	0.160007	0.160007	cytochrome C	PA2481
OGPHKNMM_02248	0.0720057	0.415826	0.85267	0.473947	6.58406	0.487665	0.00142367	0.335515	0.325928	0.335515	porin D	oprQ
OGPHKNMM_00211	0.0724664	0.41645	-1.67292	0.931379	3.03207	1.88056	0.186159	1.11504	0.48462	1.11504	2-(5''-triphosphoribosyl)-3'-dephosphocoenzyme-A synthase	PA0209
OGPHKNMM_00338	0.0725514	0.41645	-0.78982	0.439853	4.30728	0.318223	0.0182727	0.145575	0.271934	0.271934	hypothetical protein	PA0346
OGPHKNMM_00433	0.0729105	0.41645	-0.594023	0.331229	4.95185	0.232222	0.00924126	0.148713	0.155328	0.155328	cytosine deaminase	codA
OGPHKNMM_00883	0.0723398	0.41645	-0.588574	0.327536	4.97648	0.141316	0.00808189	0.0386558	0.152838	0.152838	transcriptional regulator	PA4074
OGPHKNMM_01319	0.0729282	0.41645	-1.05366	0.58756	3.68115	0.747333	0.0634803	0.454361	0.413224	0.454361	ribonuclease HII	rnhB
OGPHKNMM_02272	0.0722629	0.41645	-0.617211	0.34338	4.95928	0.255776	0.0090279	0.167836	0.154557	0.167836	hydrolase	PA2745
OGPHKNMM_03309	0.0727252	0.41645	1.83908	1.02481	7.88289	2.27496	0.000740269	1.57463	0.677262	1.57463	DNA-binding protein HU	hupB
OGPHKNMM_04933	0.0728217	0.41645	0.696559	0.388283	6.1221	0.18016	0.00247744	0.0407745	0.223668	0.223668	poly(A) polymerase	pcnB
OGPHKNMM_05009	0.0729757	0.41645	-0.893225	0.498178	4.19908	0.537174	0.0232721	0.349001	0.29868	0.349001	hypothetical protein	PA4801
OGPHKNMM_05156	0.0728549	0.41645	1.09406	0.609933	6.98048	0.805511	0.0011402	0.556886	0.425308	0.556886	protease subunit HflC	hflC
OGPHKNMM_05591	0.0725438	0.41645	0.561535	0.312712	5.25153	0.119564	0.00555802	0.0256516	0.141125	0.141125	phosphate ABC transporter ATP-binding protein	pstB
OGPHKNMM_05765	0.0726439	0.41645	0.618169	0.344372	5.7828	0.196397	0.00347029	0.0987257	0.174418	0.174418	cobalamin biosynthesis protein CobW	PA5532
OGPHKNMM_01447	0.0731897	0.41685	-0.731605	0.408343	4.48066	0.360283	0.0155844	0.234052	0.234531	0.234531	adenylosuccinate lyase	PA3516
OGPHKNMM_05590	0.0731592	0.41685	0.57058	0.318433	5.06857	0.202868	0.00663916	0.12486	0.14546	0.14546	phosphate uptake regulatory protein PhoU	phoU
OGPHKNMM_01271	0.0733926	0.417186	0.889667	0.496915	6.76079	0.460752	0.00143467	0.27769	0.368952	0.368952	metal-transporting P-type ATPase	PA3690
OGPHKNMM_04952	0.0733292	0.417186	0.953748	0.532589	5.46196	0.613272	0.00473442	0.420742	0.146358	0.420742	Ribosome maturation factor RimP	PA4746
OGPHKNMM_00597	0.0738821	0.41725	-0.561341	0.314065	5.21635	0.112057	0.00684402	0.0150633	0.141111	0.141111	hypothetical protein	PA0599
OGPHKNMM_01508	0.0737473	0.41725	1.2673	0.708708	7.67232	1.08453	0.000563233	0.752837	0.616995	0.752837	Thymidylate kinase	PA3455
OGPHKNMM_02216	0.0739074	0.41725	1.6311	0.912665	4.45872	1.7977	0.0191262	1.23031	0.239391	1.23031	hypothetical protein	PA2786
OGPHKNMM_03724	0.0738205	0.41725	-0.646872	0.361841	5.24787	0.282647	0.00631776	0.190075	0.141109	0.190075	Putative O-methyltransferase	PA1402
OGPHKNMM_04282	0.0735593	0.41725	0.56481	0.315652	5.41869	0.213168	0.00468182	0.142149	0.144772	0.144772	sulfate transporter CysZ	PA0846
OGPHKNMM_04881	0.0738804	0.41725	-0.607783	0.340046	5.20107	0.249578	0.0061359	0.167311	0.141211	0.167311	hypothetical protein	PA4682
OGPHKNMM_05792	0.0738902	0.41725	1.21356	0.678994	5.32831	0.995058	0.00638885	0.68516	0.142178	0.68516	ATP synthase subunit C	atpE
OGPHKNMM_05390	0.0740089	0.417416	-0.647453	0.362402	4.7075	0.139285	0.0103933	0.00651423	0.18661	0.18661	C4-dicarboxylate transporter	dctM
OGPHKNMM_00994	0.0741966	0.418068	0.561774	0.314649	5.3862	0.132085	0.00479843	0.0419621	0.143707	0.143707	hypothetical protein	PA3962
OGPHKNMM_02988	0.0744034	0.418826	-0.588692	0.329961	4.95875	0.225719	0.00870018	0.143489	0.154611	0.154611	transcriptional regulator	PA2121
OGPHKNMM_02332	0.0744954	0.418937	1.25081	0.701301	4.05568	1.05955	0.0419695	0.695766	0.336106	0.695766	hypothetical protein	PA2697
OGPHKNMM_00699	0.0747014	0.419282	0.971436	0.545048	6.46438	0.6396	0.00193559	0.443681	0.298025	0.443681	50S ribosomal protein L14	rplN
OGPHKNMM_02011	0.0746604	0.419282	1.30196	0.730396	8.31758	0.764084	0.000291993	0.319148	0.799925	0.799925	ribonuclease E	rne
OGPHKNMM_00912	0.0747812	0.419324	-0.60366	0.338791	4.88573	0.213494	0.00937714	0.120838	0.162792	0.162792	heme-transporter PhuT	PA4045
OGPHKNMM_04821	0.0748934	0.419548	-0.90738	0.509444	3.96008	0.501009	0.0295511	0.287959	0.359749	0.359749	transporter	PA4635
OGPHKNMM_00747	0.075578	0.420943	-0.900126	0.506559	3.96647	0.471101	0.0266531	0.258388	0.358251	0.358251	hypothetical protein	mexG
OGPHKNMM_01190	0.0753794	0.420943	-0.557979	0.313798	5.30768	0.122961	0.00593011	0.0310188	0.141773	0.141773	transcriptional regulator	PA3771
OGPHKNMM_01632	0.0754056	0.420943	-0.614209	0.345452	5.44499	0.25638	0.00555278	0.173452	0.145717	0.173452	patatin-like protein	plpD
OGPHKNMM_01659	0.075517	0.420943	-0.612326	0.344523	4.84744	0.241714	0.0105642	0.150975	0.16748	0.16748	3-hydroxyisobutyrate dehydrogenase	PA3312
OGPHKNMM_01825	0.0752258	0.420943	0.862919	0.485035	5.37568	0.5057	0.00543036	0.347458	0.143391	0.347458	UDP-2-acetamido-3-amino-2, 3-dideoxy-D-glucuronate N-acetyltransferase	wbpD
OGPHKNMM_01887	0.0755478	0.420943	-0.706651	0.397637	4.64143	0.339545	0.0128406	0.224333	0.198962	0.224333	type II secretion system protein M	xcpZ
OGPHKNMM_00523	0.075694	0.421184	0.674512	0.379742	5.54878	0.309535	0.00403499	0.212271	0.150968	0.212271	transcriptional regulator Dnr	dnr
OGPHKNMM_03276	0.0758021	0.42133	-0.809843	0.4561	4.22034	0.31101	0.0188023	0.124018	0.293239	0.293239	transcriptional regulator	PA1836
OGPHKNMM_04775	0.0758656	0.42133	-0.914757	0.515299	4.74684	0.569675	0.013079	0.385221	0.18041	0.385221	multidrug resistance protein	PA4591
OGPHKNMM_00967	0.0759865	0.421598	0.790259	0.445351	6.15519	0.425358	0.00232448	0.295182	0.229991	0.295182	LPS-assembly lipoprotein LptE	lptE
OGPHKNMM_02186	0.0762087	0.422426	0.982945	0.554359	7.11099	0.33577	0.000888712	0.0565061	0.460082	0.460082	acyl-CoA dehydrogenase	PA2815
OGPHKNMM_00841	0.0764523	0.422968	0.585459	0.330459	5.65496	0.119402	0.00376225	0.016954	0.160043	0.160043	hypothetical protein	PA4111
OGPHKNMM_01823	0.0764032	0.422968	0.998036	0.563242	6.7213	0.679513	0.00132194	0.474541	0.359149	0.474541	UDP-N-acetyl-2-amino-2-deoxy-D-glucuronate oxidase	wbpB
OGPHKNMM_02909	0.0768079	0.42453	0.777082	0.439149	5.32834	0.412579	0.00743458	0.281844	0.142179	0.281844	hydrogen cyanide synthase subunit HcnB	hcnB
OGPHKNMM_04764	0.0772925	0.426564	-0.561319	0.317737	5.46277	0.167419	0.00504569	0.0860727	0.14639	0.14639	transcriptional regulator RtcR	rtcR
OGPHKNMM_05135	0.0773231	0.426564	1.37667	0.779348	7.75671	1.29742	0.000608353	0.910467	0.641139	0.910467	azurin	azu
OGPHKNMM_02997	0.0775592	0.42746	-0.597357	0.338441	4.88378	0.133082	0.00878605	0.0237528	0.163027	0.163027	major facilitator superfamily transporter	PA2114
OGPHKNMM_01709	0.07833	0.429667	-0.580448	0.329714	4.95225	0.105823	0.0077816	-0.00184826	0.155285	0.155285	transporter	PA3264
OGPHKNMM_03459	0.0781507	0.429667	-0.766871	0.435346	5.61699	0.403859	0.0048221	0.279468	0.156425	0.279468	ClpA/B-type protease	clpV2
OGPHKNMM_03766	0.0782686	0.429667	0.585343	0.332426	4.92876	0.127701	0.00794165	0.0231995	0.157819	0.157819	hypothetical protein	PA1349
OGPHKNMM_04797	0.0780737	0.429667	-0.812532	0.461149	4.19389	0.260804	0.018968	0.0594588	0.300019	0.300019	Actin-binding protein	PA4612
OGPHKNMM_05126	0.0782944	0.429667	0.683929	0.388448	6.12444	0.266627	0.00223155	0.155643	0.224106	0.224106	ABC transporter	PA4913
OGPHKNMM_01781	0.07841	0.429698	0.872423	0.495699	5.56447	0.523197	0.00401915	0.364557	0.152093	0.364557	threonylcarbamoyl-AMP synthase	PA3199
OGPHKNMM_00741	0.0788467	0.430339	1.54927	0.881561	4.23068	1.65265	0.0306734	1.13505	0.290622	1.13505	phenazine biosynthesis protein	phzB1
OGPHKNMM_01145	0.0787923	0.430339	1.46176	0.831614	7.20294	1.47092	0.00109578	1.03628	0.48507	1.03628	HTH-type transcriptional regulator	iscR
OGPHKNMM_01389	0.0790465	0.430339	-0.647778	0.368842	5.35128	0.289138	0.0063716	0.197695	0.142721	0.197695	major facilitator superfamily transporter	PA3573
OGPHKNMM_02361	0.078919	0.430339	0.766667	0.436352	5.02823	0.404817	0.00705652	0.278548	0.148275	0.278548	hypothetical protein	PA2668
OGPHKNMM_04737	0.0789609	0.430339	0.951168	0.541437	7.03141	0.483087	0.00095777	0.263631	0.438773	0.438773	type 4 fimbrial biogenesis protein PilY1	pilY1
OGPHKNMM_05105	0.078985	0.430339	-1.21132	0.689582	4.40511	1.01082	0.0213792	0.691905	0.250575	0.691905	urease accessory protein UreF	ureF
OGPHKNMM_05392	0.0786646	0.430339	0.71964	0.409238	6.24799	0.342133	0.00221583	0.231244	0.248998	0.248998	arginine deiminase	arcA
OGPHKNMM_00697	0.0794041	0.431072	0.950856	0.54206	5.16572	0.623833	0.00677476	0.433968	0.141713	0.433968	50S ribosomal protein L29	rpmC
OGPHKNMM_02594	0.0792591	0.431072	0.606085	0.345347	5.79368	0.225255	0.0031508	0.140666	0.175747	0.175747	hypothetical protein	PA2504
OGPHKNMM_04554	0.0793328	0.431072	1.76865	1.00802	6.37946	2.15777	0.00361891	1.52055	0.278342	1.52055	hypothetical protein	PA4377
OGPHKNMM_03213	0.0795215	0.431306	-0.556076	0.317129	5.09935	0.119423	0.007038	0.0262835	0.143818	0.143818	hypothetical protein	PA1895
OGPHKNMM_02325	0.0796898	0.431381	-1.0297	0.587565	3.34313	0.570096	0.057271	0.257742	0.460577	0.460577		PA2704
OGPHKNMM_04131	0.0797015	0.431381	0.565111	0.322475	5.01834	0.191159	0.00691461	0.112278	0.14907	0.14907	hypothetical protein	hptA
OGPHKNMM_04898	0.0797587	0.431381	0.842623	0.480925	6.00563	0.490551	0.00269987	0.344234	0.203663	0.344234	phosphatidylserine synthase	pssA
OGPHKNMM_00536	0.0799014	0.43175	-0.716489	0.409128	4.47606	0.27197	0.0155179	0.131935	0.235561	0.235561	hypothetical protein	PA0539
OGPHKNMM_03805	0.0802082	0.432602	-0.948477	0.542148	4.20761	0.622592	0.0243811	0.416506	0.29649	0.416506	2-aminoethylphosphonate--pyruvate transaminase	phnW
OGPHKNMM_02276	0.0803188	0.432796	1.46087	0.835337	8.64024	1.47759	0.000264121	1.04642	0.886415	1.04642	50S ribosomal protein L20	rplT
OGPHKNMM_01333	0.0808118	0.433038	-0.647087	0.370612	5.60479	0.290441	0.00427995	0.20175	0.155346	0.20175	esterase	PA3628
OGPHKNMM_03256	0.0807796	0.433038	-0.642335	0.367852	4.67883	0.174161	0.0112702	0.0517086	0.191702	0.191702	Inosine-5'-monophosphate dehydrogenase	PA1854
OGPHKNMM_04879	0.0807999	0.433038	-1.04605	0.599089	3.90906	0.758953	0.0336492	0.504712	0.371097	0.504712	hypothetical protein	PA4680
OGPHKNMM_05066	0.0806099	0.433038	0.735891	0.421193	4.39685	0.217541	0.0138583	0.0549916	0.252247	0.252247	Fis family transcriptional regulator	fis
OGPHKNMM_05407	0.0804653	0.433038	-0.635911	0.363795	4.69813	0.155101	0.0102967	0.0319353	0.188224	0.188224	chorismate mutase	PA5184
OGPHKNMM_05548	0.0806894	0.433038	1.42997	0.818667	5.96365	1.4177	0.0036608	1.00166	0.197392	1.00166	acetylglutamate kinase	argB
OGPHKNMM_01158	0.0810037	0.433665	0.684122	0.392071	5.99402	0.324871	0.00297009	0.22761	0.201877	0.22761	histidine--tRNA ligase	hisS
OGPHKNMM_02143	0.0811032	0.433798	-0.879823	0.504393	4.31121	0.537521	0.0210069	0.360611	0.271015	0.360611	hypothetical protein	PA2847
OGPHKNMM_01774	0.081209	0.433963	-0.552674	0.316952	5.43249	0.199103	0.00542775	0.128908	0.14526	0.14526	two-component sensor	cpxS
OGPHKNMM_02723	0.0813329	0.433979	-0.669641	0.384188	6.09467	0.176056	0.0027685	0.0491443	0.218632	0.218632	aldehyde dehydrogenase	PA2378
OGPHKNMM_05087	0.0814365	0.433979	0.946119	0.542994	5.98817	0.622353	0.00266029	0.439603	0.200991	0.439603	Phosphate starvation-inducible protein PsiF	PA4874
OGPHKNMM_05275	0.0814198	0.433979	-0.58646	0.336561	5.71088	0.166204	0.0039262	0.0748535	0.165984	0.165984	poly(3-hydroxyalkanoic acid) synthase	phaC2
OGPHKNMM_01057	0.0815856	0.434115	0.721594	0.414338	6.27846	0.300116	0.00192092	0.177962	0.255593	0.255593	RNA polymerase sigma factor	fecI
OGPHKNMM_01985	0.0816119	0.434115	0.959053	0.550734	7.0884	0.588376	0.000961109	0.389591	0.454	0.454	glyceraldehyde-3-phosphate dehydrogenase	PA3001
OGPHKNMM_00478	0.0817997	0.434335	0.947546	0.544461	7.04985	0.519095	0.000973771	0.311204	0.443683	0.443683	malate synthase G	glcB
OGPHKNMM_00701	0.0818031	0.434335	0.979265	0.562693	7.0858	0.667636	0.000969714	0.473965	0.453302	0.473965	50S ribosomal protein L5	rplE
OGPHKNMM_00243	0.0819923	0.434942	-0.649672	0.373537	4.64678	0.22296	0.0114094	0.109013	0.197886	0.197886	porin	PA0240
OGPHKNMM_02872	0.0824623	0.436636	-0.722635	0.416127	4.50064	0.364454	0.0151568	0.244586	0.230024	0.244586	betaine aldehyde dehydrogenase
OGPHKNMM_04639	0.0824082	0.436636	1.29641	0.746402	6.25375	1.17274	0.00263562	0.833037	0.250231	0.833037	Lipopolysaccharide export system protein LptA	lptH
OGPHKNMM_00212	0.0828951	0.437809	-1.55233	0.895163	2.84756	1.6845	0.195144	1.00683	0.489058	1.00683	malonate decarboxylase acyl carrier protein	mdcC
OGPHKNMM_00679	0.0829104	0.437809	1.38701	0.799869	6.94669	1.34489	0.00137077	0.958316	0.416453	0.958316	50S ribosomal protein L1	rplA
OGPHKNMM_03341	0.0828634	0.437809	-0.662992	0.382281	4.60142	0.181001	0.0118477	0.049569	0.20736	0.20736	uroporphyrin-III C-methyltransferase	cobA
OGPHKNMM_00171	0.0831054	0.438028	-0.894118	0.515953	5.17043	0.559282	0.00861438	0.390696	0.141623	0.390696	gamma-glutamyltranspeptidase	PA0164
OGPHKNMM_02392	0.0831785	0.438028	0.920351	0.531216	5.49778	0.592743	0.00439646	0.41889	0.147914	0.41889	NADH-quinone oxidoreductase subunit B	nuoB
OGPHKNMM_05776	0.0831127	0.438028	-0.896134	0.517128	3.89324	0.295134	0.0267713	0.0410001	0.374361	0.374361	hypothetical protein	PA5543
OGPHKNMM_02894	0.0835105	0.438999	-0.851322	0.491903	4.05233	0.476094	0.025985	0.297352	0.336967	0.336967	hypothetical protein	PA2209
OGPHKNMM_03894	0.08359	0.438999	-0.867554	0.501411	4.38135	0.52749	0.0187672	0.358352	0.255453	0.358352	transcriptional regulator	PA1223
OGPHKNMM_05677	0.0835342	0.438999	0.57236	0.330741	4.94062	0.213218	0.007562	0.136112	0.156522	0.156522	4-amino-4-deoxy-L-arabinose-phosphoundecaprenol flippase subunit ArnE	PA5444
OGPHKNMM_03177	0.0841578	0.441182	-0.936718	0.542379	3.73036	0.453702	0.0365039	0.201583	0.404758	0.404758	hypothetical protein	PA1929
OGPHKNMM_03570	0.08413	0.441182	-0.812179	0.470226	4.14758	0.356841	0.0195897	0.179098	0.31208	0.31208	cbb3-type cytochrome C oxidase subunit II	ccoO1
OGPHKNMM_00680	0.0846769	0.442746	1.18576	0.687728	7.39482	0.989372	0.000806719	0.708648	0.53829	0.708648	50S ribosomal protein L10	rplJ
OGPHKNMM_01036	0.0846852	0.442746	-0.73959	0.428966	6.36038	0.172115	0.00205417	0.00796636	0.273963	0.273963	metal transporting P-type ATPase	copA1
OGPHKNMM_03148	0.0846415	0.442746	1.45852	0.84583	5.4198	1.4967	0.00698952	1.06615	0.144811	1.06615	hypothetical protein	PA1963
OGPHKNMM_02129	0.0852627	0.445105	-0.868594	0.504722	4.263	0.53203	0.0204964	0.361621	0.282566	0.361621	2'-5' RNA ligase	ligT
OGPHKNMM_02620	0.0852901	0.445105	-0.540212	0.313934	5.25677	0.205814	0.00655137	0.14128	0.141155	0.14128	two-component sensor	PA2480
OGPHKNMM_05531	0.0855053	0.445827	1.12932	0.656732	5.21796	0.900162	0.0070787	0.639866	0.141104	0.639866	hypothetical protein	PA5306
OGPHKNMM_02663	0.0857339	0.446617	0.5472	0.318446	5.07342	0.12402	0.00694063	0.035799	0.145171	0.145171	bistable expression regulator BexR	bexR
OGPHKNMM_02408	0.08584	0.446769	1.25098	0.72826	7.31808	1.10592	0.000834128	0.79471	0.516852	0.79471	cold-shock protein CspD	cspD
OGPHKNMM_05295	0.0859682	0.447035	1.03389	0.602128	6.90936	0.755748	0.00125221	0.542585	0.406746	0.542585	glucan biosynthesis protein G	opgG
OGPHKNMM_00174	0.0865867	0.447442	-0.685785	0.400182	4.51191	0.207215	0.0127558	0.0698996	0.227462	0.227462	transcriptional regulator	PA0167
OGPHKNMM_00356	0.0864966	0.447442	-0.827924	0.482987	4.93838	0.485569	0.0095885	0.340326	0.156764	0.340326	oxidoreductase	laoA
OGPHKNMM_01405	0.0865815	0.447442	-1.14895	0.670444	2.80391	0.93542	0.167696	0.506547	0.489012	0.506547	4-amino-4-deoxy-L-arabinose-phosphoundecaprenol flippase subunit ArnF	arnF
OGPHKNMM_03336	0.0865611	0.447442	-1.2512	0.730063	4.34388	1.10924	0.0242309	0.775257	0.263563	0.775257	nitrate transporter	nasA
OGPHKNMM_03374	0.0864021	0.447442	0.646941	0.377293	5.8124	0.29638	0.00320913	0.210316	0.178052	0.210316	hypothetical protein	PA1745
OGPHKNMM_03891	0.0864719	0.447442	-0.551501	0.321704	5.03521	0.134614	0.0075024	0.0467076	0.147738	0.147738	transcriptional regulator	PA1226
OGPHKNMM_04300	0.0865237	0.447442	-0.647492	0.377761	4.79286	0.297018	0.0107101	0.203345	0.174353	0.203345	transcriptional regulator	PA0828
OGPHKNMM_02899	0.086717	0.447716	0.935935	0.54638	5.5013	0.621029	0.00440901	0.443387	0.148093	0.443387	ABC transporter	PA2204
OGPHKNMM_03594	0.0873532	0.450199	0.861986	0.504225	4.6467	0.527997	0.0103504	0.371014	0.197901	0.371014	hypothetical protein	PA1530
OGPHKNMM_00064	0.0876583	0.451042	-0.703381	0.411844	4.54943	0.351962	0.0140959	0.240327	0.21892	0.240327	hypothetical protein	PA0057
OGPHKNMM_03937	0.0876725	0.451042	-0.536068	0.313893	5.20577	0.166941	0.00662005	0.0942927	0.141173	0.141173	two-component sensor PhoQ	phoQ
OGPHKNMM_03947	0.0878001	0.451299	0.542173	0.317595	5.47814	0.113127	0.00429872	0.0268785	0.147001	0.147001	hypothetical protein	PA1170
OGPHKNMM_03814	0.0878909	0.451351	0.962117	0.563753	7.16933	0.598841	0.000832728	0.400593	0.475893	0.475893	transmembrane sensor	hxuR
OGPHKNMM_05260	0.0879659	0.451351	0.949248	0.556344	4.92322	0.641744	0.00812245	0.456155	0.158437	0.456155	type 4 fimbrial biogenesis protein PilN	pilN
OGPHKNMM_03689	0.0881136	0.451709	-0.666728	0.390943	5.4712	0.316762	0.00539779	0.223857	0.146716	0.223857	resistance-nodulation-cell division (RND) efflux transporter	PA1436
OGPHKNMM_00068	0.0882234	0.451872	0.576519	0.338165	5.29014	0.236939	0.0057299	0.165803	0.141496	0.165803	hypothetical protein	PA0061
OGPHKNMM_01671	0.0885673	0.453233	-0.778	0.45684	5.14511	0.432028	0.00903802	0.304016	0.142193	0.304016	major facilitator superfamily transporter	PA3303
OGPHKNMM_05226	0.0888625	0.454343	-0.814089	0.478474	4.12039	0.338954	0.0241886	0.150976	0.319217	0.319217	lipopolysaccharide kinase WaaP	waaP
OGPHKNMM_02111	0.0889456	0.454367	-0.69329	0.407581	4.47624	0.158755	0.0136641	0.00453571	0.235519	0.235519	hypothetical protein	PA2878
OGPHKNMM_04074	0.0893461	0.456011	0.727798	0.428405	6.35811	0.233711	0.00185205	0.0916528	0.273444	0.273444	ATP-dependent DNA helicase DinG	PA1045
OGPHKNMM_00251	0.0900773	0.458195	-1.24573	0.734948	4.25569	1.11373	0.0273406	0.782882	0.284369	0.782882	transcriptional regulator	PA0248
OGPHKNMM_00486	0.0898836	0.458195	1.11587	0.65794	4.65116	0.893015	0.011146	0.638182	0.197013	0.638182	hypothetical protein	PA0490
OGPHKNMM_00868	0.0905909	0.458195	-0.874831	0.516952	4.19191	0.550286	0.0228495	0.378009	0.300531	0.378009	3-ketoacyl-ACP reductase	PA4089
OGPHKNMM_02112	0.0901824	0.458195	-0.530512	0.313091	5.22139	0.0962427	0.00594616	0.00881592	0.141093	0.141093	transcriptional regulator	PA2877
OGPHKNMM_02357	0.0906432	0.458195	-1.19702	0.707454	2.6712	1.03045	0.176753	0.573983	0.48631	0.573983	type II secretion system protein	PA2672
OGPHKNMM_02570	0.0906385	0.458195	-0.7731	0.456904	5.85889	0.429818	0.0040737	0.309068	0.183831	0.309068	resistance-nodulation-cell division (RND) efflux transporter	muxB
OGPHKNMM_03753	0.0899892	0.458195	-0.584616	0.344814	5.33875	0.245209	0.00615713	0.172188	0.142413	0.172188	multidrug resistance protein PmpM	norM
OGPHKNMM_03886	0.090443	0.458195	-1.48761	0.878651	3.16859	1.59033	0.115915	1.04213	0.476565	1.04213	multidrug resistance protein	PA1231
OGPHKNMM_04535	0.0906109	0.458195	-1.22059	0.721311	3.70625	1.0713	0.0534217	0.727013	0.408951	0.727013	ferrous iron transporter A	PA4359
OGPHKNMM_04692	0.0903745	0.458195	-0.623264	0.368049	5.98096	0.232608	0.00327599	0.141812	0.199914	0.199914	oxidoreductase	PA4513
OGPHKNMM_05114	0.0902798	0.458195	-1.59139	0.93947	4.59698	1.81888	0.0287367	1.29517	0.208324	1.29517	benzoylformate decarboxylase	mdlC
OGPHKNMM_00429	0.0907258	0.458213	-0.866113	0.512014	3.93358	0.263231	0.0274516	0.02028	0.365785	0.365785	hypothetical protein	PA0433
OGPHKNMM_03550	0.0909402	0.458586	0.822156	0.486351	5.72153	0.486627	0.00332946	0.351476	0.167185	0.351476	hypothetical protein	PA1573
OGPHKNMM_04698	0.090996	0.458586	0.645513	0.381922	6.08162	0.174185	0.00249352	0.0589809	0.216303	0.216303	ornithine decarboxylase	speC
OGPHKNMM_04940	0.091037	0.458586	0.692945	0.410038	6.1828	0.345809	0.00226834	0.249929	0.235459	0.249929	hypothetical protein	PA4734
OGPHKNMM_01101	0.0917808	0.461931	0.697888	0.413912	6.27579	0.25717	0.00197618	0.136843	0.255008	0.255008	amino acid-binding protein	PA3858
OGPHKNMM_02381	0.0919804	0.462534	0.546855	0.324535	5.00722	0.141629	0.00797601	0.056917	0.150008	0.150008	NADH-quinone oxidoreductase subunit N	nuoN
OGPHKNMM_04067	0.0921794	0.463134	-0.785608	0.46651	4.5712	0.446312	0.0154548	0.310993	0.214014	0.310993	Glycerate 2-kinase	PA1052
OGPHKNMM_00700	0.0926169	0.46469	0.83035	0.493741	6.40274	0.499381	0.00185927	0.363811	0.283717	0.363811	50S ribosomal protein L24	rplX
OGPHKNMM_04225	0.0927169	0.46469	-0.527254	0.313611	5.29065	0.137761	0.00602478	0.0619274	0.141503	0.141503	low specificity l-threonine aldolase	PA0902
OGPHKNMM_04947	0.0927297	0.46469	1.03398	0.615035	7.39571	0.774656	0.000716975	0.566685	0.53854	0.566685	30S ribosomal protein S15	rpsO
OGPHKNMM_04973	0.0928583	0.464933	1.16913	0.695701	4.10727	0.99086	0.0203401	0.705659	0.322663	0.705659	Persistence and stress-resistance antitoxin PasI	PA4766
OGPHKNMM_04222	0.0929995	0.464951	1.04076	0.619582	7.05752	0.785616	0.000990232	0.574833	0.44573	0.574833	carbon storage regulator	rsmA
OGPHKNMM_04777	0.0930222	0.464951	-1.54898	0.922195	4.13387	1.74034	0.0402444	1.23542	0.315677	1.23542	ABC transporter permease	PA4593
OGPHKNMM_00049	0.0932946	0.465859	0.659843	0.393169	6.15257	0.203815	0.00239167	0.0891049	0.229481	0.229481	exoenzyme T	exoT
OGPHKNMM_01414	0.0933646	0.465859	1.37834	0.82146	5.45177	1.3797	0.0119951	1.0002	0.145971	1.0002	alginate o-acetylase AlgJ	algJ
OGPHKNMM_02742	0.0935174	0.46622	1.94584	1.16022	5.19513	2.75122	0.035705	1.98347	0.141268	1.98347	hypothetical protein	hsiA3
OGPHKNMM_04674	0.0936159	0.46631	0.639884	0.38165	6.07982	0.229656	0.00249824	0.131028	0.215987	0.215987	hypothetical protein	PA4495
OGPHKNMM_03485	0.0941654	0.468645	-0.634597	0.379131	4.62164	0.198157	0.0125651	0.0841138	0.203045	0.203045	two-component response regulator KdpE	kdpE
OGPHKNMM_03558	0.0943192	0.469007	-0.732964	0.438103	4.63289	0.391492	0.0133181	0.274583	0.200707	0.274583	oxidoreductase	pauB2
OGPHKNMM_01843	0.0945412	0.469708	-0.52548	0.314298	5.1524	0.15273	0.00616884	0.0811958	0.142006	0.142006	transcriptional regulator	PA3135
OGPHKNMM_02291	0.094747	0.470328	0.61783	0.369765	5.99753	0.129088	0.00267657	0.0155408	0.202413	0.202413	hypothetical protein
OGPHKNMM_00056	0.0948747	0.470559	0.900388	0.539082	3.77825	0.584495	0.0397257	0.386881	0.396188	0.396188	hypothetical protein
OGPHKNMM_00790	0.0953134	0.471928	-0.640615	0.384059	4.59513	0.18652	0.0125259	0.0667294	0.208726	0.208726	short-chain dehydrogenase	PA4162
OGPHKNMM_03010	0.0952615	0.471928	0.587736	0.352302	4.77229	0.161275	0.00923447	0.0628215	0.176941	0.176941	putative inner membrane transporter YedA	PA2101
OGPHKNMM_02689	0.0956992	0.472433	1.12334	0.674243	7.89748	0.800056	0.000470511	0.526392	0.681435	0.681435	diaminobutyrate--2-oxoglutarate aminotransferase	pvdH
OGPHKNMM_02974	0.0955794	0.472433	0.995884	0.597528	5.42521	0.725984	0.0078025	0.527758	0.145	0.527758	transporter	PA2135
OGPHKNMM_03720	0.0957538	0.472433	-0.874839	0.525178	5.29958	0.560577	0.00728119	0.406436	0.141637	0.406436	helicase	PA1405
OGPHKNMM_04482	0.0959044	0.472433	-0.523108	0.314171	5.33028	0.194373	0.0058337	0.134517	0.142221	0.142221	chemotactic transducer PctC	pctC
OGPHKNMM_05324	0.0958582	0.472433	1.08858	0.653696	5.61469	0.868286	0.00447245	0.636505	0.156218	0.636505	outer membrane lipoprotein Blc	blc
OGPHKNMM_05482	0.0955635	0.472433	0.830083	0.498024	6.62871	0.504345	0.00138604	0.370656	0.336585	0.370656	Beta-barrel assembly-enhancing protease	PA5257
OGPHKNMM_02135	0.0962665	0.473742	-0.545089	0.327729	4.97228	0.0913231	0.00786136	-0.00512833	0.153248	0.153248	hypothetical protein	PA2855
OGPHKNMM_02888	0.0963336	0.473742	-0.718304	0.43196	4.34364	0.227117	0.0162673	0.0741431	0.263617	0.263617	muconate cycloisomerase I	lyxD
OGPHKNMM_00832	0.0965487	0.473996	-1.02699	0.617993	3.78411	0.774714	0.0428572	0.530016	0.395118	0.530016	transcriptional regulator	PA4120
OGPHKNMM_04490	0.0964792	0.473996	0.628938	0.378384	5.44619	0.290479	0.00466039	0.210102	0.145762	0.210102	formyltetrahydrofolate deformylase	purU1
OGPHKNMM_00151	0.0967822	0.474468	-0.745531	0.448937	6.06954	0.408599	0.0027379	0.299579	0.214189	0.299579	nonspecific ribonucleoside hydrolase	nuh
OGPHKNMM_04311	0.0968085	0.474468	-0.602062	0.362573	4.70663	0.175523	0.0104302	0.0730439	0.186758	0.186758	transcriptional regulator	PA0816
OGPHKNMM_02996	0.0969337	0.474681	-0.571795	0.344475	4.83519	0.106828	0.00898181	0.00194694	0.169013	0.169013	transcriptional regulator	PA2115
OGPHKNMM_00285	0.0976106	0.476386	0.796226	0.480654	4.55617	0.467426	0.0119463	0.334595	0.217395	0.334595	sulfate transporter CysW	cysW
OGPHKNMM_01650	0.0975464	0.476386	-1.15073	0.694523	4.43391	0.97609	0.0210214	0.702522	0.244712	0.702522	transcriptional regulator	PA3321
OGPHKNMM_02519	0.0975967	0.476386	-0.591534	0.357073	4.7418	0.131413	0.0101038	0.0229448	0.181148	0.181148	hypothetical protein	PA2576
OGPHKNMM_03105	0.0975122	0.476386	-0.522234	0.315162	5.38825	0.106106	0.00521973	0.0251389	0.143771	0.143771	transcriptional regulator	hbcR
OGPHKNMM_02346	0.097982	0.477395	-0.52437	0.316894	5.44263	0.0888401	0.00500312	0.00293544	0.14563	0.14563	serine/threonine dehydratase	PA2683
OGPHKNMM_05736	0.0979608	0.477395	0.851142	0.514341	3.89163	0.282503	0.0221328	0.0593306	0.374687	0.374687	ABC transporter ATP-binding protein	PA5503
OGPHKNMM_00315	0.09851	0.477547	-0.743087	0.449778	4.66411	0.408414	0.0133478	0.290102	0.194482	0.290102	ABC transporter permease	PA0324
OGPHKNMM_00862	0.0999076	0.477547	-0.861022	0.523322	4.25514	0.551046	0.0211322	0.389666	0.284504	0.389666	vanillate O-demethylase oxygenase
OGPHKNMM_01148	0.0989267	0.477547	1.52587	0.924725	6.74061	1.72462	0.00199744	1.28068	0.363928	1.28068	iron-binding protein IscA	iscA
OGPHKNMM_01539	0.0983489	0.477547	-0.525377	0.31785	5.4654	0.157711	0.00505208	0.088579	0.146491	0.146491	oxidoreductase	PA3424
OGPHKNMM_01842	0.0986457	0.477547	-0.795067	0.481434	4.10092	0.462161	0.0233403	0.317312	0.324328	0.324328	secretion protein	PA3136
OGPHKNMM_02051	0.0982606	0.477547	0.954963	0.577594	5.47134	0.673925	0.00475912	0.495664	0.146722	0.495664	hypothetical protein	PA2937
OGPHKNMM_02113	0.0995567	0.477547	-0.783881	0.475943	4.24494	0.456166	0.0209847	0.318797	0.287042	0.318797	orotidine 5'-phosphate decarboxylase	pyrF
OGPHKNMM_02281	0.0987959	0.477547	1.03898	0.629413	4.65104	0.799239	0.0116005	0.58264	0.197038	0.58264		PA2736.1
OGPHKNMM_02308	0.0983219	0.477547	0.562051	0.34001	5.3072	0.233498	0.00506765	0.168342	0.141765	0.168342	hypothetical protein	PA2721
OGPHKNMM_02557	0.0989252	0.477547	1.0117	0.613119	5.77502	0.758159	0.00574398	0.558129	0.173475	0.558129	Phospholipase YtpA	PA2540
OGPHKNMM_02867	0.0990314	0.477547	0.565328	0.342713	5.7708	0.106092	0.00321235	0.00955373	0.172966	0.172966	transcriptional regulator
OGPHKNMM_02904	0.0992944	0.477547	0.609238	0.36962	5.99657	0.252609	0.00266168	0.173911	0.202266	0.202266	dehydrogenase	PA2199
OGPHKNMM_03005	0.0997524	0.477547	0.899242	0.546301	5.44245	0.600725	0.00494114	0.442726	0.145623	0.442726	alanine--tRNA ligase	PA2106
OGPHKNMM_03882	0.099828	0.477547	-0.696781	0.423398	4.39288	0.249957	0.0158389	0.114543	0.25306	0.25306	transcriptional regulator	PA1235
OGPHKNMM_04244	0.0997883	0.477547	-1.6982	1.03179	3.89473	2.14267	0.0722764	1.5246	0.374059	1.5246	acyl-CoA lyase subunit beta	PA0883
OGPHKNMM_04248	0.0995171	0.477547	-0.662282	0.402066	4.50812	0.212461	0.0141598	0.0869354	0.228325	0.228325	acyl-CoA dehydrogenase	PA0879
OGPHKNMM_04384	0.0988839	0.477547	-0.520902	0.315643	5.13651	0.151773	0.00700846	0.0809558	0.142437	0.142437	acyl-CoA dehydrogenase	PA0746
OGPHKNMM_04950	0.098803	0.477547	1.03637	0.627844	7.58011	0.665305	0.000594232	0.428262	0.590687	0.590687	translation initiation factor IF-2	infB
OGPHKNMM_04968	0.0992783	0.477547	1.05575	0.640483	7.303	0.826644	0.000779067	0.614549	0.512661	0.614549	molecular chaperone DnaK	dnaK
OGPHKNMM_05113	0.0988224	0.477547	-0.987071	0.598011	5.02549	0.721433	0.0111798	0.525246	0.148491	0.525246	major facilitator superfamily transporter	PA4900
OGPHKNMM_05509	0.0997127	0.477547	-0.628913	0.382028	4.60266	0.215965	0.0118281	0.109803	0.20709	0.20709	fimbrial subunit CupA1	PA5284
OGPHKNMM_05558	0.0997153	0.477547	1.23521	0.750323	4.68311	1.1333	0.0113902	0.833087	0.190913	0.833087	hypothetical protein	PA5333
OGPHKNMM_05757	0.0992663	0.477547	-0.547976	0.332424	4.93606	0.13549	0.00874247	0.048016	0.157017	0.157017	short-chain dehydrogenase	PA5524
OGPHKNMM_05146	0.0999914	0.477553	0.893793	0.543374	6.12439	0.593966	0.00250997	0.440373	0.224098	0.440373	hypothetical protein	PA4933
OGPHKNMM_01586	0.100125	0.477559	-0.849273	0.516512	4.64095	0.536521	0.0145869	0.38559	0.199059	0.38559	phosphonate ABC transporter ATP-binding protein	phnC
OGPHKNMM_05529	0.100157	0.477559	1.10682	0.673213	7.53227	0.911375	0.000686314	0.679136	0.577088	0.679136	D-amino acid dehydrogenase small subunit	dadA
OGPHKNMM_01123	0.100466	0.478244	0.865932	0.527172	6.04924	0.558444	0.00264697	0.414218	0.210722	0.414218	hypothetical protein	PA3836
OGPHKNMM_05036	0.100407	0.478244	-0.755816	0.460055	5.31348	0.425358	0.00664747	0.310828	0.141879	0.310828	Mg(2+) transport ATPase	mgtA
OGPHKNMM_02138	0.100647	0.478713	-0.513899	0.313024	5.27347	0.0931499	0.00568221	0.0117207	0.141293	0.141293	hypothetical protein	earP
OGPHKNMM_01534	0.101149	0.479525	-0.645176	0.393565	4.71088	0.310748	0.0111897	0.221151	0.18604	0.221151	epoxide hydrolase	PA3429
OGPHKNMM_01893	0.100925	0.479525	-1.06572	0.649673	5.04931	0.847216	0.0108422	0.622271	0.146716	0.622271	2,4-dienoyl-CoA reductase	fadH1
OGPHKNMM_04290	0.101018	0.479525	1.51792	0.925598	7.15621	1.7193	0.00125799	1.28384	0.472323	1.28384	glutathione peroxidase	PA0838
OGPHKNMM_05145	0.10107	0.479525	1.06421	0.649031	5.48968	0.84525	0.00516558	0.626696	0.147519	0.626696	50S ribosomal protein L9	rplI
OGPHKNMM_02347	0.101369	0.480175	-0.550276	0.335892	4.89925	0.100458	0.00804439	0.00397631	0.16119	0.16119	Carboxymethylenebutenolidase	PA2682
OGPHKNMM_00535	0.101856	0.481574	-0.540187	0.330203	5.39935	0.218382	0.00548941	0.158062	0.144123	0.158062	disulfide bond formation protein	dsbB
OGPHKNMM_01496	0.101996	0.481574	-0.950597	0.581315	4.85812	0.676602	0.0125436	0.494346	0.166154	0.494346	major facilitator superfamily transporter	PA3467
OGPHKNMM_04326	0.101769	0.481574	-0.52637	0.321675	5.54233	0.159616	0.00468224	0.0909379	0.15053	0.15053	hypothetical protein	PA0801
OGPHKNMM_04949	0.101986	0.481574	0.701054	0.4287	4.35127	0.225208	0.0137503	0.0834559	0.261925	0.261925	ribosome-binding factor A	rbfA
OGPHKNMM_01097	0.102529	0.482963	-0.626367	0.383635	5.08661	0.294311	0.00811449	0.212649	0.144442	0.212649	NAD(P)H-dependent anabolic L-arginine dehydrogenase DauB	dauB
OGPHKNMM_01114	0.102413	0.482963	-0.511854	0.313393	5.19206	0.110168	0.00602079	0.0334408	0.141302	0.141302	transcriptional regulator	PA3845
OGPHKNMM_04159	0.10254	0.482963	1.11505	0.682965	7.9599	0.806656	0.000396638	0.541671	0.699266	0.699266	DNA-binding stress protein	dps
OGPHKNMM_02002	0.102751	0.48328	0.905371	0.554877	4.87009	0.615375	0.00878366	0.453049	0.164685	0.453049	hypothetical protein	PA2985
OGPHKNMM_03330	0.102857	0.48328	0.971968	0.595877	6.67783	0.709499	0.00147653	0.531127	0.34848	0.531127	Universal stress protein E	PA1789
OGPHKNMM_04899	0.102807	0.48328	0.808836	0.495794	6.41433	0.491239	0.00180878	0.366909	0.286402	0.366909	ketol-acid reductoisomerase	ilvC
OGPHKNMM_04766	0.102964	0.483387	0.637959	0.391229	6.1422	0.16532	0.00211196	0.0519164	0.227478	0.227478	hypothetical protein	PA4582
OGPHKNMM_00369	0.103448	0.484486	1.38225	0.84886	7.91246	1.43786	0.000532493	1.08031	0.685716	1.08031	RNA polymerase sigma factor RpoH	rpoH
OGPHKNMM_03033	0.103343	0.484486	-0.721079	0.44269	5.24577	0.391156	0.00695593	0.287006	0.141101	0.287006	hypothetical protein	PA2078
OGPHKNMM_05258	0.103408	0.484486	0.761522	0.467607	5.26949	0.436362	0.00554197	0.322443	0.141255	0.322443	type 4 fimbrial biogenesis protein PilP	pilP
OGPHKNMM_05754	0.103658	0.485077	0.995886	0.61196	6.02785	0.746931	0.00273958	0.559003	0.207192	0.559003	short-chain dehydrogenase	PA5521
OGPHKNMM_01429	0.103845	0.485561	-0.890826	0.547698	5.57451	0.598039	0.00629568	0.443664	0.152856	0.443664	oxidoreductase	PA3534
OGPHKNMM_04527	0.104044	0.485706	-0.717081	0.441129	4.29737	0.298966	0.0176262	0.163254	0.274267	0.274267	acyltransferase	olsA
OGPHKNMM_04820	0.103979	0.485706	-0.546425	0.336083	4.90367	0.132597	0.00875445	0.0450237	0.160673	0.160673	Putative SOS response-associated peptidase YedK	PA4634
OGPHKNMM_03183	0.104418	0.487062	2.3632	1.45535	3.38299	4.21705	0.0126952	3.16436	0.45607	3.16436		PA1923
OGPHKNMM_00531	0.104646	0.48773	-0.513774	0.31661	5.4181	0.145092	0.00561071	0.0767676	0.144752	0.144752	oxidoreductase	pauB1
OGPHKNMM_00963	0.104869	0.488379	-1.07251	0.661351	4.09646	0.869945	0.0298785	0.6262	0.325497	0.6262	epoxide hydrolase	PA3994
OGPHKNMM_00230	0.105288	0.48843	-1.04972	0.648078	4.08483	0.834579	0.0286535	0.601354	0.328537	0.601354	CoA transferase subunit B	PA0227
OGPHKNMM_01770	0.105301	0.48843	-0.518567	0.320167	5.06343	0.175192	0.00798097	0.110167	0.145779	0.145779	potassium uptake protein TrkH	trkH
OGPHKNMM_03635	0.105118	0.48843	-1.20475	0.74343	6.11742	1.09865	0.00295186	0.826081	0.222797	0.826081	hydrogen cyanide synthase subunit HcnC	PA1489
OGPHKNMM_03991	0.105208	0.48843	-0.62361	0.384918	4.59045	0.176037	0.0124928	0.06172	0.20975	0.20975	NAD-dependent protein deacylase	PA1125
OGPHKNMM_04767	0.105115	0.48843	0.570694	0.352162	5.85219	0.213817	0.00302988	0.142107	0.182997	0.182997	RNA-splicing ligase RtcB	PA4583
OGPHKNMM_03638	0.10551	0.488614	-0.540624	0.333985	5.07313	0.221537	0.00832804	0.158991	0.145188	0.158991	Beta-peptidyl aminopeptidase BapA	bapF
OGPHKNMM_04861	0.105446	0.488614	0.801259	0.494909	4.01777	0.350838	0.02165	0.176142	0.345752	0.345752	peptidyl-tRNA hydrolase	PA4672
OGPHKNMM_01154	0.106093	0.489592	0.99	0.612622	6.70017	0.744398	0.00140795	0.561551	0.353945	0.561551	23S rRNA (adenine(2503)-C(2))-methyltransferase RlmN	PA3806
OGPHKNMM_02560	0.106129	0.489592	0.536752	0.332181	4.93208	0.154225	0.00806417	0.0766792	0.157452	0.157452	acyltransferase	PA2537
OGPHKNMM_03138	0.106143	0.489592	-0.940007	0.581768	5.16588	0.671229	0.00915625	0.498525	0.141709	0.498525	coenzyme PQQ synthesis protein F	pqqF
OGPHKNMM_05459	0.105901	0.489592	-0.530131	0.32787	5.62559	0.132757	0.00403679	0.0565204	0.157211	0.157211	sn-glycerol-3-phosphate transporter	glpT
OGPHKNMM_05466	0.105939	0.489592	0.819789	0.507069	6.82253	0.437418	0.00118928	0.293563	0.384489	0.384489	polyphosphate kinase	ppk
OGPHKNMM_00944	0.106409	0.490245	-0.613923	0.380245	4.61093	0.125297	0.011564	0.00371966	0.205315	0.205315	Inner membrane protein YohK	PA4013
OGPHKNMM_04327	0.106454	0.490245	-0.864092	0.535261	3.78461	0.415279	0.0347296	0.204373	0.395026	0.395026	hypothetical protein	PA0800
OGPHKNMM_00837	0.106759	0.490873	0.930917	0.577158	7.0855	0.659716	0.00092116	0.498747	0.453224	0.498747	LOG family protein YgdH	PA4115
OGPHKNMM_02061	0.10669	0.490873	-0.762721	0.472785	4.91572	0.442754	0.0106858	0.324603	0.159286	0.324603	hypothetical protein	PA2928
OGPHKNMM_02108	0.106956	0.490974	-1.01665	0.630664	3.55769	0.787357	0.0487527	0.547853	0.432817	0.547853	two-component response regulator	PA2881
OGPHKNMM_03150	0.106947	0.490974	-0.540872	0.335514	4.90405	0.110327	0.00822572	0.0199797	0.160629	0.160629	transcriptional regulator	PA1961
OGPHKNMM_05075	0.107035	0.490974	-1.44171	0.89455	3.70248	1.58382	0.0642474	1.13608	0.409598	1.13608	ABC transporter ATP-binding protein	PA4862
OGPHKNMM_03515	0.107353	0.492042	0.735306	0.456654	5.63795	0.412442	0.00369728	0.309102	0.158376	0.309102	putative HTH-type transcriptional regulator	PA1607
OGPHKNMM_01373	0.107626	0.492159	-0.512221	0.318357	5.07829	0.113629	0.00713463	0.036512	0.144892	0.144892	porin	PA3588
OGPHKNMM_03381	0.107633	0.492159	-0.65784	0.40887	4.47361	0.282864	0.0146568	0.17664	0.236105	0.236105	transcriptional regulator	PA1738
OGPHKNMM_03605	0.107611	0.492159	-0.791993	0.492219	4.71994	0.478912	0.0132546	0.350165	0.184546	0.350165	transporter	PA1519
OGPHKNMM_03174	0.107734	0.49223	0.530549	0.329848	4.95893	0.187368	0.00860678	0.120047	0.154593	0.154593	hydroxylase molybdopterin-containing subunit	PA1932
OGPHKNMM_01457	0.108104	0.493146	-1.48338	0.923203	4.55335	1.68289	0.0288572	1.2496	0.218031	1.2496	thiamine pyrophosphate protein	PA3506
OGPHKNMM_02068	0.108053	0.493146	-1.36159	0.847282	4.21068	1.41764	0.0348023	1.04203	0.295704	1.04203	transcriptional regulator	PA2921
OGPHKNMM_00135	0.108526	0.493531	-0.548977	0.342073	4.85614	0.0990634	0.00912092	0.00169237	0.1664	0.1664	hypothetical protein	PA0127
OGPHKNMM_01886	0.108464	0.493531	-0.57598	0.358835	5.90713	0.100891	0.00334808	-0.0016412	0.189796	0.189796	type II secretion system protein L	xcpY
OGPHKNMM_02227	0.108683	0.493531	-1.0921	0.680799	2.24053	0.756072	0.242992	0.254844	0.45224	0.45224		PA2775.1
OGPHKNMM_03337	0.108593	0.493531	-1.25488	0.782079	4.62328	1.2064	0.0203948	0.897076	0.202701	0.897076	serine/threonine-protein kinase	PA1782
OGPHKNMM_04951	0.108699	0.493531	1.13916	0.710168	7.12324	0.994511	0.00100085	0.755508	0.463388	0.755508	transcription elongation factor NusA	nusA
OGPHKNMM_05322	0.108542	0.493531	0.702771	0.437924	6.15564	0.378299	0.00210868	0.285557	0.230077	0.285557	histidine utilization repressor HutC	hutC
OGPHKNMM_00949	0.10912	0.494977	-0.834507	0.520864	5.11446	0.53448	0.00853197	0.398417	0.143187	0.398417	hydrolase	PA4008
OGPHKNMM_01127	0.109189	0.494977	0.607085	0.37899	5.17495	0.282925	0.00602379	0.209426	0.141543	0.209426	DNA polymerase III subunit chi	holC
OGPHKNMM_05734	0.109578	0.496352	-0.522418	0.326492	4.99668	0.193614	0.00895393	0.130718	0.150941	0.150941	hypothetical protein	PA5502
OGPHKNMM_00980	0.110036	0.49765	-0.607978	0.380454	4.61666	0.24759	0.0130224	0.157851	0.204096	0.204096	phosphomethylpyrimidine kinase	thiD
OGPHKNMM_02256	0.110032	0.49765	0.873783	0.546781	5.41252	0.587813	0.00485908	0.443596	0.144561	0.443596	hypothetical protein	PA2754
OGPHKNMM_03425	0.11058	0.499504	-1.27416	0.798551	3.18022	1.25227	0.0947056	0.861821	0.475696	0.861821	translocation protein in type III secretion	pscP
OGPHKNMM_04953	0.110618	0.499504	0.98857	0.61963	4.44266	0.75391	0.013943	0.561968	0.242861	0.561968		PA4746.1
OGPHKNMM_00960	0.111746	0.499827	0.97907	0.615615	5.92132	0.742352	0.00327126	0.565202	0.191609	0.565202	lipoate-protein ligase B	lipB
OGPHKNMM_00962	0.111911	0.499827	-0.509928	0.320778	5.43877	0.201486	0.00583658	0.148511	0.145488	0.148511	transcriptional regulator	PA3995
OGPHKNMM_01345	0.111698	0.499827	1.20754	0.75917	5.58012	1.12905	0.00492438	0.859585	0.153295	0.859585	recombination regulator RecX	PA3616
OGPHKNMM_01980	0.111236	0.499827	0.851733	0.534786	6.1152	0.56083	0.00243933	0.426555	0.222384	0.426555	transcriptional regulator PsrA	psrA
OGPHKNMM_02046	0.111246	0.499827	-0.512359	0.321708	5.54883	0.157818	0.00427199	0.0945592	0.150972	0.150972	magnesium chelatase	PA2942
OGPHKNMM_02611	0.111617	0.499827	-0.506825	0.318564	5.49249	0.0896012	0.00457155	0.0111032	0.147653	0.147653	transcriptional regulator	PA2489
OGPHKNMM_03475	0.111831	0.499827	-1.0746	0.675843	5.00926	0.894546	0.0113262	0.673819	0.149833	0.673819	chemotaxis transducer	PA1646
OGPHKNMM_03922	0.11118	0.499827	-0.800811	0.502735	3.98792	0.285324	0.0259932	0.090175	0.35312	0.35312	N(G),N(G)-dimethylarginine dimethylaminohydrolase	ddaH
OGPHKNMM_03960	0.111415	0.499827	-0.821119	0.515822	4.51146	0.521557	0.0156545	0.383454	0.227566	0.383454	two-component response regulator	PA1157
OGPHKNMM_04045	0.111845	0.499827	-0.499168	0.31395	5.3349	0.0804407	0.00552254	0.00159022	0.142325	0.142325	branched-chain amino acid ABC transporter permease BraD	braD
OGPHKNMM_04738	0.111279	0.499827	1.12977	0.709446	5.16295	0.986893	0.00705375	0.747917	0.141769	0.747917	type 4 fimbrial biogenesis protein PilY2	pilY2
OGPHKNMM_04788	0.11083	0.499827	0.531461	0.333314	4.91722	0.192994	0.00753336	0.12779	0.159114	0.159114	hypothetical protein	PA4603
OGPHKNMM_04795	0.111288	0.499827	-0.818936	0.514268	4.05968	0.518563	0.0262972	0.370411	0.335071	0.370411	hypothetical protein	PA4610
OGPHKNMM_05197	0.111456	0.499827	-0.543771	0.341633	4.86844	0.21688	0.0101834	0.150034	0.164886	0.164886	amino acid permease	lysP
OGPHKNMM_05567	0.111983	0.499827	-0.903931	0.568744	4.62042	0.633291	0.0151678	0.470037	0.203303	0.470037	transcriptional regulator	PA5342
OGPHKNMM_04880	0.112123	0.500068	-0.599723	0.377487	4.62412	0.167499	0.0112188	0.0632791	0.202526	0.202526	hypothetical protein	PA4681
OGPHKNMM_00108	0.112295	0.500453	0.498346	0.313828	5.3622	0.159079	0.00472205	0.100997	0.14301	0.14301	hypothetical protein	PA0100
OGPHKNMM_00758	0.112523	0.501082	-0.718163	0.452542	4.23207	0.23726	0.0169222	0.0862434	0.290269	0.290269	ABC transporter permease	PA4194
OGPHKNMM_03888	0.112749	0.501705	-1.31149	0.82694	4.2642	1.3366	0.0325013	0.993243	0.282273	0.993243	transcriptional regulator	PA1229
OGPHKNMM_01248	0.113376	0.503741	-0.706882	0.446489	5.56026	0.389128	0.00532267	0.293706	0.151784	0.293706	spermidine dehydrogenase SpdH	spdH
OGPHKNMM_04884	0.113381	0.503741	0.803458	0.507497	3.94965	0.343906	0.0241717	0.163631	0.362158	0.362158	hypothetical protein	PA4685
OGPHKNMM_03104	0.113559	0.504148	-0.557788	0.352496	5.85404	0.122584	0.00315323	0.0334038	0.183227	0.183227	major facilitator superfamily transporter	PA2006
OGPHKNMM_00110	0.113739	0.504558	-0.966807	0.611281	7.18997	0.728812	0.00100134	0.559495	0.481523	0.559495	carbonic anhydrase	PA0102
OGPHKNMM_03687	0.113993	0.505038	-0.502737	0.318088	5.47074	0.160236	0.00507164	0.100444	0.146698	0.146698	two-component sensor	PA1438
OGPHKNMM_04346	0.114021	0.505038	0.881499	0.557779	7.1321	0.370149	0.00089168	0.170404	0.465784	0.465784	bifunctional proline dehydrogenase/pyrroline-5-carboxylate dehydrogenase	putA
OGPHKNMM_04832	0.114398	0.506319	-0.866319	0.548744	3.66629	0.426561	0.035969	0.215791	0.41571	0.41571	hypothetical protein	PA4644
OGPHKNMM_01880	0.1147	0.506467	-0.667449	0.423128	6.01668	0.348491	0.0027044	0.265851	0.205402	0.265851	type II secretion system protein F	xcpS
OGPHKNMM_01998	0.114566	0.506467	0.524247	0.332223	5.15066	0.214897	0.00559597	0.159962	0.142049	0.159962	Flagellar brake protein YcgR	PA2989
OGPHKNMM_03795	0.11466	0.506467	1.02512	0.649804	3.68036	0.821958	0.0318812	0.601486	0.413357	0.601486	cytochrome o ubiquinol oxidase subunit IV	cyoD
OGPHKNMM_05420	0.114781	0.506467	0.632864	0.401292	4.50533	0.167925	0.0125936	0.0471191	0.228959	0.228959	ribosomal protein S6 modification protein	rimK
OGPHKNMM_03285	0.115342	0.50803	-1.14192	0.725196	4.10693	1.02228	0.030667	0.758198	0.322751	0.758198	short-chain dehydrogenase	PA1827
OGPHKNMM_04148	0.115398	0.50803	1.26253	0.801917	7.19923	1.24988	0.00113834	0.963467	0.484054	0.963467	peptidoglycan associated lipoprotein OprL	oprL
OGPHKNMM_04537	0.11532	0.50803	-0.86273	0.547861	3.68685	0.576811	0.0379656	0.403935	0.412261	0.412261	hypothetical protein
OGPHKNMM_00714	0.115512	0.508146	0.936085	0.594757	7.36471	0.65317	0.000748158	0.487119	0.529855	0.529855	DNA-directed RNA polymerase subunit alpha	rpoA
OGPHKNMM_01281	0.115772	0.508903	-0.698956	0.44441	4.98735	0.383563	0.00927187	0.286979	0.1518	0.286979	ribosomal RNA small subunit methyltransferase J	PA3680
OGPHKNMM_02076	0.116127	0.509961	1.54842	0.985475	4.88492	1.88467	0.0302997	1.42644	0.16289	1.42644	heme-transporter PhuT	PA2913
OGPHKNMM_04712	0.116188	0.509961	0.605785	0.385611	4.61743	0.288527	0.0100066	0.213037	0.203934	0.213037	hypothetical protein	PA4533
OGPHKNMM_02647	0.11639	0.51046	-0.810312	0.516086	5.07757	0.516595	0.00946164	0.390056	0.144933	0.390056	N-substituted formamide deformylase	PA2448
OGPHKNMM_04331	0.116758	0.511689	0.522495	0.333112	5.59273	0.215056	0.00385659	0.162589	0.154321	0.162589	2-methylisocitrate lyase	prpB
OGPHKNMM_01557	0.117389	0.513941	-0.955454	0.610192	4.47862	0.720669	0.0190769	0.539424	0.234988	0.539424	heme uptake outer membrane receptor HasR	hasR
OGPHKNMM_02343	0.117505	0.513941	0.552938	0.35324	5.85794	0.200576	0.00345585	0.132611	0.183712	0.183712	type VI secretion system protein VgrG	vgrG4
OGPHKNMM_03472	0.117538	0.513941	-0.769785	0.491815	4.36534	0.468029	0.0187024	0.344121	0.258858	0.344121	short-chain dehydrogenase	PA1649
OGPHKNMM_02239	0.117739	0.514414	-0.723835	0.462711	4.19003	0.300512	0.0201367	0.159027	0.301015	0.301015	transcriptional regulator	PA2766
OGPHKNMM_03395	0.117824	0.514414	-0.997059	0.637516	3.83026	0.78595	0.0388041	0.570836	0.386534	0.570836	type III secretion system protein	pscL
OGPHKNMM_02351	0.118192	0.515232	-0.489941	0.313581	5.28617	0.130473	0.00605717	0.0670186	0.141442	0.141442	ABC transporter permease	PA2678
OGPHKNMM_03935	0.118342	0.515232	-0.759671	0.486416	5.02716	0.45705	0.00909842	0.345802	0.148359	0.345802	transcriptional regulator	PA1182
OGPHKNMM_04099	0.118159	0.515232	-0.829385	0.530791	4.3808	0.54445	0.0185149	0.404093	0.255568	0.404093	acyl-CoA dehydrogenase	PA1020
OGPHKNMM_04604	0.118433	0.515232	0.80086	0.512917	5.43027	0.508114	0.0048679	0.389758	0.14518	0.389758	Osmotically-inducible protein Y	PA4426
OGPHKNMM_04710	0.118455	0.515232	1.20374	0.770993	3.58558	1.14801	0.0396535	0.851991	0.428607	0.851991	hypothetical protein	PA4531
OGPHKNMM_00591	0.118558	0.515234	-0.754259	0.483234	4.58174	0.45089	0.0145286	0.335744	0.211669	0.335744	4-hydroxythreonine-4-phosphate dehydrogenase	pdxA
OGPHKNMM_05604	0.118633	0.515234	-0.489237	0.313506	5.30463	0.0808122	0.00570859	0.00554926	0.14172	0.14172	BetI family transcriptional regulator	betI
OGPHKNMM_00948	0.118907	0.515651	-0.5148	0.330132	4.95154	0.100089	0.00812116	0.0176078	0.15536	0.15536	hypothetical protein	PA4009
OGPHKNMM_03123	0.118898	0.515651	0.505636	0.324248	5.00416	0.102867	0.00742929	0.0252789	0.150275	0.150275	pyrroloquinoline-quinone synthase	pqqC
OGPHKNMM_02649	0.11908	0.516013	0.920347	0.590478	5.03994	0.67251	0.00820637	0.514791	0.147386	0.514791	glycine cleavage system protein H	gcvH2
OGPHKNMM_00153	0.119229	0.516273	-0.503742	0.323322	5.01821	0.101978	0.00772547	0.024589	0.14908	0.14908	hypothetical protein	PA0145
OGPHKNMM_05393	0.119827	0.518474	0.721628	0.46392	6.47441	0.41449	0.00180476	0.321028	0.30035	0.321028	ornithine carbamoyltransferase	arcB
OGPHKNMM_04526	0.120278	0.520037	-0.607087	0.390759	4.56013	0.14742	0.012537	0.0335306	0.216502	0.216502	hypothetical protein	olsB
OGPHKNMM_01138	0.120432	0.520134	1.09591	0.705692	4.91525	0.957909	0.00908969	0.737912	0.159338	0.737912	preprotein translocase subunit YajC	PA3822
OGPHKNMM_02540	0.12048	0.520134	-0.572629	0.36878	5.02497	0.26157	0.00835246	0.195646	0.148533	0.195646	transcriptional regulator	PA2556
OGPHKNMM_05442	0.121352	0.522734	-0.51803	0.334402	5.69071	0.191499	0.00397113	0.13477	0.163766	0.163766	major facilitator superfamily transporter	PA5219
OGPHKNMM_05742	0.1213	0.522734	-0.514605	0.332144	4.93549	0.147746	0.00840071	0.0769752	0.157079	0.157079	hypothetical protein	PA5509
OGPHKNMM_05746	0.121176	0.522734	-0.738078	0.476224	4.85106	0.435575	0.011037	0.329147	0.16703	0.329147	hydrolase	poxA
OGPHKNMM_01003	0.121444	0.522739	-0.728682	0.470499	4.1496	0.241408	0.0205023	0.082141	0.311552	0.311552	Streptothricin hydrolase	PA3953
OGPHKNMM_00923	0.121615	0.523046	0.860329	0.555757	4.90561	0.592689	0.0100892	0.45321	0.160448	0.45321	aquaporin Z	aqpZ
OGPHKNMM_02621	0.121763	0.523046	-0.675196	0.436338	4.3173	0.176859	0.0159846	0.0341308	0.269601	0.269601	two-component response regulator	PA2479
OGPHKNMM_04562	0.121786	0.523046	-0.591664	0.382379	4.60031	0.137068	0.0117215	0.0283383	0.207599	0.207599	hypothetical protein	PA4384
OGPHKNMM_03885	0.122044	0.523769	-0.816757	0.528218	4.76341	0.534944	0.0118075	0.406713	0.178099	0.406713	p-hydroxybenzoic acid efflux pump subunit AaeB	PA1232
OGPHKNMM_02622	0.122564	0.525258	-0.950291	0.615433	4.99106	0.725426	0.0109463	0.557191	0.151455	0.557191	thiol:disulfide interchange protein DsbD	PA2478
OGPHKNMM_05627	0.122572	0.525258	-1.23566	0.800267	2.61979	1.22657	0.179342	0.781298	0.484238	0.781298	hypothetical protein	PA5397
OGPHKNMM_04740	0.123374	0.527911	0.712889	0.462685	5.93545	0.409356	0.00279218	0.318323	0.193477	0.318323	4-hydroxy-3-methylbut-2-enyl diphosphate reductase	lytB
OGPHKNMM_04824	0.123293	0.527911	0.482363	0.312999	5.31734	0.172774	0.00499978	0.123715	0.141953	0.141953	hypothetical protein	PA4636
OGPHKNMM_03855	0.123606	0.528128	-1.05677	0.686298	4.38261	0.900234	0.0224055	0.684102	0.255189	0.684102	transcriptional regulator	lhpR
OGPHKNMM_05269	0.123539	0.528128	-0.498534	0.323704	5.02021	0.124416	0.00825986	0.0540594	0.148917	0.148917	Cell division protein FtsN	PA5052
OGPHKNMM_01460	0.123908	0.528636	-0.87279	0.567271	3.51839	0.44671	0.0441699	0.228556	0.438525	0.438525	hypothetical protein	PA3503
OGPHKNMM_04687	0.12384	0.528636	-0.809923	0.526316	3.82634	0.288797	0.0282386	0.0867668	0.387274	0.387274	transcriptional regulator	PA4508
OGPHKNMM_00342	0.124698	0.528715	-0.645538	0.42045	4.40757	0.192787	0.0150861	0.0696279	0.250082	0.250082	dihydrofolate reductase	folA
OGPHKNMM_00539	0.125112	0.528715	-0.489647	0.319265	5.5003	0.108821	0.00485348	0.0412647	0.148042	0.148042	hypothetical protein	PA0542
OGPHKNMM_00696	0.124735	0.528715	0.927626	0.604239	6.59327	0.696272	0.00163259	0.546024	0.328112	0.546024	50S ribosomal protein L16	rplP
OGPHKNMM_00704	0.125096	0.528715	1.02098	0.665685	7.12089	0.844486	0.000933574	0.663772	0.462754	0.663772	50S ribosomal protein L6	rplF
OGPHKNMM_01299	0.124335	0.528715	0.892127	0.580499	4.72029	0.643142	0.00991728	0.495551	0.184489	0.495551	hypothetical protein	PA3662
OGPHKNMM_01336	0.124985	0.528715	0.762118	0.496759	5.66723	0.47037	0.00352845	0.366626	0.161289	0.366626	5'-nucleotidase SurE	surE
OGPHKNMM_01454	0.125012	0.528715	-1.22257	0.796942	3.60326	1.21054	0.0509098	0.901765	0.425871	0.901765	hydrolase	PA3509
OGPHKNMM_01580	0.124462	0.528715	-0.889309	0.578859	3.42719	0.47038	0.0519014	0.239497	0.450715	0.450715	ring-cleaving dioxygenase	PA3389
OGPHKNMM_02219	0.124246	0.528715	-0.63155	0.410847	4.76116	0.322211	0.0113681	0.241824	0.178402	0.241824	Endo-1,4-beta-xylanase A	mep72
OGPHKNMM_03447	0.125094	0.528715	0.565768	0.368882	4.90883	0.259316	0.00740769	0.196703	0.160076	0.196703	GTP cyclohydrolase I	folE2
OGPHKNMM_04227	0.124846	0.528715	0.812051	0.529111	5.28703	0.533779	0.0056424	0.414296	0.141453	0.414296	hypothetical protein	PA0900
OGPHKNMM_04754	0.124394	0.528715	0.522928	0.340317	5.74848	0.112872	0.00341767	0.0351275	0.170306	0.170306	cytochrome C	PA4571
OGPHKNMM_05071	0.124087	0.528715	0.526363	0.342273	4.8522	0.152479	0.0088391	0.0778627	0.166887	0.166887	aliphatic amidase expression-regulating protein	PA4858
OGPHKNMM_03014	0.12567	0.530417	-0.666606	0.435291	4.35505	0.360683	0.0175798	0.266637	0.261096	0.266637	flavin-binding monooxygenase	PA2097
OGPHKNMM_03977	0.125697	0.530417	-0.505936	0.330398	4.95325	0.173408	0.00856338	0.112207	0.155181	0.155181	hypothetical protein	PA1139
OGPHKNMM_00121	0.126061	0.531564	-0.543756	0.355438	5.00832	0.240304	0.00821263	0.181291	0.149914	0.181291	protoheme IX farnesyltransferase	PA0113
OGPHKNMM_02198	0.12632	0.53227	-0.791974	0.518045	3.90452	0.458368	0.0305081	0.307243	0.372047	0.372047	phosphonoacetaldehyde hydrolase	PA2803
OGPHKNMM_05026	0.126596	0.533046	-0.542891	0.355373	5.03062	0.239967	0.00884164	0.180594	0.148089	0.180594	hypothetical protein	PA4816
OGPHKNMM_05441	0.126887	0.533882	-0.478269	0.313312	5.28171	0.12934	0.00586054	0.0700361	0.141386	0.141386	transcriptional regulator	PA5218
OGPHKNMM_03988	0.127004	0.533989	-0.724773	0.474942	4.4219	0.428273	0.0168513	0.321504	0.2472	0.321504	transcriptional regulator	PA1128
OGPHKNMM_05628	0.127161	0.534132	-0.593926	0.389359	5.15338	0.287745	0.00745182	0.219949	0.141983	0.219949	dimethylglycine catabolism protein DgcA	dgcA
OGPHKNMM_05646	0.127223	0.534132	-0.838145	0.54955	4.61898	0.573153	0.0152968	0.437712	0.203606	0.437712	serine hydroxymethyltransferase	glyA1
OGPHKNMM_00725	0.127371	0.534143	1.00382	0.658434	7.36822	0.822538	0.000748184	0.649556	0.530837	0.649556	transcriptional regulator PchR	pchR
OGPHKNMM_04479	0.127445	0.534143	-0.740041	0.48551	4.34697	0.447162	0.0190682	0.334512	0.262878	0.334512	type II/III secretion system protein	rcpA
OGPHKNMM_04506	0.127502	0.534143	-0.484231	0.317731	5.08487	0.0861324	0.00689599	0.0128398	0.144533	0.144533	enoyl-CoA hydratase	PA4330
OGPHKNMM_00015	0.12828	0.534189	-0.525995	0.34584	4.83148	0.225709	0.00992997	0.168455	0.169478	0.169478	hypothetical protein	PA0015
OGPHKNMM_00255	0.12795	0.534189	-0.951592	0.625128	3.03367	0.645162	0.101628	0.365251	0.484549	0.484549	hypothetical protein	PA0252
OGPHKNMM_00451	0.12817	0.534189	0.555244	0.364966	4.68668	0.2415	0.00953682	0.176727	0.190263	0.190263	hypothetical protein	PA0457
OGPHKNMM_01162	0.127825	0.534189	0.498442	0.327333	5.62475	0.164652	0.00358642	0.109062	0.157134	0.157134	aminotransferase	PA3798
OGPHKNMM_03250	0.12773	0.534189	-0.511907	0.336092	4.90789	0.179574	0.00925282	0.116946	0.160184	0.160184	transcriptional regulator	PA1859
OGPHKNMM_03536	0.127813	0.534189	1.06434	0.698946	6.99493	0.926078	0.00110339	0.731684	0.429114	0.731684	2-oxoglutarate dehydrogenase complex dihydrolipoyllysine-residue succinyltransferase	sucB
OGPHKNMM_04961	0.128117	0.534189	1.12436	0.738945	5.06099	1.0345	0.00809463	0.810964	0.145934	0.810964	hypothetical protein	PA4754
OGPHKNMM_05037	0.128342	0.534189	-2.05979	1.35452	3.29678	3.4745	0.174842	2.57726	0.465427	2.57726	hypothetical protein	PA4826
OGPHKNMM_05097	0.128338	0.534189	-0.683685	0.449589	4.25834	0.355323	0.0194802	0.249389	0.283715	0.283715	hypothetical protein	PA4884
OGPHKNMM_00483	0.128828	0.534329	-0.478304	0.314935	5.38908	0.0722848	0.00497931	-0.00041405	0.143797	0.143797	molybdenum transport regulator	PA0487
OGPHKNMM_00851	0.128647	0.534329	-0.688938	0.453411	4.76977	0.389088	0.0110075	0.297364	0.177263	0.297364	protein BfmS	bfmS
OGPHKNMM_01287	0.128906	0.534329	0.506433	0.333524	5.4835	0.210428	0.00414749	0.16271	0.147235	0.16271	hypothetical protein	PA3674
OGPHKNMM_01588	0.129167	0.534329	-0.879726	0.579761	3.38618	0.430893	0.0484886	0.199909	0.455695	0.455695	phosphonate transporter PhnE	phnE
OGPHKNMM_02338	0.129072	0.534329	-0.497557	0.327821	4.97193	0.111986	0.00791628	0.0392295	0.153283	0.153283	NADH dehydrogenase	PA2691
OGPHKNMM_02526	0.128891	0.534329	1.10682	0.728898	4.2842	1.00507	0.0293845	0.767554	0.277412	0.767554	PA-I galactophilic lectin	lecA
OGPHKNMM_02725	0.129115	0.534329	-0.526685	0.347051	4.82414	0.147396	0.0102633	0.0699578	0.170403	0.170403	transcriptional regulator	PA2376
OGPHKNMM_03190	0.128709	0.534329	-1.18252	0.778378	3.3997	1.14655	0.0773215	0.831486	0.454089	0.831486	hypothetical protein	PA1917
OGPHKNMM_05581	0.129205	0.534329	-0.737167	0.485859	4.68269	0.446295	0.0123111	0.341777	0.190991	0.341777	DNA-binding transcriptional regulator GlcC	glcC
OGPHKNMM_00025	0.129328	0.534456	-0.52246	0.344459	4.84244	0.167398	0.00987307	0.0970122	0.168104	0.168104	shikimate dehydrogenase	aroE
OGPHKNMM_04956	0.129514	0.534846	0.707858	0.466919	6.46247	0.411934	0.00160128	0.325418	0.297582	0.325418	phosphoglucosamine mutase	glmM
OGPHKNMM_04102	0.130056	0.536703	-1.19054	0.786414	4.33584	1.16735	0.0234167	0.904254	0.265367	0.904254	hypothetical protein	PA1018
OGPHKNMM_02437	0.130498	0.538142	-0.495422	0.327629	4.97487	0.0960928	0.00801702	0.020058	0.152994	0.152994	taurine-binding protein	PA2594
OGPHKNMM_00499	0.130832	0.538219	-0.62329	0.412549	4.84192	0.320783	0.0109688	0.244326	0.16817	0.244326	biotin synthesis protein BioC	PA0503
OGPHKNMM_02671	0.130713	0.538219	0.875297	0.57917	6.93204	0.632369	0.00118247	0.501975	0.412634	0.501975	pyoverdine biosynthesis protein PvdG	pvdG
OGPHKNMM_04265	0.130888	0.538219	-0.472897	0.313051	5.25133	0.0772776	0.00587646	0.00685877	0.141124	0.141124	oxidoreductase	PA0863
OGPHKNMM_05399	0.130816	0.538219	0.903448	0.597957	5.57618	0.673929	0.00421833	0.532111	0.152985	0.532111	hydrolase	PA5177
OGPHKNMM_03179	0.131191	0.539083	-0.574294	0.380473	5.33451	0.272656	0.00588365	0.211256	0.142316	0.211256	5-methyltetrahydropteroyltriglutamate-- homocysteine methyltransferase	metE
OGPHKNMM_05192	0.131594	0.540355	-0.481726	0.319479	5.51142	0.0892252	0.00446385	0.0200452	0.148637	0.148637	arginine:pyruvate transaminase AruH	aruH
OGPHKNMM_03645	0.131695	0.540387	-0.626904	0.41587	5.4456	0.32544	0.00597695	0.253445	0.14574	0.253445	cytochrome c-type biogenesis protein CcmF	ccmF
OGPHKNMM_02694	0.131904	0.540864	0.471917	0.313226	5.3278	0.122685	0.00499827	0.0648428	0.142167	0.142167	ABC transporter ATP-binding protein	fpvD
OGPHKNMM_02599	0.132264	0.541214	-1.49384	0.992433	2.7099	1.85138	0.19635	1.28104	0.487494	1.28104	deaminase	PA2499
OGPHKNMM_03057	0.132357	0.541214	-0.945648	0.628391	4.3546	0.742125	0.0214441	0.570869	0.261193	0.570869	carbonic anhydrase	cynT
OGPHKNMM_03672	0.132363	0.541214	-0.893496	0.593745	7.21186	0.66254	0.000881065	0.527919	0.487515	0.527919	flagellar biosynthesis regulator FlhF	flhF
OGPHKNMM_05680	0.13228	0.541214	0.488809	0.324753	5.51802	0.198238	0.00412585	0.154071	0.149011	0.154071	glycosyltransferase WbpZ	wbpZ
OGPHKNMM_04579	0.132608	0.541834	-0.471839	0.313745	5.21018	0.108876	0.00651041	0.0460969	0.141143	0.141143	glutathione S-transferase	PA4401
OGPHKNMM_00250	0.132743	0.542003	-1.09366	0.72747	4.25818	0.993882	0.0268983	0.766921	0.283755	0.766921	4-hydroxybenzoate 3-monooxygenase	pobA
OGPHKNMM_03245	0.132872	0.542148	-1.13812	0.757294	4.25176	1.07679	0.0277276	0.832514	0.285343	0.832514	transcriptional regulator	PA1864
OGPHKNMM_01068	0.133218	0.543176	0.503788	0.335516	4.9039	0.155147	0.0082092	0.0905485	0.160647	0.160647	ABC transporter	opuCC
OGPHKNMM_00761	0.133334	0.543267	-1.02712	0.684253	3.98863	0.878335	0.0404406	0.661862	0.352948	0.661862	iron/ascorbate oxidoreductase	PA4191
OGPHKNMM_02426	0.133564	0.543443	1.26679	0.844416	7.47032	1.33707	0.000822466	1.06873	0.559547	1.06873	Modulator of FtsH protease YccA	PA2604
OGPHKNMM_05351	0.133473	0.543443	0.70697	0.471142	6.60761	0.287264	0.00143128	0.170222	0.33153	0.33153	carboxyl-terminal protease	ctpA
OGPHKNMM_01126	0.134388	0.545473	0.659334	0.440431	6.42679	0.314006	0.00167806	0.227809	0.289292	0.289292	hypothetical protein	PA3833
OGPHKNMM_01366	0.134258	0.545473	-0.640687	0.427832	4.47139	0.342792	0.0159152	0.258645	0.236599	0.258645	major facilitator superfamily transporter	PA3595
OGPHKNMM_02095	0.134534	0.545473	0.537364	0.35909	4.72546	0.131	0.00975822	0.0457067	0.18366	0.18366	hypothetical protein	PA2894
OGPHKNMM_02730	0.134504	0.545473	0.500675	0.334547	5.5926	0.209509	0.003884	0.163999	0.154309	0.163999	hypothetical protein
OGPHKNMM_03013	0.134452	0.545473	-1.45025	0.968918	3.2051	1.75753	0.120966	1.28724	0.473739	1.28724	esterase	PA2098
OGPHKNMM_01761	0.134845	0.545589	-0.891357	0.596119	3.27485	0.571156	0.0654658	0.350535	0.467571	0.467571	UDP-2,3-diacylglucosamine hydrolase	PA3219
OGPHKNMM_03660	0.134837	0.545589	-0.584477	0.390877	4.5544	0.161829	0.011382	0.0627996	0.217795	0.217795	hypothetical protein	PA1465
OGPHKNMM_05030	0.134784	0.545589	-0.92758	0.620247	3.31616	0.71977	0.0653469	0.511714	0.463451	0.511714	hypothetical protein	PA4820
OGPHKNMM_00141	0.135034	0.545762	-0.689245	0.461175	4.99724	0.397736	0.00906494	0.309958	0.15089	0.309958	HTH-type transcriptional activator BauR	bauR
OGPHKNMM_00149	0.135076	0.545762	-0.526476	0.352303	4.77324	0.0887845	0.00935615	-0.00231691	0.17682	0.17682	hypothetical protein	PA0141
OGPHKNMM_05605	0.135238	0.546037	-0.958323	0.64155	4.63662	0.769419	0.0160317	0.601348	0.199942	0.601348	choline transporter BetT	betT1
OGPHKNMM_00159	0.135464	0.546486	-0.703014	0.470906	5.5355	0.414372	0.00596808	0.32666	0.150082	0.32666	TonB-dependent receptor	PA0151
OGPHKNMM_00511	0.137046	0.546486	-1.64147	1.10397	3.39212	2.27082	0.141531	1.68659	0.454994	1.68659	heme d1 biosynthesis protein NirD	PA0515
OGPHKNMM_00831	0.137029	0.546486	-1.49445	1.00505	3.21465	1.88216	0.154596	1.36059	0.472954	1.36059	Homoprotocatechuate catabolism bifunctional isomerase/decarboxylase	PA4121
OGPHKNMM_01161	0.13695	0.546486	0.607201	0.408272	6.24352	0.251671	0.00198532	0.174343	0.248044	0.248044	GTPase Der	PA3799
OGPHKNMM_01177	0.137229	0.546486	-0.971146	0.653447	3.97381	0.795329	0.0316595	0.608829	0.356511	0.608829	Streptothricin hydrolase	PA3783
OGPHKNMM_01211	0.136614	0.546486	-0.909283	0.610864	4.153	0.695824	0.02738	0.532352	0.310662	0.532352	hypothetical protein	PA3750
OGPHKNMM_01451	0.135937	0.546486	-0.759434	0.509313	3.94627	0.420097	0.0261698	0.282674	0.36293	0.36293	ABC transporter permease	PA3512
OGPHKNMM_02043	0.137234	0.546486	-0.466368	0.313805	5.18292	0.0876649	0.00629132	0.0217275	0.141419	0.141419	cobalamin biosynthesis protein CobW	PA2945
OGPHKNMM_02406	0.136783	0.546486	1.0072	0.676939	7.91686	0.740624	0.000395717	0.544962	0.686975	0.686975	isocitrate dehydrogenase	idh
OGPHKNMM_03002	0.136217	0.546486	0.607625	0.407794	4.69473	0.310318	0.011386	0.238058	0.188823	0.238058	hypothetical protein	PA2109
OGPHKNMM_03287	0.136063	0.546486	-0.617141	0.414018	4.44941	0.260786	0.0157024	0.167457	0.241414	0.241414	hypothetical protein	PA1825
OGPHKNMM_03338	0.136661	0.546486	-0.713377	0.47931	4.87017	0.428357	0.0105218	0.334085	0.164675	0.334085	assimilatory nitrite reductase large subunit	nirB
OGPHKNMM_03339	0.13581	0.546486	-0.900813	0.603933	3.16679	0.562152	0.0704052	0.327987	0.476698	0.476698	assimilatory nitrite reductase small subunit	nirD
OGPHKNMM_04318	0.136848	0.546486	-0.602339	0.404897	5.25754	0.305574	0.00671426	0.239199	0.14116	0.239199	divalent metal cation transporter MntH	PA0809
OGPHKNMM_04324	0.13578	0.546486	0.550813	0.369254	4.6611	0.192217	0.00945959	0.117038	0.195063	0.195063	hypothetical protein	PA0803
OGPHKNMM_04615	0.136307	0.546486	-0.668904	0.449024	4.25017	0.227783	0.0166959	0.100245	0.285738	0.285738	hypothetical protein	PA4437
OGPHKNMM_04631	0.136484	0.546486	0.874614	0.587379	5.92105	0.643501	0.00295399	0.514567	0.191573	0.514567	putative phospholipid-binding protein MlaC	PA4453
OGPHKNMM_05018	0.136062	0.546486	-0.672405	0.451091	4.80514	0.379818	0.0117931	0.293431	0.172802	0.293431	formate dehydrogenase subunit epsilon	fdhE
OGPHKNMM_05530	0.135944	0.546486	0.471501	0.316217	5.44542	0.170956	0.00425652	0.126071	0.145733	0.145733	hypothetical protein	PA5305
OGPHKNMM_05625	0.137148	0.546486	-1.0241	0.688935	4.07328	0.884191	0.0305113	0.681436	0.331546	0.681436	hypothetical protein	PA5395
OGPHKNMM_04228	0.137597	0.547555	0.518209	0.349009	5.82468	0.211839	0.00313764	0.160958	0.179574	0.179574	N-succinylarginine dihydrolase	aruB
OGPHKNMM_00940	0.137822	0.547699	0.78979	0.532222	6.34072	0.527043	0.00185856	0.423031	0.269485	0.423031	hypothetical protein	PA4017
OGPHKNMM_02680	0.137817	0.547699	0.536562	0.361572	5.50363	0.243251	0.00505129	0.191051	0.148215	0.191051	hypothetical protein	PA2422
OGPHKNMM_05333	0.138356	0.549444	-0.839733	0.566644	3.51358	0.379093	0.0424225	0.167012	0.439205	0.439205	transcriptional regulator	PA5116
OGPHKNMM_00549	0.138624	0.549712	0.537538	0.362972	5.94496	0.240955	0.0028536	0.189985	0.19477	0.19477	phosphoglycerate kinase	pgk
OGPHKNMM_02027	0.138766	0.549712	0.781925	0.528184	5.52103	0.518196	0.00439876	0.414069	0.149188	0.414069	type 4 fimbrial biogenesis protein PilZ	pilZ
OGPHKNMM_02387	0.138898	0.549712	0.611433	0.413156	5.43214	0.316992	0.0044773	0.251569	0.145247	0.251569	NADH-quinone oxidoreductase subunit H	nuoH
OGPHKNMM_02874	0.13874	0.549712	-0.63036	0.425775	4.86849	0.336747	0.0100052	0.261921	0.16488	0.261921	dehydrogenase
OGPHKNMM_05549	0.138887	0.549712	-0.516567	0.349044	5.78094	0.226251	0.00337644	0.179371	0.174192	0.179371	transcriptional regulator	sphR
OGPHKNMM_00750	0.139469	0.550471	-0.629153	0.425744	5.62236	0.33626	0.00439226	0.267495	0.156914	0.267495	nitronate monooxygenase	nmoA
OGPHKNMM_01030	0.13943	0.550471	-1.12264	0.759609	4.43787	1.0705	0.0209036	0.844604	0.243878	0.844604	major facilitator superfamily transporter	PA3926
OGPHKNMM_01448	0.139564	0.550471	-0.597832	0.404647	4.91251	0.303708	0.00990412	0.235705	0.159653	0.235705	Ubiquinone biosynthesis O-methyltransferase	PA3515
OGPHKNMM_02275	0.139531	0.550471	1.11403	0.753979	8.51117	0.845643	0.000241329	0.59141	0.852486	0.852486	50S ribosomal protein L35	rpmI
OGPHKNMM_03908	0.139373	0.550471	-0.466298	0.315465	5.13626	0.122153	0.0068326	0.0643207	0.142445	0.142445	Inner membrane protein YohD	PA1209
OGPHKNMM_03736	0.139686	0.550577	0.686684	0.46493	5.59745	0.400852	0.00379865	0.320441	0.154716	0.320441	Putative phosphinothricin acetyltransferase YwnH	PA1377
OGPHKNMM_04963	0.139887	0.550916	1.0192	0.690416	8.01378	0.879674	0.000395073	0.709658	0.714617	0.714617	carbamoyl phosphate synthase large subunit	carB
OGPHKNMM_05058	0.139962	0.550916	-0.785634	0.532296	5.55858	0.525173	0.00563408	0.419375	0.151661	0.419375	thiol:disulfide interchange protein	dipZ
OGPHKNMM_00853	0.140282	0.551447	-0.933649	0.633093	2.64584	0.491988	0.115852	0.172246	0.485359	0.485359	hypothetical protein
OGPHKNMM_04548	0.140287	0.551447	-0.617421	0.418669	5.69225	0.324703	0.00469683	0.258229	0.163933	0.258229	hypothetical protein	PA4371
OGPHKNMM_04085	0.140531	0.552033	0.633783	0.430029	4.34364	0.323941	0.0137707	0.240525	0.263617	0.263617	preprotein translocase subunit SecA	PA1034
OGPHKNMM_05376	0.140633	0.552058	-1.02186	0.693517	4.71294	0.890416	0.0158389	0.705611	0.185697	0.705611	hypothetical protein	PA5156
OGPHKNMM_01501	0.140921	0.552439	-0.507932	0.344976	5.78672	0.177549	0.0036157	0.121572	0.174897	0.174897	sensor/response regulator hybrid protein	PA3462
OGPHKNMM_05244	0.140855	0.552439	-0.54185	0.367951	4.67975	0.201611	0.0115501	0.130363	0.191532	0.191532	hypothetical protein	PA5027
OGPHKNMM_00501	0.141593	0.553551	0.620018	0.421814	6.24286	0.328839	0.00200919	0.264882	0.247904	0.264882	hypothetical protein	PA0505
OGPHKNMM_00787	0.141766	0.553551	-0.829365	0.564483	4.83778	0.588724	0.0123133	0.465649	0.168687	0.465649	transcriptional regulator	PA4165
OGPHKNMM_01122	0.14189	0.553551	-0.677414	0.461206	4.91738	0.39292	0.00961345	0.309452	0.159097	0.309452	ABC transporter permease	PA3837
OGPHKNMM_01999	0.142025	0.553551	0.471553	0.321158	5.04073	0.13493	0.00738617	0.0778904	0.147328	0.147328	ABC transporter permease	lolE
OGPHKNMM_02083	0.141749	0.553551	-0.707023	0.481194	5.08182	0.427822	0.00875457	0.338568	0.144697	0.338568	oxidoreductase	PA2906
OGPHKNMM_02385	0.142063	0.553551	0.654462	0.445773	4.25992	0.173812	0.0147458	0.0418994	0.283325	0.283325	NADH-quinone oxidoreductase subunit J	nuoJ
OGPHKNMM_02582	0.141568	0.553551	-1.88751	1.28404	3.57085	3.04733	0.123655	2.3495	0.430848	2.3495	toluate 1,2-dioxygenase electron transfer subunit	xylZ
OGPHKNMM_05535	0.14183	0.553551	-0.459696	0.31293	5.28289	0.113725	0.00548728	0.0574238	0.1414	0.1414	cardiolipin synthase 2	PA5310
OGPHKNMM_05697	0.14155	0.553551	-0.513558	0.349349	5.82212	0.216657	0.00381057	0.168107	0.179256	0.179256	hypothetical protein	PA5464
OGPHKNMM_01596	0.142688	0.55561	-0.667748	0.455535	4.69688	0.382781	0.0126226	0.298645	0.188443	0.298645	Alpha-D-ribose 1-methylphosphonate 5-triphosphate diphosphatase	PA3374
OGPHKNMM_04981	0.14292	0.556141	-0.881041	0.601392	4.55785	0.666876	0.0160496	0.526459	0.217015	0.526459	polyamine aminopropyltransferase	speE2
OGPHKNMM_00270	0.143191	0.556636	1.12778	0.770335	8.65374	0.750317	0.000219242	0.460719	0.889904	0.889904	5-aminovalerate aminotransferase DavT	davT
OGPHKNMM_00823	0.143239	0.556636	-0.792727	0.541542	3.73774	0.424204	0.0364436	0.258155	0.403458	0.403458	hypothetical protein	PA4129
OGPHKNMM_05658	0.14358	0.557588	-0.473023	0.323415	5.0175	0.158623	0.007757	0.106615	0.149139	0.149139	alcohol dehydrogenase	adhA
OGPHKNMM_01603	0.143967	0.557704	0.965576	0.660821	1.9629	0.468003	0.242636	-0.00725832	0.41239	0.41239		PA3368.1
OGPHKNMM_02003	0.143988	0.557704	-0.662638	0.45352	5.56896	0.378543	0.00520171	0.303318	0.15243	0.303318	hypothetical protein	PA2984
OGPHKNMM_03292	0.143827	0.557704	-0.458017	0.313348	5.27423	0.0821772	0.00597899	0.0180751	0.141301	0.141301	Na(+)/H(+) antiporter NhaB	nhaB
OGPHKNMM_04062	0.143995	0.557704	-0.479131	0.32793	5.62375	0.0973751	0.00426619	0.0313652	0.157041	0.157041	monovalent cation/H+ antiporter subunit D	shaC
OGPHKNMM_03776	0.14424	0.558279	0.854878	0.58546	6.1718	0.63056	0.00225917	0.511885	0.23326	0.511885	amino acid ABC transporter ATP binding protein	aatP
OGPHKNMM_03524	0.144541	0.559071	-0.526902	0.361117	4.71864	0.232712	0.0108524	0.175927	0.184756	0.184756	3-methyl-2-oxobutanoate hydroxymethyltransferase	PA1598
OGPHKNMM_00833	0.144838	0.559846	-0.64361	0.44143	4.71459	0.358103	0.0127677	0.279523	0.185422	0.279523	aminoglycoside 3-N-acetyltransferase	aph
OGPHKNMM_04334	0.145173	0.559906	-0.53569	0.367718	4.85968	0.248348	0.00963039	0.193194	0.165962	0.193194	2-methyl-aconitate isomerase	PA0793
OGPHKNMM_04753	0.145113	0.559906	1.70927	1.17314	8.36192	2.52798	0.000590754	2.06378	0.812117	2.06378	hypothetical protein	PA4570
OGPHKNMM_04946	0.145003	0.559906	0.811919	0.557097	6.98748	0.570192	0.00105578	0.464479	0.427152	0.464479	polynucleotide phosphorylase	pnp
OGPHKNMM_05609	0.145239	0.559906	-0.973881	0.66862	4.83401	0.820996	0.0122062	0.658372	0.169161	0.658372	L-serine dehydratase	sdaB
OGPHKNMM_05454	0.145525	0.560634	-0.618362	0.424839	4.37953	0.160522	0.0148974	0.0423658	0.255835	0.255835	ABC transporter permease	PA5230
OGPHKNMM_02630	0.145918	0.561775	-0.852535	0.586296	4.56909	0.630537	0.0153049	0.50031	0.214487	0.50031	gentisate 1,2-dioxygenase	gtdA
OGPHKNMM_01430	0.146306	0.562894	1.75765	1.20992	7.50169	2.68348	0.00126409	2.19458	0.56842	2.19458	glutaredoxin	grxD
OGPHKNMM_01481	0.146552	0.563467	0.905066	0.623401	7.55093	0.517371	0.000556193	0.338979	0.582388	0.582388	methionine--tRNA ligase	metG
OGPHKNMM_00298	0.146752	0.563862	-0.574677	0.396028	4.54168	0.250272	0.0145778	0.174418	0.22068	0.22068	transcriptional regulator AguR	aguR
OGPHKNMM_00694	0.14708	0.564002	0.703282	0.485048	6.69045	0.376045	0.00134328	0.283237	0.351564	0.351564	50S ribosomal protein L22	rplV
OGPHKNMM_02397	0.146985	0.564002	0.772372	0.532573	6.08348	0.519329	0.00257945	0.422872	0.216633	0.422872	hypothetical protein	PA2633
OGPHKNMM_05248	0.146912	0.564002	-0.815044	0.561895	4.42447	0.57816	0.0178258	0.455763	0.246673	0.455763	short-chain dehydrogenase	PA5031
OGPHKNMM_00215	0.147579	0.564595	-1.25914	0.869491	3.35345	1.38285	0.0870799	1.04694	0.459441	1.04694	phosphoribosyl-dephospho-CoA transferase	PA0213
OGPHKNMM_02063	0.147624	0.564595	-0.785324	0.54236	3.81008	0.538006	0.0325067	0.408725	0.390322	0.408725	histidine ABC transporter ATP-binding protein HisP	hisP
OGPHKNMM_03560	0.147426	0.564595	-0.465926	0.321621	5.03284	0.117926	0.00724139	0.0587579	0.147918	0.147918	23S rRNA (cytidine(2498)-2'-O)-methyltransferase RlmM	PA1563
OGPHKNMM_05648	0.147564	0.564595	-1.38095	0.953568	1.60782	1.66326	0.204689	1.15925	0.346697	1.15925	sarcosine oxidase subunit delta	soxD
OGPHKNMM_01822	0.148253	0.566007	1.00264	0.693516	7.90508	0.878742	0.000446395	0.721001	0.683608	0.721001	UDP-N-acetyl-d-glucosamine 6-dehydrogenase	wbpA
OGPHKNMM_03535	0.148266	0.566007	1.11937	0.774284	7.35797	1.09531	0.000839636	0.898433	0.527973	0.898433	2-oxoglutarate dehydrogenase complex dihydrolipoyl dehydrogenase	lpd
OGPHKNMM_05200	0.148286	0.566007	-0.470611	0.325545	4.99473	0.108158	0.00785116	0.0442932	0.151118	0.151118	two-component response regulator	PA4983
OGPHKNMM_00655	0.148601	0.566359	0.579173	0.400953	5.01215	0.293548	0.00689159	0.234253	0.149586	0.234253	hypothetical protein	PA0661
OGPHKNMM_01582	0.14869	0.566359	-0.602556	0.417232	4.5964	0.317821	0.0146676	0.246457	0.208449	0.246457	S-adenosylmethionine-dependent methyltransferase RcsF	PA3388
OGPHKNMM_03380	0.148568	0.566359	-1.12514	0.778854	4.20706	1.10772	0.0276247	0.882296	0.29663	0.882296	oxidoreductase	PA1739
OGPHKNMM_03557	0.148867	0.566359	-1.09873	0.761132	4.86771	1.05735	0.0138987	0.855085	0.164975	0.855085	glutamine synthetase	pauA3
OGPHKNMM_05228	0.148815	0.566359	-0.502841	0.348293	5.11486	0.221424	0.00733351	0.174628	0.143171	0.174628	heptosyltransferase I	waaC
OGPHKNMM_01266	0.149258	0.567476	0.457332	0.317117	5.46586	0.101068	0.00433632	0.0435665	0.146509	0.146509	2-succinyl-6-hydroxy-2,4-cyclohexadiene-1-carboxylate synthase	PA3695
OGPHKNMM_01766	0.149408	0.56767	0.488536	0.338878	4.8773	0.0903343	0.00844911	0.0149686	0.163808	0.163808	hypothetical protein	PA3214
OGPHKNMM_02060	0.150179	0.570227	-0.711578	0.494529	4.02816	0.395517	0.0237015	0.280817	0.343137	0.343137	leucine export protein LeuE	PA2929
OGPHKNMM_01176	0.151054	0.570563	-0.664638	0.462899	4.18523	0.158137	0.0191537	0.0128637	0.30226	0.30226	hypothetical protein	PA3784
OGPHKNMM_01652	0.150529	0.570563	-0.728397	0.506652	4.92535	0.467204	0.00993452	0.37511	0.158199	0.37511	non-hemolytic phospholipase C	plcN
OGPHKNMM_02884	0.150972	0.570563	-0.45627	0.317713	5.12081	0.122235	0.00846055	0.0662653	0.142952	0.142952	Paraquat-inducible protein B	PA4689
OGPHKNMM_04245	0.150461	0.570563	-1.02792	0.714871	4.77383	0.930233	0.0152025	0.751359	0.176745	0.751359	Acetyl-CoA:oxalate CoA-transferase	PA0882
OGPHKNMM_04530	0.150927	0.570563	-0.608096	0.423387	4.39091	0.234414	0.0154194	0.13893	0.253466	0.253466	putative HTH-type transcriptional regulator YgaV	PA4354
OGPHKNMM_04557	0.150773	0.570563	-0.529353	0.368423	5.20585	0.246947	0.00633443	0.197269	0.141172	0.197269	two-component sensor	colS
OGPHKNMM_04858	0.150855	0.570563	0.923229	0.642686	3.69458	0.75136	0.031373	0.588195	0.410948	0.588195		PA4669.1
OGPHKNMM_05775	0.150723	0.570563	0.511715	0.356105	5.18755	0.230728	0.00594759	0.184268	0.141357	0.184268	6-aminohexanoate-dimer hydrolase	PA5542
OGPHKNMM_01573	0.151189	0.570699	1.23948	0.863543	7.67734	1.35574	0.000668917	1.11789	0.618429	1.11789	ferredoxin-NADP reductase	fprA
OGPHKNMM_02550	0.151362	0.570979	-0.815686	0.568526	4.58624	0.587469	0.0164594	0.468373	0.210676	0.468373	transcriptional regulator	PA2547
OGPHKNMM_00070	0.152496	0.571908	-0.538236	0.376186	5.39366	0.256728	0.00627549	0.205998	0.143941	0.205998	hypothetical protein	PA0063
OGPHKNMM_00116	0.151763	0.571908	0.871	0.607674	5.99584	0.670714	0.00275181	0.55115	0.202154	0.55115	cytochrome C oxidase subunit III	coIII
OGPHKNMM_00389	0.152164	0.571908	0.815145	0.569263	6.07179	0.588211	0.00245531	0.483636	0.21458	0.483636	twitching motility protein PilT	pilT
OGPHKNMM_00685	0.15213	0.571908	0.857485	0.598782	6.73365	0.650833	0.00139888	0.536412	0.362203	0.536412	30S ribosomal protein S7	rpsG
OGPHKNMM_01160	0.152477	0.571908	0.584983	0.40884	6.24708	0.237457	0.0019224	0.166572	0.248803	0.248803	outer membrane protein assembly factor BamB	PA3800
OGPHKNMM_01441	0.152334	0.571908	-0.811386	0.566873	5.5831	0.583118	0.005354	0.476663	0.153533	0.476663	resistance-nodulation-cell division (RND) efflux transporter	mexQ
OGPHKNMM_03054	0.152143	0.571908	-0.721005	0.503494	4.37155	0.460162	0.0178185	0.36244	0.257527	0.36244	transcriptional regulator	PA2056
OGPHKNMM_03858	0.152414	0.571908	-1.17916	0.823981	3.72787	1.23186	0.0539955	0.96442	0.405195	0.96442	ABC transporter permease	lhpM
OGPHKNMM_05547	0.152412	0.571908	0.80804	0.564643	7.17487	0.337388	0.000830938	0.176056	0.477402	0.477402	phosphomannomutase	algC
OGPHKNMM_00514	0.152717	0.572369	-1.41362	0.988547	2.2518	1.77217	0.267326	1.19851	0.453588	1.19851	cytochrome C-551	nirM
OGPHKNMM_00425	0.153296	0.573426	0.968194	0.678013	7.28187	0.832862	0.000845975	0.688707	0.506802	0.688707	hypothetical protein	PA0429
OGPHKNMM_02881	0.153241	0.573426	-1.45761	1.02061	3.86143	1.88736	0.0634427	1.49902	0.380587	1.49902	Putative aminoglycoside phosphotransferase
OGPHKNMM_05560	0.153153	0.573426	-0.471789	0.330273	5.65398	0.140974	0.00367498	0.0890734	0.159945	0.159945	hypothetical protein	PA5335
OGPHKNMM_02335	0.153401	0.573451	0.594847	0.416671	4.42388	0.149785	0.0136264	0.0409139	0.246795	0.246795	thioredoxin	trx2
OGPHKNMM_04232	0.153652	0.574019	0.761504	0.533734	6.36605	0.515812	0.00202857	0.425279	0.275261	0.425279	acetylornithine aminotransferase	aruC
OGPHKNMM_01453	0.153831	0.574038	-0.805536	0.564841	3.54199	0.378725	0.0434387	0.186635	0.435129	0.435129	hypothetical protein	PA3510
OGPHKNMM_01597	0.153856	0.574038	-0.582631	0.408564	4.55543	0.302147	0.0135773	0.23681	0.217561	0.23681	guanylate kinase	PA3373
OGPHKNMM_03034	0.154182	0.574146	-0.906319	0.636052	4.7553	0.731898	0.0129728	0.59387	0.179207	0.59387	hypothetical protein	PA2077
OGPHKNMM_03539	0.15411	0.574146	0.937228	0.657628	7.10407	0.782489	0.000978659	0.647733	0.458216	0.647733	succinate dehydrogenase flavoprotein subunit	sdhA
OGPHKNMM_04709	0.154029	0.574146	0.945809	0.663519	3.43092	0.796676	0.0387192	0.621668	0.450246	0.621668	zinc-binding protein	PA4530
OGPHKNMM_00190	0.154366	0.574463	-0.669276	0.469905	5.33132	0.399352	0.00660755	0.324609	0.142244	0.324609	arylsulfatase	atsA
OGPHKNMM_00854	0.154889	0.576039	-1.11616	0.784662	4.63836	1.11258	0.0184814	0.90506	0.199587	0.90506	dehydrogenase	PA4100
OGPHKNMM_00140	0.155407	0.577597	-0.526103	0.370315	4.66738	0.17039	0.0118447	0.0973491	0.193855	0.193855	beta alanine--pyruvate transaminase	bauA
OGPHKNMM_03040	0.155802	0.578323	-0.543341	0.382814	6.08501	0.207415	0.00291665	0.145645	0.216903	0.216903	TonB-dependent receptor	PA2070
OGPHKNMM_04295	0.155746	0.578323	0.986784	0.695151	7.46762	0.872004	0.000658987	0.724193	0.558783	0.724193	outer membrane porin F	PA0833
OGPHKNMM_01436	0.156342	0.579955	0.539921	0.380901	5.96938	0.261557	0.00258596	0.215043	0.198217	0.215043	dihydroorotase	pyrC
OGPHKNMM_05122	0.156518	0.580105	0.515975	0.364163	4.69165	0.127724	0.00955171	0.0502667	0.18937	0.18937	ABC transporter ATP-binding protein	PA4909
OGPHKNMM_05374	0.156582	0.580105	-0.611904	0.431934	4.34099	0.202379	0.0156415	0.0969222	0.26421	0.26421	ABC transporter permease	PA5154
OGPHKNMM_04366	0.156751	0.580361	1.53015	1.08055	6.92464	2.10353	0.00178227	1.74961	0.41071	1.74961	sigma factor AlgU negative regulator MucA	mucA
OGPHKNMM_04246	0.156971	0.580804	-1.43706	1.01535	4.38583	1.85667	0.0309904	1.51542	0.254516	1.51542	hypothetical protein	PA0881
OGPHKNMM_04743	0.15717	0.58117	0.855671	0.604863	7.42275	0.658683	0.000698406	0.548091	0.546135	0.548091	isoleucine--tRNA ligase	ileS
OGPHKNMM_03978	0.157899	0.58349	-1.06309	0.752802	4.12914	1.0191	0.0287162	0.82135	0.31692	0.82135	transcriptional regulator	PA1138
OGPHKNMM_00208	0.159694	0.584905	-0.52422	0.372818	4.64676	0.118689	0.0106005	0.0347083	0.197889	0.197889	hypothetical protein	PA0200
OGPHKNMM_01043	0.159591	0.584905	-1.06002	0.753682	4.27654	1.01873	0.0276983	0.824357	0.279262	0.824357	protease	PA3913
OGPHKNMM_01121	0.159639	0.584905	-0.494003	0.351282	4.78204	0.109954	0.00938313	0.0365452	0.175715	0.175715	ABC transporter ATP-binding protein	PA3838
OGPHKNMM_01214	0.158629	0.584905	0.446883	0.317007	5.4653	0.15742	0.00425299	0.117632	0.146487	0.146487	Inner membrane protein YpjD	PA3747
OGPHKNMM_02250	0.159281	0.584905	-0.57656	0.409636	4.46333	0.112205	0.0133218	0.0022758	0.238381	0.238381	transcriptional regulator	PA2758
OGPHKNMM_02251	0.158895	0.584905	-1.01579	0.721033	3.12668	0.933415	0.103099	0.676734	0.479463	0.676734	hypothetical protein	PA2757
OGPHKNMM_02587	0.15922	0.584905	-0.440866	0.313182	5.20857	0.131264	0.00597073	0.0852236	0.141153	0.141153	transcriptional regulator	antR
OGPHKNMM_02654	0.15918	0.584905	0.480896	0.341585	4.8525	0.0913118	0.00816974	0.0192472	0.166851	0.166851	hypothetical protein	PA2441
OGPHKNMM_03334	0.159597	0.584905	-0.680745	0.484024	4.07952	0.280084	0.0214963	0.154829	0.329922	0.329922	aliphatic amidase regulator	nasT
OGPHKNMM_03756	0.1591	0.584905	0.592705	0.420924	4.97553	0.318002	0.00759009	0.258175	0.15293	0.258175	hypothetical protein	PA1358
OGPHKNMM_03841	0.159106	0.584905	-1.3968	0.991983	3.79906	1.76615	0.0574455	1.4186	0.392368	1.4186	5,6-dimethylbenzimidazole synthase	PA1274
OGPHKNMM_03852	0.159448	0.584905	-0.917494	0.652125	4.40268	0.762859	0.0191957	0.618705	0.251064	0.618705	transcriptional regulator	PA1264
OGPHKNMM_04310	0.159119	0.584905	-0.76559	0.543727	3.69262	0.294145	0.0321773	0.115706	0.411282	0.411282	ring-cleaving dioxygenase	PA0817
OGPHKNMM_04998	0.159586	0.584905	-0.846236	0.601676	4.63109	0.649251	0.0156565	0.527364	0.201078	0.527364	ubiquinone biosynthesis O-methyltransferase	PA4790
OGPHKNMM_01289	0.159902	0.585297	-0.859046	0.611245	4.39938	0.669733	0.0181065	0.542325	0.251732	0.542325	ABC transporter ATP-binding protein	PA3672
OGPHKNMM_00100	0.16164	0.585777	0.775576	0.55415	3.57678	0.345061	0.0306735	0.175083	0.429949	0.429949	hypothetical protein	tsi6
OGPHKNMM_00290	0.161036	0.585777	0.836835	0.597058	7.07433	0.637862	0.000951144	0.533767	0.450227	0.533767	delta-9 fatty acid desaturase DesA	desA
OGPHKNMM_00875	0.16067	0.585777	-1.10776	0.789669	5.34719	1.11643	0.00842392	0.926941	0.142618	0.926941	adhesive protein CupB5	cupB5
OGPHKNMM_00947	0.160725	0.585777	0.438841	0.312868	5.31382	0.0926782	0.00494486	0.0386849	0.141885	0.141885	3-methyladenine DNA glycosylase	PA4010
OGPHKNMM_01920	0.161095	0.585777	-1.06589	0.76059	4.09814	1.03503	0.0321779	0.835568	0.325057	0.835568	hypothetical protein	PA3065
OGPHKNMM_01948	0.161449	0.585777	-0.586662	0.418981	4.66872	0.313905	0.0116239	0.251693	0.193599	0.251693	putative metallo-hydrolase	PA3037
OGPHKNMM_02142	0.16104	0.585777	-1.01488	0.724095	4.05639	0.938171	0.0297969	0.756675	0.335922	0.756675	transcriptional regulator	PA2848
OGPHKNMM_02249	0.161649	0.585777	-0.592874	0.423619	4.41469	0.320794	0.0164032	0.252777	0.248662	0.252777	hypothetical protein	PA2759
OGPHKNMM_02646	0.161242	0.585777	-0.45057	0.321627	5.53869	0.123404	0.00487673	0.0732488	0.150289	0.150289	transcriptional regulator	gcsR
OGPHKNMM_03015	0.161139	0.585777	-0.788984	0.563057	4.9111	0.567188	0.0109943	0.464555	0.159814	0.464555	transcriptional regulator	PA2096
OGPHKNMM_03151	0.161089	0.585777	-0.748034	0.53377	3.78375	0.425085	0.0321815	0.289341	0.395184	0.395184	Cold shock protein CapB	PA1960
OGPHKNMM_03927	0.161482	0.585777	1.35206	0.965683	7.29974	1.66747	0.00104279	1.39777	0.511757	1.39777	Inner membrane protein YohC	PA1190
OGPHKNMM_04900	0.161437	0.585777	0.785835	0.561209	5.23225	0.563208	0.00583503	0.466599	0.141077	0.466599	acetolactate synthase small subunit	ilvH
OGPHKNMM_05150	0.160295	0.585777	0.949978	0.676584	7.91432	0.713937	0.000400511	0.5536	0.686249	0.686249	exoribonuclease R	rnr
OGPHKNMM_05177	0.161384	0.585777	0.613612	0.43816	6.41392	0.161785	0.00167002	0.0593663	0.286306	0.286306	hypothetical protein	PA4961
OGPHKNMM_05576	0.160577	0.585777	-0.790901	0.563667	3.65506	0.568922	0.0407526	0.435828	0.417566	0.435828	rubredoxin	rubA1
OGPHKNMM_01088	0.162273	0.587303	-1.62338	1.16166	3.89505	2.40995	0.0772139	1.94696	0.373994	1.94696	PpiC-type peptidyl-prolyl cis-trans isomerase	PA3871
OGPHKNMM_03940	0.16225	0.587303	1.18239	0.84605	4.77054	1.27838	0.0115116	1.06219	0.177164	1.06219	nitrate reductase protein NapE	napE
OGPHKNMM_01883	0.162375	0.587305	-0.599013	0.428746	4.36064	0.242329	0.0158588	0.152496	0.259875	0.259875	type II secretion system protein I	xcpV
OGPHKNMM_02424	0.162502	0.587398	0.561936	0.402329	4.86464	0.288974	0.00779022	0.235013	0.165352	0.235013	sulfur relay protein TusC	PA2606
OGPHKNMM_00496	0.163029	0.588105	0.773171	0.554262	7.11042	0.492036	0.000881362	0.389991	0.459927	0.459927	biotin synthase	bioB
OGPHKNMM_00961	0.163103	0.588105	0.86595	0.620882	6.45663	0.687554	0.00189232	0.576349	0.296225	0.576349	lipoyl synthase	lis
OGPHKNMM_01367	0.163061	0.588105	-0.533812	0.382702	4.60251	0.230148	0.0125665	0.168261	0.207124	0.207124	transcriptional regulator	PA3594
OGPHKNMM_05076	0.163077	0.588105	-0.648519	0.464956	4.17947	0.248623	0.0205221	0.132541	0.303754	0.303754	acetyltransferase	PA4863
OGPHKNMM_00246	0.163833	0.588674	0.566662	0.406998	4.47278	0.110798	0.0121807	0.00590233	0.236291	0.236291	transcriptional regulator	pip
OGPHKNMM_00918	0.163442	0.588674	-0.488392	0.350457	4.78913	0.0996203	0.00940658	0.0256712	0.174823	0.174823	hypothetical protein	PA4039
OGPHKNMM_01317	0.163517	0.588674	0.787831	0.565427	6.00316	0.569852	0.00280487	0.476756	0.203281	0.476756	acyl-[acyl-carrier-protein]--UDP-N- acetylglucosamine O-acyltransferase	lpxA
OGPHKNMM_01446	0.163913	0.588674	-0.745982	0.535894	4.6736	0.511566	0.0133525	0.417422	0.192678	0.417422	adenylosuccinate lyase	PA3517
OGPHKNMM_02209	0.163579	0.588674	0.683901	0.490907	4.3358	0.429504	0.0154935	0.345991	0.265375	0.345991	hypothetical protein	PA2792
OGPHKNMM_03172	0.163972	0.588674	1.4578	1.04739	5.30419	1.95399	0.0085588	1.63699	0.141713	1.63699	hypothetical protein	PA1934
OGPHKNMM_03865	0.163964	0.588674	0.710308	0.510328	5.40339	0.463883	0.00650903	0.384144	0.144255	0.384144	chemotaxis transducer	PA1251
OGPHKNMM_03845	0.164334	0.589611	-1.06708	0.767331	4.76246	1.04815	0.0159496	0.867245	0.178227	0.867245	p-hydroxybenzoic acid efflux pump subunit AaeB	PA1270
OGPHKNMM_01011	0.164448	0.589653	0.96549	0.694464	6.74557	0.858388	0.00142754	0.721993	0.365162	0.721993	hypothetical protein	PA3945
OGPHKNMM_00337	0.164631	0.589946	-0.596679	0.42937	4.98885	0.328038	0.00919006	0.267348	0.151659	0.267348	putative membrane protein	PA0345
OGPHKNMM_00562	0.164902	0.590185	0.523608	0.377029	4.89557	0.252831	0.00808197	0.205145	0.161623	0.205145	hypothetical protein	PA0565
OGPHKNMM_02283	0.164845	0.590185	-0.705103	0.507648	4.93153	0.458399	0.0107126	0.375847	0.157513	0.375847	hypothetical protein
OGPHKNMM_01686	0.165324	0.590796	-0.889653	0.641244	7.66951	0.718441	0.000598642	0.600647	0.616192	0.616192	3-oxoacyl-ACP synthase	PA3286
OGPHKNMM_03026	0.165378	0.590796	-0.919194	0.662621	3.01569	0.780356	0.0933923	0.565208	0.485316	0.565208	ring-hydroxylating dioxygenase small subunit	PA2085
OGPHKNMM_05718	0.165325	0.590796	0.434094	0.312887	5.29969	0.119694	0.00520807	0.0737453	0.141639	0.141639	multiple drug resistance protein MarC	PA5486
OGPHKNMM_04187	0.165611	0.5909	0.82695	0.596454	6.43142	0.632062	0.00194832	0.531687	0.290367	0.531687	lipopolysaccharide biosynthetic protein LpxO	lpxO2
OGPHKNMM_05143	0.165541	0.5909	-0.492638	0.355266	4.75766	0.122833	0.0104407	0.0520911	0.17888	0.17888	biosynthetic alanine racemase	alr
OGPHKNMM_00053	0.166123	0.591461	-0.840816	0.607188	3.17109	0.496233	0.0766355	0.278542	0.476381	0.476381	transcriptional regulator	PA0048
OGPHKNMM_00815	0.166084	0.591461	-0.863941	0.623831	4.13908	0.690916	0.0253581	0.558389	0.31431	0.558389	porin	PA4137
OGPHKNMM_01256	0.166176	0.591461	0.447924	0.323506	5.0156	0.111547	0.00768722	0.0565074	0.149297	0.149297	hypothetical protein	wspD
OGPHKNMM_05033	0.166112	0.591461	-0.682026	0.492507	4.98508	0.430624	0.00920201	0.354643	0.152013	0.354643	hypothetical protein	PA4822
OGPHKNMM_00002	0.166886	0.591934	1.17041	0.846728	7.03962	1.2713	0.00116604	1.07426	0.440958	1.07426	DNA polymerase III subunit beta	dnaN
OGPHKNMM_00145	0.1679	0.591934	-1.23488	0.895499	4.00808	1.41978	0.0395764	1.1633	0.34817	1.1633	ABC transporter permease	PA0137
OGPHKNMM_00646	0.167606	0.591934	0.850775	0.616532	6.97193	0.673279	0.00107171	0.569095	0.423062	0.569095	cAMP-regulatory protein	vfr
OGPHKNMM_00692	0.166822	0.591934	0.937813	0.678352	6.90718	0.816041	0.00124135	0.689001	0.40618	0.689001	50S ribosomal protein L2	rplB
OGPHKNMM_00705	0.167023	0.591934	1.11948	0.810139	6.33797	1.16356	0.00248085	0.982008	0.26886	0.982008	50S ribosomal protein L18	rplR
OGPHKNMM_00828	0.167574	0.591934	-0.904866	0.655681	4.78945	0.761536	0.0146631	0.630213	0.174783	0.630213	homoprotocatechuate 2,3-dioxygenase	hpcB
OGPHKNMM_01381	0.167727	0.591934	-0.871455	0.631698	5.41625	0.706681	0.00548197	0.593082	0.144688	0.593082	Cys-tRNA(Pro)/Cys-tRNA(Cys) deacylase YbaK	PA3580
OGPHKNMM_01575	0.167477	0.591934	-1.20882	0.875726	4.04353	1.35865	0.0404414	1.1099	0.339226	1.1099	membrane protein NosY	nosY
OGPHKNMM_02065	0.167503	0.591934	-1.37373	0.995259	3.82944	1.75479	0.0671135	1.4187	0.38669	1.4187	histidine ABC transporter permease HisQ	hisQ
OGPHKNMM_02367	0.167694	0.591934	-1.02884	0.745723	4.56345	0.984875	0.0184888	0.815665	0.215754	0.815665	hypothetical protein	PA2662
OGPHKNMM_02416	0.168134	0.591934	0.951495	0.690376	5.7535	0.843546	0.00392907	0.711	0.170899	0.711	outer-membrane lipoprotein carrier protein	lolA
OGPHKNMM_02605	0.167455	0.591934	-0.694348	0.502994	4.6128	0.44824	0.0145413	0.364964	0.204916	0.364964	resistance-nodulation-cell division (RND) multidrug efflux membrane fusion protein MexE	mexE
OGPHKNMM_03180	0.167474	0.591934	0.680111	0.492703	6.73609	0.363416	0.00132717	0.279486	0.362807	0.362807	Ribosomal protein S12 methylthiotransferase accessory factor YcaO	PA1926
OGPHKNMM_03554	0.167696	0.591934	-0.768715	0.557183	4.57958	0.54982	0.0159673	0.449712	0.212148	0.449712	major facilitator superfamily transporter	PA1569
OGPHKNMM_04149	0.16704	0.591934	0.785322	0.568342	7.19792	0.568547	0.000821237	0.478588	0.483697	0.483697	translocation protein TolB	tolB
OGPHKNMM_04166	0.168147	0.591934	0.662569	0.480756	5.0863	0.409051	0.0069251	0.339764	0.144458	0.339764	hypothetical protein	PA0955
OGPHKNMM_04515	0.167976	0.591934	-0.712369	0.516682	4.76675	0.472593	0.0124047	0.388036	0.177657	0.388036	phospholipase	PA4339
OGPHKNMM_05732	0.168088	0.591934	0.509104	0.369351	5.99544	0.185604	0.00253726	0.132273	0.202093	0.202093	zinc transporter ZnuC	znuC
OGPHKNMM_00381	0.168737	0.591956	0.628243	0.456481	5.42368	0.368456	0.00468969	0.307873	0.144946	0.307873	hypothetical protein	PA0388
OGPHKNMM_01955	0.168607	0.591956	1.27506	0.926173	8.16397	1.51709	0.000414868	1.28628	0.757119	1.28628	putative lipoprotein YgdR	PA3031
OGPHKNMM_03877	0.168278	0.591956	-0.894368	0.649148	4.31992	0.74564	0.022862	0.609228	0.268996	0.609228	alpha/beta hydrolase	PA1239
OGPHKNMM_04094	0.168766	0.591956	-0.659789	0.479435	4.10506	0.223046	0.0215439	0.0940182	0.323243	0.323243	porin	PA1025
OGPHKNMM_04855	0.168523	0.591956	0.69308	0.503339	6.80011	0.253496	0.00120664	0.135529	0.378818	0.378818	Bacteriophage N4 adsorption protein A	lbcA
OGPHKNMM_05730	0.168643	0.591956	0.587579	0.426841	6.34913	0.153491	0.00189407	0.0605015	0.271396	0.271396	adhesin	znuA
OGPHKNMM_01450	0.168985	0.592236	-0.946256	0.687949	4.46917	0.836549	0.0209976	0.688914	0.237092	0.688914	hypothetical protein	PA3513
OGPHKNMM_03349	0.16905	0.592236	0.978567	0.711549	7.65047	0.89484	0.00058951	0.758863	0.610754	0.758863	phosphoenolpyruvate synthase	ppsA
OGPHKNMM_03139	0.169381	0.593039	-0.644413	0.468938	5.14605	0.388464	0.0080962	0.321759	0.142168	0.321759	Phosphoethanolamine transferase EptA	PA1972
OGPHKNMM_00861	0.170247	0.594317	-0.779393	0.568315	3.61049	0.569815	0.0407137	0.44376	0.424738	0.44376	hypothetical protein	PA4093
OGPHKNMM_01375	0.170105	0.594317	-0.639977	0.466501	4.41588	0.384019	0.0162964	0.310138	0.248422	0.310138	hydrolase	PA3586
OGPHKNMM_03131	0.170361	0.594317	-1.57671	1.15001	3.30828	2.33284	0.120412	1.86337	0.464263	1.86337	sensor kinase EraS	eraS
OGPHKNMM_03569	0.170184	0.594317	-0.428963	0.312744	5.25833	0.165555	0.0055479	0.132392	0.141165	0.141165	cbb3-type cytochrome C oxidase subunit I	ccoN1
OGPHKNMM_03807	0.170336	0.594317	0.895262	0.65294	4.85714	0.752046	0.00900908	0.630488	0.166276	0.630488	hypothetical protein	PA1308
OGPHKNMM_03857	0.17002	0.594317	-0.907308	0.661236	4.51791	0.771642	0.0183934	0.637456	0.226095	0.637456	hypothetical protein	lhpH
OGPHKNMM_00442	0.171065	0.594913	-0.803891	0.5873	4.60296	0.607778	0.0159165	0.501466	0.207027	0.501466	transcriptional regulator	gcdR
OGPHKNMM_01032	0.171579	0.594913	0.602248	0.440514	6.4271	0.211678	0.00171399	0.12687	0.289365	0.289365	long-chain-fatty-acid--CoA ligase	PA3924
OGPHKNMM_01839	0.171164	0.594913	0.675138	0.493352	6.74018	0.292838	0.00127156	0.193847	0.363822	0.363822	aspartate aminotransferase	PA3139
OGPHKNMM_01911	0.172379	0.594913	-0.448255	0.328488	5.62817	0.135503	0.00440592	0.0896228	0.157451	0.157451	hypothetical protein	PA3074
OGPHKNMM_01970	0.171816	0.594913	-0.597118	0.437003	4.31171	0.129348	0.0155579	0.0124212	0.270899	0.270899	hypothetical protein	PA3016
OGPHKNMM_02604	0.172245	0.594913	-0.44193	0.323752	5.57243	0.128879	0.00452802	0.0833327	0.152695	0.152695	resistance-nodulation-cell division (RND) multidrug efflux transporter MexF	mexF
OGPHKNMM_03240	0.172348	0.594913	-1.11659	0.818194	4.7689	1.17736	0.015537	0.988624	0.177376	0.988624	secretion protein XqhA	xqhA
OGPHKNMM_03537	0.17227	0.594913	1.04494	0.765556	7.94273	1.03086	0.000470936	0.878642	0.694366	0.878642	2-oxoglutarate dehydrogenase subunit E1	sucA
OGPHKNMM_03655	0.172136	0.594913	-0.435065	0.318642	5.07251	0.100868	0.0070748	0.0480302	0.145224	0.145224	short-chain dehydrogenase	PA1470
OGPHKNMM_03716	0.17217	0.594913	-0.828525	0.606861	4.34853	0.647872	0.0209964	0.531423	0.262531	0.531423	acetylpolyamine aminohydrolase	aphA
OGPHKNMM_03769	0.171807	0.594913	-1.06852	0.781983	4.80853	1.07632	0.0151094	0.902137	0.172373	0.902137	lysine-specific pyridoxal 5'-phosphate-dependent carboxylase LdcA	PA1346
OGPHKNMM_03933	0.171193	0.594913	-0.552971	0.404107	4.85643	0.287696	0.0105379	0.234415	0.166363	0.234415	transcriptional regulator	PA1184
OGPHKNMM_04584	0.172161	0.594913	1.22718	0.89884	7.77624	1.42129	0.000624821	1.21125	0.646731	1.21125	UDP-3-O-[3-hydroxymyristoyl] N-acetylglucosamine deacetylase	lpxC
OGPHKNMM_04614	0.171277	0.594913	-0.465011	0.339893	4.87284	0.131352	0.00894083	0.0741604	0.16435	0.16435	transcriptional regulator	PA4436
OGPHKNMM_04897	0.171293	0.594913	0.466895	0.341282	5.15426	0.205165	0.00585176	0.168858	0.141962	0.168858	sulfite oxidase subunit YedY	PA4692
OGPHKNMM_05508	0.170927	0.594913	-0.428286	0.312794	5.27016	0.101194	0.00549887	0.0522072	0.141261	0.141261	transcriptional regulator	PA5283
OGPHKNMM_05526	0.172139	0.594913	0.845058	0.618926	6.26892	0.673921	0.00214542	0.572459	0.253511	0.572459	transcriptional regulator	pauR
OGPHKNMM_05681	0.171183	0.594913	-0.461595	0.337322	4.89319	0.147999	0.00877378	0.0963237	0.161905	0.161905	glycosyltransferase WbpY	wbpY
OGPHKNMM_00284	0.173387	0.596617	0.838997	0.616275	4.80569	0.666928	0.0113418	0.55835	0.172733	0.55835	sulfate.thiosulfate ABC transporter ATP-binding protein CysA	cysA
OGPHKNMM_02398	0.173158	0.596617	0.452469	0.332178	5.6731	0.154731	0.00361616	0.113024	0.161897	0.161897	hypothetical protein	PA2632
OGPHKNMM_03840	0.17334	0.596617	-1.13319	0.832281	3.95172	1.21647	0.0397364	0.999302	0.361683	0.999302	cobalamin biosynthesis protein CobD	cobD
OGPHKNMM_05010	0.173327	0.596617	-0.958176	0.703717	4.32418	0.869692	0.0236543	0.719173	0.268016	0.719173	(R)-stereoselective amidase	PA4802
OGPHKNMM_05724	0.173001	0.596617	0.84464	0.619862	6.37334	0.6751	0.00187104	0.574473	0.276934	0.574473	ribosome biogenesis GTP-binding protein YsxC	PA5492
OGPHKNMM_01218	0.173796	0.596961	0.81753	0.601078	5.91957	0.63406	0.00320113	0.538741	0.191382	0.538741	tRNA (guanine-N(1)-)-methyltransferase	trmD
OGPHKNMM_01489	0.173721	0.596961	-0.680709	0.500394	3.99092	0.199743	0.0232	0.0527175	0.352392	0.352392	hypothetical protein	PA3474
OGPHKNMM_01958	0.173744	0.596961	-0.615978	0.452835	4.22711	0.14589	0.0160652	0.0240116	0.291524	0.291524		moeA2
OGPHKNMM_05617	0.17396	0.597171	-1.05004	0.772322	4.17145	1.04655	0.0279103	0.866812	0.30584	0.866812	carnitine dehydrogenase	cdhC
OGPHKNMM_00114	0.174481	0.597429	0.669432	0.492974	6.16744	0.426069	0.00221161	0.362323	0.232396	0.362323	cytochrome C oxidase subunit I	coxA
OGPHKNMM_00272	0.174727	0.597429	-0.894242	0.658902	4.81899	0.760883	0.0134309	0.637797	0.171052	0.637797	transcriptional regulator	PA0268
OGPHKNMM_00280	0.176379	0.597429	-0.512515	0.379082	4.61546	0.146552	0.0112058	0.0734821	0.204349	0.204349	hypothetical protein	PA0276
OGPHKNMM_00370	0.174794	0.597429	-0.497405	0.366559	4.68139	0.111588	0.0103193	0.0363865	0.191229	0.191229	hypothetical protein	PA0377
OGPHKNMM_00476	0.176254	0.597429	-1.3096	0.968365	3.4282	1.63979	0.116852	1.28975	0.450589	1.28975	3-oxoadipate enol-lactonase	PA0480
OGPHKNMM_00824	0.174956	0.597429	-1.47715	1.08898	3.80941	2.07764	0.0679566	1.71086	0.390446	1.71086	2,4-dihydroxyhept-2-ene-1,7-dioic acid aldolase	PA4128
OGPHKNMM_00998	0.17615	0.597429	-0.434586	0.321272	5.53787	0.106379	0.00458808	0.0575615	0.150236	0.150236	hypothetical protein	PA3958
OGPHKNMM_01157	0.175283	0.597429	0.679106	0.501029	6.03745	0.439592	0.00267682	0.373868	0.208761	0.373868	4-hydroxy-3-methylbut-2-en-1-yl diphosphate synthase (flavodoxin)	gcpE
OGPHKNMM_01347	0.176141	0.597429	0.604781	0.44708	6.46514	0.200835	0.00161974	0.112264	0.298202	0.298202	Ribonuclease	PA3614
OGPHKNMM_01392	0.176745	0.597429	-0.446191	0.330305	4.94585	0.0793909	0.00769089	0.0168902	0.155961	0.155961	methylmalonate-semialdehyde dehydrogenase	mmsA
OGPHKNMM_02309	0.17596	0.597429	-0.473474	0.349867	4.80131	0.193147	0.0103235	0.147044	0.173286	0.173286	hypothetical protein	PA2720
OGPHKNMM_02388	0.176753	0.597429	0.587217	0.434711	6.39381	0.128794	0.00180952	0.0298744	0.281651	0.281651	NADH-quinone oxidoreductase subunit G	nuoG
OGPHKNMM_02589	0.176428	0.597429	-1.31432	0.972252	3.84875	1.65256	0.048971	1.36894	0.383021	1.36894	muconate cycloisomerase I	catB
OGPHKNMM_03155	0.176547	0.597429	-1.28624	0.951736	3.75785	1.58328	0.0710031	1.2877	0.399877	1.2877	hypothetical protein	fapA
OGPHKNMM_03394	0.176921	0.597429	-0.736319	0.545301	5.23479	0.519474	0.00787364	0.438157	0.141078	0.438157	beta-glucosidase	bglX
OGPHKNMM_03715	0.175672	0.597429	-0.653572	0.482626	4.08429	0.184273	0.0207125	0.0494452	0.328679	0.328679	spermidine/putrescine-binding protein	PA1410
OGPHKNMM_04001	0.175884	0.597429	0.784708	0.579746	7.2696	0.494798	0.000749904	0.386835	0.503408	0.503408	Lipoteichoic acid synthase 1	PA1115
OGPHKNMM_04101	0.175927	0.597429	-1.32707	0.980544	4.36227	1.68209	0.0307697	1.41143	0.259522	1.41143	cis,cis-muconate transporter MucK	mucK
OGPHKNMM_04367	0.174964	0.597429	1.41085	1.04012	8.3644	1.89538	0.000406236	1.62238	0.812797	1.62238	RNA polymerase sigma factor AlgU	algU
OGPHKNMM_04719	0.175892	0.597429	-0.88621	0.654748	4.52649	0.750045	0.0180932	0.62495	0.224139	0.62495	Heme/hemopexin transporter protein HuxB	PA4540
OGPHKNMM_04776	0.176828	0.597429	-0.843948	0.624876	4.33839	0.682238	0.0224304	0.563274	0.264792	0.563274	hypothetical protein	PA4592
OGPHKNMM_04812	0.175521	0.597429	-0.46578	0.343832	5.14815	0.20695	0.00736196	0.169968	0.142113	0.169968	glycerate dehydrogenase	hprA
OGPHKNMM_04864	0.174648	0.597429	0.623852	0.459587	6.23448	0.370221	0.00211479	0.314715	0.246125	0.314715	hypothetical protein
OGPHKNMM_05332	0.176503	0.597429	-1.1804	0.873331	4.03256	1.33325	0.0381801	1.10588	0.342022	1.10588	hypothetical protein	PA5115
OGPHKNMM_05551	0.175825	0.597429	-0.987028	0.729121	3.80543	0.930209	0.0374362	0.759991	0.391187	0.759991	hypothetical protein	sphD
OGPHKNMM_05649	0.176276	0.597429	-0.98473	0.728184	5.24391	0.927209	0.00877014	0.786607	0.141095	0.786607	sarcosine oxidase subunit alpha	soxA
OGPHKNMM_05691	0.175845	0.597429	-0.53761	0.397153	5.23966	0.275984	0.00652514	0.230071	0.141084	0.230071	acyltransferase	PA5458
OGPHKNMM_05701	0.174651	0.597429	-0.440677	0.324646	4.996	0.0955873	0.00708958	0.0395709	0.151003	0.151003	citrate transporter	PA5468
OGPHKNMM_03039	0.177103	0.597697	0.717865	0.531859	6.97296	0.402397	0.000978674	0.308768	0.423333	0.423333	elongation factor G	fusA2
OGPHKNMM_01314	0.177641	0.598097	1.03015	0.764174	5.59971	1.01911	0.00448762	0.871454	0.154908	0.871454	Chaperone protein Skp	PA3647
OGPHKNMM_02152	0.177453	0.598097	-0.72321	0.536252	4.37865	0.50199	0.0194068	0.411943	0.256021	0.411943	transcriptional regulator	PA2838
OGPHKNMM_02179	0.177675	0.598097	-0.428286	0.317732	5.09712	0.159489	0.00750878	0.123067	0.143921	0.143921	hypothetical protein
OGPHKNMM_02279	0.177737	0.598097	1.34182	0.995598	6.8849	1.72961	0.00170463	1.48512	0.40043	1.48512	integration host factor subunit alpha	himA
OGPHKNMM_05644	0.177675	0.598097	0.484358	0.35933	5.91602	0.201599	0.00275302	0.16127	0.190924	0.190924	low specificity l-threonine aldolase	ltaA
OGPHKNMM_00648	0.178664	0.598203	0.433203	0.322113	5.56078	0.17733	0.0038136	0.147474	0.151821	0.151821	S-adenosylmethionine decarboxylase	speD
OGPHKNMM_00749	0.178458	0.598203	-0.799849	0.594454	4.65808	0.615979	0.0142182	0.515846	0.19565	0.515846	transcriptional regulator	nmoR
OGPHKNMM_01295	0.178057	0.598203	0.665363	0.494046	6.29166	0.42571	0.00202673	0.364096	0.258494	0.364096	2,3,4,5-tetrahydropyridine-2,6-dicarboxylate N-succinyltransferase	dapD
OGPHKNMM_01325	0.178486	0.598203	0.570122	0.423747	6.33111	0.24249	0.00203385	0.179189	0.267308	0.267308	2-dehydro-3-deoxyphosphooctonate aldolase	kdsA
OGPHKNMM_01462	0.178896	0.598203	-1.1302	0.840824	3.03185	1.23159	0.116665	0.943812	0.48463	0.943812	hypothetical protein	PA3501
OGPHKNMM_01642	0.177949	0.598203	-0.825987	0.613161	4.71994	0.655836	0.0150797	0.54887	0.184545	0.54887	pyoverdine biosynthesis protein PvdJ	PA3329
OGPHKNMM_03095	0.17853	0.598203	0.968477	0.719899	6.93358	0.90329	0.00122511	0.776156	0.413035	0.776156	isovaleryl-CoA dehydrogenase	liuA
OGPHKNMM_03189	0.178814	0.598203	-0.851665	0.633483	4.64328	0.699161	0.014635	0.587316	0.198588	0.587316	oxidoreductase	PA1918
OGPHKNMM_03308	0.178494	0.598203	1.56448	1.16284	4.38336	2.35691	0.0233247	2.00495	0.255033	2.00495		PA1804.1
OGPHKNMM_04962	0.178904	0.598203	1.34612	1.00148	5.57872	1.74716	0.00641937	1.49801	0.153185	1.49801	transcription elongation factor GreA	greA
OGPHKNMM_05470	0.178804	0.598203	0.549156	0.408463	4.46487	0.230348	0.0122214	0.162624	0.238041	0.238041	Putative esterase	PA5246
OGPHKNMM_00209	0.179645	0.600335	0.844135	0.629083	4.84403	0.688664	0.0106745	0.582944	0.167906	0.582944	hypothetical protein	PA0201
OGPHKNMM_01167	0.179924	0.600923	0.800141	0.59668	4.74334	0.6193	0.00985665	0.524184	0.180921	0.524184	hypothetical protein	PA3793
OGPHKNMM_00155	0.18061	0.60141	-0.607051	0.453402	5.16989	0.357241	0.00768798	0.300672	0.141633	0.300672	oxidoreductase	PA0147
OGPHKNMM_00430	0.181108	0.60141	-0.620642	0.464082	5.08836	0.374006	0.00811742	0.314941	0.144351	0.314941	TonB-dependent receptor	PA0434
OGPHKNMM_00942	0.180418	0.60141	0.427326	0.319027	5.51046	0.135529	0.00408378	0.0968496	0.148583	0.148583	putative enoyl-CoA hydratase 1	PA4015
OGPHKNMM_01140	0.18107	0.60141	0.517177	0.386683	5.43499	0.25967	0.0044653	0.219821	0.145351	0.219821	preprotein translocase subunit SecF	secF
OGPHKNMM_01144	0.180842	0.60141	0.522736	0.390636	5.46636	0.265091	0.00427371	0.224621	0.146528	0.224621	O-acetylserine synthase	cysE
OGPHKNMM_01745	0.180536	0.60141	0.903662	0.674825	4.72212	0.791449	0.0107617	0.672322	0.184194	0.672322	Inner membrane protein YjcH	PA3235
OGPHKNMM_03313	0.180213	0.60141	0.962339	0.718111	7.21112	0.896649	0.000858103	0.772667	0.487311	0.772667	trigger factor	tig
OGPHKNMM_03615	0.180587	0.60141	0.483421	0.361045	5.93033	0.112624	0.00273701	0.0504072	0.192793	0.192793	hypothetical protein	tplEi
OGPHKNMM_03626	0.180847	0.60141	-1.34908	1.00816	4.29821	1.76567	0.0352451	1.48934	0.274069	1.48934	pyruvate kinase	pykF
OGPHKNMM_04095	0.181083	0.60141	-0.817281	0.611083	4.47316	0.648492	0.0174315	0.542703	0.236206	0.542703	nitronate monooxygenase	PA1024
OGPHKNMM_00693	0.1813	0.601421	0.686166	0.513304	6.86014	0.378187	0.00114964	0.295026	0.394072	0.394072	30S ribosomal protein S19	rpsS
OGPHKNMM_04815	0.181318	0.601421	-0.954055	0.713735	4.18612	0.884367	0.024968	0.739158	0.302028	0.739158	hypothetical protein	PA4629
OGPHKNMM_02020	0.181453	0.601524	0.705466	0.527927	6.83404	0.483754	0.00117272	0.416888	0.387412	0.416888	3-oxoacyl-[acyl-carrier-protein] reductase FabG	fabG
OGPHKNMM_03561	0.18156	0.601533	0.868011	0.649724	7.72741	0.429756	0.000461087	0.254193	0.632751	0.632751	aconitate hydratase	acnA
OGPHKNMM_00418	0.181828	0.601713	0.989795	0.741338	7.69992	0.953407	0.000562058	0.823811	0.624887	0.823811	Protein YceI	pasP
OGPHKNMM_01046	0.181925	0.601713	-1.07694	0.806789	4.47871	1.12903	0.0213543	0.955009	0.234967	0.955009	extracelullar DNA degradation protein EddA	eddA
OGPHKNMM_00233	0.186628	0.604909	-0.414342	0.313748	5.31057	0.123871	0.00583146	0.0846274	0.141825	0.141825	3-carboxy-cis,cis-muconate cycloisomerase	pcaB
OGPHKNMM_00362	0.184409	0.604909	-0.519512	0.391405	4.55697	0.108154	0.0125827	0.0213998	0.217214	0.217214	hypothetical protein	PA0369
OGPHKNMM_00377	0.185226	0.604909	0.587217	0.443238	4.27265	0.265452	0.0144843	0.188022	0.280206	0.280206	hypothetical protein	PA0384
OGPHKNMM_00411	0.184009	0.604909	-0.855093	0.643646	4.17148	0.716492	0.0267873	0.594634	0.305832	0.594634	chemotactic transduction protein ChpE	chpE
OGPHKNMM_00460	0.183809	0.604909	-0.540072	0.406339	4.82499	0.285638	0.0103606	0.237307	0.170296	0.237307	Inner membrane protein CreD	creD
OGPHKNMM_00475	0.186065	0.604909	-1.15067	0.870195	4.61151	1.3059	0.0200647	1.11579	0.205191	1.11579	transcriptional regulator	PA0479
OGPHKNMM_00684	0.183257	0.604909	0.759302	0.570563	6.72892	0.563613	0.0013015	0.487012	0.36103	0.487012	30S ribosomal protein S12	rpsL
OGPHKNMM_00695	0.186752	0.604909	0.727359	0.550925	7.02531	0.522938	0.000967286	0.454311	0.437153	0.454311	30S ribosomal protein S3	rpsC
OGPHKNMM_00713	0.185094	0.604909	0.780058	0.58862	6.63345	0.598315	0.00148025	0.518229	0.337725	0.518229	30S ribosomal protein S4	rpsD
OGPHKNMM_00856	0.184392	0.604909	-1.25142	0.942791	3.67975	1.53644	0.0686407	1.26464	0.41346	1.26464	short-chain dehydrogenase	PA4098
OGPHKNMM_01163	0.183659	0.604909	0.732215	0.550715	6.11913	0.524786	0.00233496	0.452595	0.223114	0.452595	N-carbamoylputrescine amidohydrolase	PA3797
OGPHKNMM_01183	0.185921	0.604909	-0.592771	0.448138	4.6554	0.346406	0.012873	0.288368	0.196176	0.288368	transcriptional regulator	PA3778
OGPHKNMM_01330	0.183815	0.604909	-0.47955	0.360808	4.90913	0.225209	0.00945607	0.185818	0.160041	0.185818	hypothetical protein	PA3631
OGPHKNMM_01612	0.18483	0.604909	-0.919435	0.693375	4.68237	0.830531	0.0154157	0.705738	0.191049	0.705738	hypothetical protein	PA3359
OGPHKNMM_01656	0.183073	0.604909	-0.513885	0.385987	4.58468	0.223485	0.0124597	0.167867	0.21102	0.21102	phosphonates ABC transporter permease	PA3315
OGPHKNMM_01791	0.184494	0.604909	2.08968	1.57469	8.66473	4.28559	0.000645908	3.71881	0.892736	3.71881	sugar ABC transporter substrate-binding protein	PA3190
OGPHKNMM_02187	0.185174	0.604909	-0.470178	0.354854	4.7584	0.167613	0.0101043	0.116512	0.178778	0.178778	hypothetical protein	PA2814
OGPHKNMM_02323	0.184455	0.604909	0.969137	0.730232	5.17576	0.921654	0.00733663	0.792521	0.14153	0.792521	Glutathione-dependent formaldehyde-activating enzyme	PA2706
OGPHKNMM_02377	0.186495	0.604909	-0.450113	0.340731	4.86595	0.121951	0.00895529	0.0675077	0.165191	0.165191	transporter	PA2653
OGPHKNMM_02640	0.184671	0.604909	0.446489	0.336589	5.71482	0.114297	0.00351224	0.0646019	0.166426	0.166426	hemagglutinin	PA2462
OGPHKNMM_02886	0.186646	0.604909	-0.891979	0.675453	4.77455	0.786172	0.0136497	0.670705	0.176655	0.670705	aldehyde dehydrogenase	PA2217
OGPHKNMM_03420	0.186461	0.604909	-2.3687	1.79295	1.80799	5.54081	0.113804	4.70819	0.38538	4.70819	Chaperone protein SycN	pcr2
OGPHKNMM_03461	0.185923	0.604909	-0.549548	0.415463	4.81122	0.297733	0.0112485	0.247666	0.172034	0.247666	hypothetical protein	hsiG2
OGPHKNMM_04054	0.183552	0.604909	0.442514	0.332743	4.92101	0.149048	0.00739026	0.105488	0.158686	0.158686	hypothetical protein	PA1064
OGPHKNMM_04165	0.185161	0.604909	0.657499	0.496214	6.75722	0.341783	0.00128033	0.263835	0.368063	0.368063	proline--tRNA ligase	proS
OGPHKNMM_04241	0.18594	0.604909	-0.781382	0.590754	4.62373	0.601956	0.0141914	0.509294	0.202608	0.509294	C4-dicarboxylate transporter	PA0886
OGPHKNMM_04458	0.185198	0.604909	-0.454545	0.343074	5.76904	0.184577	0.00379539	0.149446	0.172754	0.172754	exodeoxyribonuclease V subunit alpha	recD
OGPHKNMM_04467	0.186024	0.604909	0.413439	0.312635	5.28608	0.095447	0.00517003	0.0500394	0.141441	0.141441	phosphate transporter	PA4292
OGPHKNMM_04645	0.186568	0.604909	0.897565	0.679562	5.57426	0.795852	0.00446519	0.688241	0.152836	0.688241	phosphoryl carrier protein	PA4466
OGPHKNMM_04663	0.184502	0.604909	0.552513	0.416356	6.28949	0.292182	0.00201369	0.248737	0.258015	0.258015	aspartyl/glutamyl-tRNA amidotransferase subunit B	gatB
OGPHKNMM_04790	0.184703	0.604909	1.24509	0.938691	5.37941	1.52244	0.00730374	1.31441	0.143502	1.31441	hypothetical protein	PA4605
OGPHKNMM_04868	0.186535	0.604909	0.712657	0.539524	7.01976	0.321358	0.000946237	0.210297	0.435682	0.435682	Type-1 restriction enzyme R protein
OGPHKNMM_05025	0.184038	0.604909	-0.583074	0.438922	4.30169	0.141278	0.0157329	0.033374	0.273246	0.273246	hypothetical protein	PA4815
OGPHKNMM_05286	0.186724	0.604909	0.885109	0.670367	5.67204	0.774296	0.00380694	0.670282	0.161787	0.670282	sec-independent translocase	tatB
OGPHKNMM_05308	0.18602	0.604909	0.609841	0.461146	5.99871	0.366759	0.00281385	0.31617	0.202594	0.31617	N-formylglutamate amidohydrolase	hutG
OGPHKNMM_00029	0.188354	0.605239	-1.07285	0.815565	4.38339	1.14348	0.02478	0.97294	0.255025	0.97294	sulfate transporter	PA0029
OGPHKNMM_00089	0.190707	0.605239	0.592105	0.452511	6.49706	0.111783	0.00155849	0.00669947	0.30559	0.30559	Fha domain-containing protein	fha1
OGPHKNMM_00115	0.189342	0.605239	0.635679	0.484317	4.64937	0.402702	0.01123	0.340614	0.197368	0.340614	cytochrome C oxidase assembly protein	PA0107
OGPHKNMM_00291	0.187775	0.605239	-0.780615	0.592637	4.69065	0.60427	0.0140778	0.51275	0.189548	0.51275	3-guanidinopropionate transporter	gpuP
OGPHKNMM_00604	0.187319	0.605239	-0.659734	0.500347	4.85526	0.430991	0.00911285	0.366407	0.166509	0.366407	ABC transporter permease	agtD
OGPHKNMM_00686	0.188728	0.605239	0.915527	0.696561	8.05885	0.582252	0.000372427	0.413121	0.727424	0.727424	elongation factor G	fusA1
OGPHKNMM_00708	0.189939	0.605239	0.926807	0.707077	6.99579	0.85764	0.00111684	0.748819	0.429341	0.748819	50S ribosomal protein L15	rplO
OGPHKNMM_00759	0.189146	0.605239	-1.08055	0.822892	3.81518	1.16286	0.044326	0.971402	0.389369	0.971402	ABC transporter permease	PA4193
OGPHKNMM_00863	0.191324	0.605239	-0.676587	0.517794	4.04283	0.459064	0.0253596	0.376807	0.339405	0.376807	oxidoreductase
OGPHKNMM_01115	0.191386	0.605239	0.502859	0.384893	6.10234	0.155498	0.0021916	0.097356	0.220022	0.220022	glutathione S-transferase	PA3844
OGPHKNMM_01228	0.189125	0.605239	0.754422	0.574503	5.74814	0.56681	0.00335358	0.491727	0.170267	0.491727	hypothetical protein
OGPHKNMM_01409	0.190331	0.605239	-0.597328	0.456115	5.09516	0.356689	0.00782182	0.304239	0.144014	0.304239	bifunctional UDP-glucuronic acid decarboxylase/UDP-4-amino-4-deoxy-L-arabinose formyltransferase	arnA
OGPHKNMM_01516	0.188736	0.605239	-0.898574	0.683676	3.8667	0.803127	0.0348736	0.666247	0.379569	0.666247	ABC transporter ATP-binding protein	PA3447
OGPHKNMM_01663	0.187701	0.605239	-0.535361	0.406373	6.22998	0.250232	0.00253302	0.202778	0.245176	0.245176	RNA polymerase-associated protein RapA	hepA
OGPHKNMM_01734	0.191154	0.605239	-0.497763	0.380793	4.61056	0.154213	0.012112	0.0877408	0.205393	0.205393	pseudouridine synthase	rluA
OGPHKNMM_02156	0.191447	0.605239	-0.42408	0.324639	4.99842	0.0784759	0.0073012	0.0233523	0.150785	0.150785	transcriptional regulator	PA2834
OGPHKNMM_02212	0.187297	0.605239	1.52039	1.15302	5.5999	2.28881	0.00654084	1.98763	0.154924	1.98763	hypothetical protein
OGPHKNMM_02235	0.190316	0.605239	-0.468796	0.357957	4.7414	0.0981793	0.0109911	0.0293194	0.181208	0.181208	isomerase	PA2770
OGPHKNMM_02280	0.188674	0.605239	1.31162	0.997804	6.32842	1.71084	0.00297892	1.49044	0.266702	1.49044	HTH-type transcriptional repressor BluR	PA2737
OGPHKNMM_02315	0.1897	0.605239	-1.05709	0.806039	4.81808	1.11487	0.0153284	0.959221	0.171167	0.959221	molybdopterin oxidoreductase	PA2714
OGPHKNMM_02610	0.187829	0.605239	-0.548268	0.416291	4.43129	0.205633	0.0146867	0.12963	0.245261	0.245261	hypothetical protein	PA2490
OGPHKNMM_02644	0.189923	0.605239	0.516302	0.393881	6.1567	0.250649	0.00242898	0.210919	0.230284	0.230284	Enterochelin esterase	PA2452
OGPHKNMM_03173	0.188022	0.605239	0.621636	0.472205	6.02286	0.383503	0.00330877	0.331158	0.206388	0.331158	hydroxylase large subunit	PA1933
OGPHKNMM_03201	0.189287	0.605239	-0.413867	0.315281	5.39846	0.0923676	0.00500892	0.0462186	0.144094	0.144094	hypothetical protein	PA1907
OGPHKNMM_03316	0.191245	0.605239	-0.561049	0.429296	5.46032	0.315587	0.00570689	0.270736	0.146295	0.270736	Putative penicillin-binding protein PbpX	PA1797
OGPHKNMM_03373	0.190022	0.605239	-0.441464	0.336864	4.8911	0.117392	0.00806326	0.0655925	0.162152	0.162152	hypothetical protein	PA1746
OGPHKNMM_03429	0.190327	0.605239	-0.503663	0.384589	4.5922	0.203224	0.0124969	0.146404	0.209366	0.209366	translocation protein in type III secretion	pscT
OGPHKNMM_03521	0.189407	0.605239	-1.23211	0.938869	4.89745	1.5132	0.0160628	1.30615	0.161401	1.30615	aldehyde dehydrogenase	PA1601
OGPHKNMM_03575	0.189535	0.605239	-0.661385	0.504121	5.30783	0.436194	0.00701708	0.37419	0.141776	0.37419	cation-transporting P-type ATPase	copA2
OGPHKNMM_03931	0.187529	0.605239	-1.04172	0.790429	4.31589	1.07529	0.023892	0.913275	0.269928	0.913275	Pristinamycin IIA synthase subunit A	PA1186
OGPHKNMM_04221	0.191237	0.605239	1.06064	0.811552	5.33176	1.12783	0.0066579	0.981268	0.142254	0.981268		PA0905.1
OGPHKNMM_04608	0.190514	0.605239	0.419951	0.320803	5.53121	0.159495	0.00456302	0.128671	0.149809	0.149809	cytochrome b	PA4430
OGPHKNMM_04653	0.189459	0.605239	0.665857	0.507443	6.82504	0.439148	0.00112118	0.381551	0.385126	0.385126	PmbA protein	PA4474
OGPHKNMM_04672	0.190598	0.605239	0.650865	0.497295	6.29314	0.42385	0.0018777	0.369075	0.258822	0.369075	DNA-binding response regulator RoxR	roxR
OGPHKNMM_04768	0.190088	0.605239	0.435017	0.331993	4.92903	0.0785328	0.00753992	0.019661	0.157789	0.157789	hypothetical protein	PA4584
OGPHKNMM_05385	0.187889	0.605239	0.743059	0.56427	5.45976	0.547721	0.00459022	0.47301	0.146274	0.47301	dTDP-4-dehydrorhamnose 3,5-epimerase	rmlC
OGPHKNMM_05418	0.189397	0.605239	-0.494039	0.376449	4.62992	0.121339	0.0112523	0.0488929	0.201319	0.201319	heat shock protein	PA5195
OGPHKNMM_05507	0.18931	0.605239	-0.972563	0.740931	4.88729	0.942539	0.0126692	0.8108	0.162606	0.8108	major facilitator superfamily transporter	PA5282
OGPHKNMM_05630	0.189249	0.605239	-1.27836	0.973766	3.94527	1.62813	0.0479304	1.3744	0.363158	1.3744	electron transfer flavoprotein subunit alpha	PA5400
OGPHKNMM_05656	0.191359	0.605239	-0.693058	0.530442	4.69958	0.481741	0.0133629	0.40869	0.187971	0.40869	5-(carboxyamino)imidazole ribonucleotide synthase	purK
OGPHKNMM_05682	0.189923	0.605239	-0.425625	0.324705	5.0017	0.113286	0.00765773	0.0660156	0.150492	0.150492	glycosyltransferase WbpX	wbpX
OGPHKNMM_05698	0.191418	0.605239	-0.438955	0.336005	4.89834	0.160627	0.00805249	0.120475	0.161297	0.161297	aldehyde-activating protein	PA5465
OGPHKNMM_05759	0.190337	0.605239	1.08893	0.831512	4.89694	1.18543	0.00945031	1.02767	0.161462	1.02767	hypothetical protein	PA5526
OGPHKNMM_05793	0.188183	0.605239	0.483613	0.367495	5.60172	0.232227	0.00417488	0.198403	0.15508	0.198403	ATP synthase subunit A	atpB
OGPHKNMM_00257	0.195139	0.605842	-0.832865	0.642877	4.8574	0.704048	0.0123311	0.607605	0.166244	0.607605	3-octaprenyl-4-hydroxybenzoate carboxy-lyase	hudA
OGPHKNMM_00289	0.194	0.605842	-0.426085	0.328051	5.62414	0.115604	0.00434911	0.0720756	0.157077	0.157077	motility regulator	PA0285
OGPHKNMM_00428	0.19423	0.605842	0.895395	0.689738	7.55403	0.811406	0.000642295	0.712966	0.583271	0.712966	adenosylhomocysteinase	sahH
OGPHKNMM_00497	0.19209	0.605842	-0.410433	0.314648	5.33536	0.153985	0.00616951	0.123141	0.142335	0.142335	8-amino-7-oxononanoate synthase	bioF
OGPHKNMM_00677	0.193901	0.605842	1.01553	0.781704	6.35775	1.04266	0.00228889	0.914302	0.273361	0.914302	transcription antitermination protein NusG	nusG
OGPHKNMM_00720	0.192946	0.605842	0.936659	0.719449	6.48786	0.884327	0.00192058	0.774489	0.303467	0.774489	single-stranded DNA-binding protein	ssb
OGPHKNMM_00969	0.194483	0.605842	0.925546	0.713368	6.56088	0.867663	0.00175035	0.76159	0.320452	0.76159	hypothetical protein	PA3986
OGPHKNMM_01044	0.192405	0.605842	-0.779056	0.597666	3.87117	0.610724	0.0332	0.502606	0.378705	0.502606	hypothetical protein	PA3912
OGPHKNMM_01170	0.193994	0.605842	-0.408397	0.314429	5.34998	0.135754	0.00561035	0.101536	0.142688	0.142688	copper transport outer membrane porin OprC	oprC
OGPHKNMM_01284	0.191998	0.605842	-0.523227	0.401035	5.30054	0.275125	0.00611806	0.235126	0.141653	0.235126	resistance-nodulation-cell division (RND) efflux membrane fusion protein	mexJ
OGPHKNMM_01435	0.192828	0.605842	0.877714	0.673993	5.78609	0.776234	0.00362397	0.677775	0.17482	0.677775	ribonuclease T	rnt
OGPHKNMM_01492	0.194231	0.605842	0.637717	0.491245	6.72767	0.215756	0.00126151	0.115928	0.360721	0.360721	NAD-dependent malic enzyme	PA3471
OGPHKNMM_01528	0.193446	0.605842	-0.814424	0.626262	4.95289	0.66963	0.0111915	0.577114	0.155219	0.577114	hypothetical protein	PA3436
OGPHKNMM_01574	0.195174	0.605842	-0.991463	0.765358	3.89485	0.997826	0.0368317	0.841826	0.374036	0.841826	acessory protein NosL	nosL
OGPHKNMM_02035	0.193186	0.605842	0.718363	0.552071	6.65748	0.520553	0.00140876	0.455765	0.343532	0.455765	electron transfer flavoprotein subunit beta	etfB
OGPHKNMM_02058	0.194553	0.605842	-0.823314	0.634673	4.18689	0.686725	0.023857	0.580357	0.301829	0.580357	CifR protein	cifR
OGPHKNMM_02263	0.195054	0.605842	-0.613559	0.473509	4.14019	0.337635	0.0222975	0.258576	0.314018	0.314018	hypothetical protein	PA2750
OGPHKNMM_02293	0.194035	0.605842	0.589616	0.453993	6.50593	0.129025	0.00152604	0.0293873	0.307638	0.307638	hypothetical protein
OGPHKNMM_02317	0.195054	0.605842	-0.625173	0.482471	4.92531	0.396587	0.0100879	0.33908	0.158204	0.33908	hypothetical protein	PA2712
OGPHKNMM_03001	0.194446	0.605842	-1.10785	0.853806	3.57806	1.24298	0.0684414	1.02504	0.429755	1.02504	KipI antagonist	PA2110
OGPHKNMM_03509	0.194102	0.605842	0.473991	0.365018	5.96225	0.0834542	0.00266636	0.0174011	0.197191	0.197191	tonB-dependent receptor	PA1613
OGPHKNMM_03732	0.1929	0.605842	-0.752169	0.577681	3.58037	0.570187	0.0422732	0.4583	0.429404	0.4583	hypothetical protein	PA1394
OGPHKNMM_03835	0.19519	0.605842	-0.945127	0.729616	3.53359	0.906787	0.0544703	0.744038	0.43635	0.744038	Putative phosphoserine phosphatase 2	PA1280
OGPHKNMM_04077	0.192099	0.605842	0.756193	0.579727	3.30304	0.226158	0.0393285	0.0289336	0.464797	0.464797	hypothetical protein	PA1042
OGPHKNMM_04923	0.193504	0.605842	0.415285	0.31938	5.5143	0.138219	0.00420758	0.103893	0.148798	0.148798	hypothetical protein	PA4718
OGPHKNMM_05031	0.19496	0.605842	-1.26349	0.974884	4.36183	1.61941	0.0274529	1.39815	0.259618	1.39815	transporter	PA4821
OGPHKNMM_05041	0.192469	0.605842	-0.414437	0.317988	5.47107	0.14478	0.00496301	0.111603	0.146711	0.146711	dihydrolipoamide dehydrogenase	lpd3
OGPHKNMM_05070	0.192931	0.605842	-0.62371	0.479056	4.706	0.392097	0.0121513	0.33209	0.186865	0.33209	multiple drug resistance protein MarC	tspR
OGPHKNMM_05081	0.192542	0.605842	-0.420373	0.322595	5.55854	0.0812503	0.00444333	0.0308521	0.151658	0.151658	urease subunit alpha	ureC
OGPHKNMM_05301	0.193077	0.605842	-1.1716	0.900172	4.14773	1.38417	0.0351285	1.18034	0.31204	1.18034	oxidoreductase	dguA
OGPHKNMM_05425	0.195085	0.605842	-1.05863	0.817049	3.74034	1.13729	0.0453517	0.956001	0.402998	0.956001	thioesterase	PA5202
OGPHKNMM_05440	0.192362	0.605842	0.559395	0.429108	5.97971	0.314838	0.00255905	0.273642	0.199729	0.273642	iron ABC transporter substrate-binding protein	PA5217
OGPHKNMM_05444	0.194974	0.605842	-0.409192	0.315733	5.4103	0.0714292	0.00504555	0.0214518	0.144486	0.144486	2-octaprenyl-3-methyl-6-methoxy-1,4-benzoquinol hydroxylase	PA5221
OGPHKNMM_05573	0.19395	0.605842	1.41417	1.08868	7.42151	2.02222	0.00123596	1.77659	0.545788	1.77659	DNA-binding protein	PA5348
OGPHKNMM_01085	0.195444	0.606158	-0.630233	0.486802	4.74975	0.40353	0.0125459	0.342918	0.179991	0.342918	respiratory nitrate reductase subunit beta	narH
OGPHKNMM_03457	0.195501	0.606158	-1.3378	1.03347	0.969011	1.81857	0.152513	1.44956	0.211855	1.44956	hypothetical protein	orfX
OGPHKNMM_00959	0.19573	0.60622	0.630704	0.487477	5.29547	0.404497	0.00529855	0.351152	0.141573	0.351152	hypothetical protein	PA3998
OGPHKNMM_01217	0.19568	0.60622	0.83422	0.644704	6.12901	0.707549	0.00249156	0.620974	0.224967	0.620974	ribosome maturation factor RimM	rimM
OGPHKNMM_02192	0.195885	0.606375	-0.599106	0.463215	4.18503	0.228472	0.0195408	0.131451	0.302312	0.302312	two-component response regulator CopR	copR
OGPHKNMM_01507	0.196233	0.606481	-0.740399	0.572905	5.12432	0.558321	0.00955702	0.482773	0.142829	0.482773	tRNA 5-methylaminomethyl-2-thiouridine biosynthesis bifunctional protein MnmC	PA3456
OGPHKNMM_04072	0.196178	0.606481	-0.408744	0.316239	5.41778	0.112387	0.00526968	0.0725619	0.144741	0.144741	esterase	PA1047
OGPHKNMM_04382	0.196152	0.606481	-1.03175	0.7982	4.07225	1.0839	0.0332901	0.922394	0.331813	0.922394	transcriptional regulator MmsR	still
OGPHKNMM_00709	0.196765	0.606676	0.846323	0.655645	7.75885	0.730724	0.00048228	0.644324	0.641752	0.644324	preprotein translocase subunit SecY	secY
OGPHKNMM_01408	0.196819	0.606676	-1.21692	0.942859	4.03428	1.51105	0.039888	1.29359	0.341585	1.29359	4-deoxy-4-formamido-L-arabinose- phosphoundecaprenol deformylase ArnD	arnD
OGPHKNMM_05170	0.196401	0.606676	-0.504438	0.390471	6.13678	0.159397	0.00226075	0.101564	0.22644	0.22644	hypothetical protein	PA4955
OGPHKNMM_05287	0.196802	0.606676	0.610113	0.472693	5.46937	0.379798	0.00464131	0.330517	0.146644	0.330517	transporter TatC	tatC
OGPHKNMM_05626	0.196634	0.606676	-0.552913	0.428216	4.36761	0.164298	0.0166844	0.0740454	0.25837	0.25837	dipeptidase	PA5396
OGPHKNMM_03398	0.197001	0.606805	-0.899109	0.696906	3.93979	0.825333	0.0337801	0.694738	0.364398	0.694738	type III export protein PscI	pscI
OGPHKNMM_05292	0.19707	0.606805	-0.523368	0.405729	4.48468	0.129178	0.0132954	0.0454598	0.233629	0.233629	ABC transporter permease	PA5075
OGPHKNMM_05103	0.197269	0.606967	-0.42214	0.327399	4.97058	0.124049	0.00736809	0.080868	0.153417	0.153417	transcriptional regulator	desT
OGPHKNMM_05147	0.197332	0.606967	0.931119	0.722252	5.84161	0.886071	0.00342177	0.779049	0.181681	0.779049	30S ribosomal protein S18	rpsR
OGPHKNMM_00830	0.197478	0.607093	-0.85075	0.660125	3.50654	0.74005	0.0549518	0.598696	0.440194	0.598696	Homoprotocatechuate catabolism bifunctional isomerase/decarboxylase	PA4122
OGPHKNMM_01069	0.197691	0.607103	0.447312	0.34725	4.81706	0.201526	0.00957729	0.167297	0.171296	0.171296	ABC transporter permease	opuCD
OGPHKNMM_03127	0.197649	0.607103	-0.920839	0.714783	3.4196	0.867481	0.0623705	0.704001	0.451661	0.704001	cytochrome C550	exaB
OGPHKNMM_01779	0.197847	0.60726	0.942892	0.732223	6.49759	0.910094	0.00186194	0.802364	0.305713	0.802364	intracellular septation protein A	PA3201
OGPHKNMM_00632	0.198473	0.607283	0.741842	0.576899	3.35368	0.338027	0.0398036	0.176357	0.459414	0.459414	hypothetical protein	PA0635
OGPHKNMM_00829	0.198482	0.607283	-1.14408	0.88972	4.80259	1.3426	0.0178746	1.16953	0.173125	1.16953	5-carboxy-2-hydroxymuconate semialdehyde dehydrogenase	hpcC
OGPHKNMM_01315	0.198432	0.607283	0.494225	0.384302	6.09776	0.215619	0.00234287	0.175583	0.219189	0.219189	UDP-3-O-acylglucosamine N-acyltransferase	lpxD
OGPHKNMM_01651	0.198106	0.607283	-1.10533	0.858866	3.67688	1.25171	0.0626001	1.04388	0.413942	1.04388	hypothetical protein	PA3320
OGPHKNMM_02890	0.198473	0.607283	-1.0191	0.792508	3.80252	1.06525	0.0426269	0.899476	0.391727	0.899476	porin	PA2213
OGPHKNMM_03170	0.198018	0.607283	-0.604742	0.469805	5.058	0.374574	0.00855286	0.322523	0.146129	0.322523	hypothetical protein	PA1941
OGPHKNMM_03219	0.198703	0.607325	0.474167	0.368928	4.66652	0.164333	0.0101433	0.11096	0.194019	0.194019	hypothetical protein	PA1889
OGPHKNMM_03981	0.198706	0.607325	0.466997	0.363352	5.94946	0.15626	0.00264533	0.110897	0.195392	0.195392	molecular chaperone Hsp31/glyoxalase	PA1135
OGPHKNMM_00434	0.199486	0.607787	-1.2014	0.936384	4.35332	1.48518	0.0294495	1.28577	0.261475	1.28577	cytosine permease	codB
OGPHKNMM_00978	0.199386	0.607787	0.488781	0.380878	6.07473	0.137678	0.0025094	0.0799987	0.215092	0.215092	glutamate-1-semialdehyde aminotransferase	hemL
OGPHKNMM_01119	0.199421	0.607787	-0.480794	0.374682	4.63828	0.103378	0.0109775	0.0315594	0.199603	0.199603	SAM-dependent methyltransferase	PA3840
OGPHKNMM_02418	0.199198	0.607787	0.672998	0.524207	6.2866	0.46563	0.00197983	0.41021	0.25738	0.41021	serine--tRNA ligase	serS
OGPHKNMM_04472	0.199208	0.607787	-0.451809	0.351928	4.78532	0.196899	0.0104765	0.159098	0.175303	0.175303	hypothetical protein	tadG
OGPHKNMM_05014	0.198968	0.607787	-0.503591	0.392053	4.5542	0.20698	0.0127184	0.150905	0.21784	0.21784	aminotransferase	PA4805
OGPHKNMM_02675	0.199604	0.607828	0.43003	0.335259	4.90255	0.0654724	0.0077936	0.00469992	0.160804	0.160804	CRISPR-associated protein Csy3
OGPHKNMM_04440	0.199776	0.608033	-0.748718	0.583937	3.66832	0.577353	0.039341	0.472133	0.415372	0.472133	hypothetical protein	hxcP
OGPHKNMM_00224	0.200982	0.608432	-1.14192	0.89299	4.33037	1.34811	0.0261478	1.17	0.266605	1.17	aminotransferase	PA0221
OGPHKNMM_00547	0.201278	0.608432	-1.0502	0.821807	4.42623	1.14132	0.0254807	0.987569	0.24631	0.987569	Putative hydroxypyruvate isomerase YgbM	PA0550
OGPHKNMM_01082	0.201003	0.608432	-0.776112	0.606954	3.38404	0.622776	0.0578753	0.494714	0.455947	0.494714		narK1
OGPHKNMM_01253	0.200526	0.608432	0.648266	0.506436	6.81883	0.415054	0.00116571	0.360059	0.38355	0.38355	chemotaxis transducer	wspA
OGPHKNMM_01391	0.200972	0.608432	-0.699892	0.547309	4.71726	0.506412	0.0131907	0.43613	0.184982	0.43613	transcriptional regulator MmsR	mmsR
OGPHKNMM_01613	0.201251	0.608432	-1.17047	0.91586	4.16196	1.41756	0.0347496	1.22345	0.308317	1.22345	putative amino-acid metabolite efflux pump	PA3358
OGPHKNMM_01949	0.2009	0.608432	-0.787631	0.615822	4.15189	0.641193	0.0242412	0.544614	0.31095	0.544614	hypothetical protein	PA3036
OGPHKNMM_02600	0.201377	0.608432	-0.999869	0.782591	3.81167	1.03486	0.0415634	0.877109	0.390025	0.877109	hypothetical protein	PA2498
OGPHKNMM_03463	0.200862	0.608432	0.447532	0.34988	4.79266	0.0896936	0.00924675	0.0277636	0.174378	0.174378	uricase	hsiC2
OGPHKNMM_04439	0.200962	0.608432	-0.827646	0.647198	3.18277	0.708137	0.072552	0.555745	0.475501	0.555745	HxcV pseudopilin	hxcV
OGPHKNMM_04607	0.201178	0.608432	0.518674	0.405784	5.08813	0.278299	0.00723658	0.239754	0.144363	0.239754	cytochrome C1	PA4429
OGPHKNMM_05116	0.20076	0.608432	-1.20902	0.944995	4.18436	1.51013	0.0364676	1.30306	0.302486	1.30306	major facilitator superfamily transporter	PA4903
OGPHKNMM_05254	0.201235	0.608432	0.79185	0.619581	6.92291	0.648765	0.00110562	0.574716	0.41026	0.574716	Cell division protein DamX	PA5037
OGPHKNMM_05312	0.200909	0.608432	0.652474	0.510157	5.23211	0.440029	0.00607442	0.384316	0.141077	0.384316	ABC transporter permease	PA5095
OGPHKNMM_01912	0.20153	0.608579	-0.560177	0.438596	4.81912	0.32498	0.0110669	0.277483	0.171036	0.277483	hypothetical protein	PA3073
OGPHKNMM_00702	0.201785	0.608714	0.756918	0.592971	5.9348	0.593815	0.00314205	0.52428	0.193391	0.52428	30S ribosomal protein S14	rpsN
OGPHKNMM_00997	0.201779	0.608714	-0.876866	0.68693	4.2636	0.796915	0.0251677	0.682641	0.282418	0.682641	hypothetical protein	PA3959
OGPHKNMM_04349	0.202121	0.609377	0.528043	0.413978	6.27613	0.0923013	0.00198508	0.00883063	0.255082	0.255082	ATP-dependent protease	asrA
OGPHKNMM_05348	0.202215	0.609377	0.517879	0.406094	6.23082	0.15488	0.0020177	0.0910075	0.245351	0.245351	2,3-bisphosphoglycerate-independent phosphoglycerate mutase	pgm
OGPHKNMM_02879	0.202844	0.610493	-1.12055	0.879904	4.69894	1.30577	0.0193432	1.142	0.188083	1.142	acyl-CoA dehydrogenase
OGPHKNMM_03383	0.202717	0.610493	-0.400003	0.314011	5.17993	0.0799282	0.00644097	0.0334685	0.141464	0.141464	acetyl-CoA acetyltransferase	PA1736
OGPHKNMM_03579	0.202901	0.610493	-0.538484	0.422895	4.39295	0.17067	0.0152158	0.0893848	0.253044	0.253044	hypothetical protein	PA1545
OGPHKNMM_01258	0.203042	0.610511	0.49161	0.386202	6.10943	0.117123	0.00240923	0.0533639	0.221319	0.221319	chemotaxis-specific methylesterase	wspF
OGPHKNMM_02364	0.203118	0.610511	-0.558999	0.439217	5.57277	0.325238	0.00490159	0.284465	0.152721	0.284465	anaerobic nitric oxide reductase transcriptional regulator	fhpR
OGPHKNMM_00914	0.203443	0.611172	-0.737116	0.579583	5.01276	0.566102	0.010885	0.49299	0.149535	0.49299	geranyltranstransferase	ispA
OGPHKNMM_04773	0.203791	0.611901	-0.458878	0.361087	4.71677	0.113227	0.0105125	0.0520573	0.185063	0.185063	Outer membrane protein P1	PA4589
OGPHKNMM_05707	0.203926	0.611989	0.550463	0.433284	6.38592	0.167429	0.00177328	0.093885	0.279829	0.279829	metalloprotease	PA5474
OGPHKNMM_00691	0.204431	0.61221	0.68435	0.539271	5.79005	0.489476	0.00337445	0.432845	0.175302	0.432845	50S ribosomal protein L23	rplW
OGPHKNMM_01029	0.20433	0.61221	-0.609117	0.47988	4.39764	0.387649	0.0179896	0.327438	0.252085	0.327438	transcriptional regulator	PA3927
OGPHKNMM_01764	0.204701	0.61221	0.500121	0.394333	4.59597	0.261635	0.0103819	0.222866	0.208542	0.222866	hypothetical protein	PA3216
OGPHKNMM_04145	0.204217	0.61221	0.63383	0.499225	5.16709	0.419593	0.0060906	0.367748	0.141686	0.367748	7-cyano-7-deazaguanine synthase	PA0976
OGPHKNMM_04516	0.204594	0.61221	0.474441	0.373996	4.63697	0.102014	0.00993984	0.0331673	0.19987	0.19987	hypothetical protein	PA4340
OGPHKNMM_05462	0.204399	0.61221	-0.52925	0.417022	5.50073	0.29272	0.00546814	0.255392	0.148064	0.255392	O-antigen acetylase	PA5238
OGPHKNMM_05492	0.204739	0.61221	-1.18346	0.933203	4.35165	1.46521	0.0491662	1.25714	0.261842	1.25714	secreted protein Hcp	hcpB
OGPHKNMM_00543	0.205315	0.612673	0.516119	0.407499	6.23843	0.16565	0.00212144	0.105049	0.246962	0.246962	S-adenosylmethionine synthetase	metK
OGPHKNMM_01294	0.205391	0.612673	0.480749	0.379636	6.0662	0.106122	0.002575	0.0434071	0.21361	0.21361	cysteine desulfurase	PA3667
OGPHKNMM_01859	0.205528	0.612673	0.606832	0.479345	5.52481	0.3862	0.0043504	0.340308	0.149414	0.340308	2-iminobutanoate/2-iminopropanoate deaminase	PA3123
OGPHKNMM_03892	0.205464	0.612673	-1.03308	0.815927	3.57471	1.11906	0.0578931	0.940711	0.430263	0.940711	NAD(P)H dehydrogenase	PA1225
OGPHKNMM_04408	0.205331	0.612673	-0.801533	0.632868	3.16075	0.673362	0.0701077	0.530674	0.477135	0.530674	lactoylglutathione lyase	gloA2
OGPHKNMM_04540	0.205334	0.612673	-0.714802	0.564391	4.54985	0.535527	0.0153622	0.462443	0.218825	0.462443	chromosome replication initiation inhibitor protein	iciA
OGPHKNMM_01280	0.205728	0.612956	-0.537996	0.425159	4.37751	0.162324	0.0148801	0.0794854	0.256261	0.256261	hypothetical protein	PA3681
OGPHKNMM_00054	0.20601	0.613164	-0.765445	0.605279	5.01852	0.615407	0.0097887	0.539755	0.149055	0.539755	hypothetical protein	PA0049
OGPHKNMM_05711	0.205962	0.613164	-0.398715	0.315253	5.13892	0.0889177	0.0067102	0.0448218	0.142366	0.142366	Spore maturation protein B	PA5478
OGPHKNMM_00886	0.206856	0.613843	-1.02742	0.813957	3.85575	1.11171	0.0393552	0.954433	0.38168	0.954433	hypothetical protein	PA4071
OGPHKNMM_01459	0.206889	0.613843	-0.851631	0.674738	4.84525	0.763908	0.0129426	0.669964	0.167753	0.669964	aldehyde dehydrogenase	PA3504
OGPHKNMM_02199	0.206638	0.613843	-0.397996	0.315153	5.38565	0.0581388	0.00529207	0.00798106	0.14369	0.14369	transcriptional regulator	PA2802
OGPHKNMM_02268	0.206652	0.613843	0.398111	0.315254	5.41128	0.153482	0.00455914	0.127859	0.144518	0.144518	hypothetical protein	PA2747
OGPHKNMM_04387	0.206786	0.613843	0.394689	0.312637	5.27237	0.114381	0.00533026	0.0792289	0.141282	0.141282	NAD-dependent L-serine dehydrogenase	PA0743
OGPHKNMM_04948	0.206754	0.613843	0.633333	0.501634	6.79003	0.284865	0.00117523	0.20449	0.376279	0.376279	tRNA pseudouridine synthase B	truB
OGPHKNMM_05325	0.206979	0.613843	1.16806	0.925623	4.26734	1.43744	0.0211973	1.26397	0.281502	1.26397	hypothetical protein	PA5108
OGPHKNMM_00474	0.20716	0.614067	-0.549944	0.435975	4.31778	0.147029	0.0156207	0.054751	0.26949	0.26949	N-acetyltransferase	PA0478
OGPHKNMM_00117	0.208788	0.614365	1.14318	0.909523	5.40499	1.38474	0.00665279	1.23419	0.144308	1.23419	hypothetical protein	PA0109
OGPHKNMM_00173	0.210022	0.614365	-0.830603	0.662625	4.74344	0.733856	0.0132365	0.645371	0.180907	0.645371	transporter	PA0166
OGPHKNMM_00269	0.208427	0.614365	0.92294	0.733714	8.34404	0.830453	0.000293868	0.71834	0.80721	0.80721	glutarate-semialdehyde dehydrogenase DavD	davD
OGPHKNMM_00457	0.211049	0.614365	0.94119	0.752539	5.72869	0.94533	0.00399398	0.845478	0.168004	0.845478	hypothetical protein	PA0462
OGPHKNMM_00760	0.210601	0.614365	-0.629797	0.503067	3.98838	0.3737	0.0266045	0.291779	0.35301	0.35301	ABC transporter ATP-binding protein	PA4192
OGPHKNMM_00917	0.211481	0.614365	-0.495209	0.396325	4.77528	0.262057	0.0105506	0.225059	0.176563	0.225059	hypothetical protein	PA4040
OGPHKNMM_01136	0.210825	0.614365	-0.412679	0.329801	5.05032	0.181613	0.00775138	0.155401	0.146646	0.155401	S-adenosylmethionine--tRNA ribosyltransferase-isomerase	queA
OGPHKNMM_01264	0.212879	0.614365	0.490323	0.393616	6.15666	0.141113	0.00212454	0.0841101	0.230276	0.230276	hypothetical protein	PA3697
OGPHKNMM_01404	0.210998	0.614365	-0.45934	0.36723	4.68084	0.150201	0.0109565	0.097672	0.19133	0.19133	nucleotide sugar dehydrogenase	PA3559
OGPHKNMM_01406	0.211957	0.614365	-0.909475	0.728627	3.26709	0.885221	0.0650442	0.731303	0.468306	0.731303	4-amino-4-deoxy-L-arabinose-phosphoundecaprenol flippase subunit ArnE	arnE
OGPHKNMM_01445	0.210096	0.614365	-0.656085	0.523485	3.83803	0.165225	0.0259928	0.0191204	0.385062	0.385062	Pyrroloquinoline-quinone synthase	PA3518
OGPHKNMM_01464	0.210708	0.614365	-1.28228	1.0245	3.52832	1.75279	0.0749687	1.49942	0.437109	1.49942	2-iminobutanoate/2-iminopropanoate deaminase	PA3499
OGPHKNMM_01511	0.212875	0.614365	0.784723	0.629946	7.59416	0.603997	0.000558507	0.523517	0.59469	0.59469	malate:quinone oxidoreductase	mqoA
OGPHKNMM_01569	0.212217	0.614365	-0.525481	0.42123	4.4015	0.203407	0.01485	0.13586	0.251302	0.251302	ABC transporter permease	PA3401
OGPHKNMM_01585	0.211594	0.614365	0.913836	0.731541	5.92667	0.892712	0.00339823	0.79933	0.192309	0.79933	alginate and motility regulator Z	amrZ
OGPHKNMM_01600	0.210651	0.614365	0.540328	0.431648	4.34484	0.237269	0.0161302	0.170974	0.26335	0.26335	hypothetical protein	PA3370
OGPHKNMM_01782	0.209887	0.614365	0.45761	0.364956	5.96168	0.115816	0.00267907	0.0635631	0.197111	0.197111	Segregation and condensation protein A	PA3198
OGPHKNMM_01858	0.208542	0.614365	-0.427167	0.339672	4.92707	0.193194	0.00914804	0.163918	0.158007	0.163918	transcriptional regulator	PA3124
OGPHKNMM_01960	0.212685	0.614365	0.922982	0.740628	7.08776	0.913804	0.000985648	0.821809	0.453829	0.821809	glycolate oxidase subunit GlcD	PA3026
OGPHKNMM_01972	0.209992	0.614365	0.649856	0.518397	6.89111	0.293268	0.00107305	0.207145	0.40203	0.40203	fatty acid oxidation complex subunit alpha	faoA
OGPHKNMM_02072	0.208756	0.614365	-0.603909	0.48044	4.10446	0.383691	0.022834	0.320015	0.323399	0.323399	transcriptional regulator	PA2917
OGPHKNMM_02089	0.212322	0.614365	0.412678	0.330882	5.65996	0.116671	0.00367784	0.0782973	0.160547	0.160547	outer membrane porin F	PA2900
OGPHKNMM_02218	0.208201	0.614365	-0.565699	0.449493	4.2465	0.135227	0.016414	0.0326144	0.286652	0.286652	hypothetical protein	PA2784
OGPHKNMM_02271	0.213195	0.614365	1.01199	0.812956	7.01029	1.10031	0.00115079	0.990195	0.433173	0.990195	hypothetical protein	PA2746
OGPHKNMM_02289	0.212637	0.614365	0.972038	0.779909	4.67819	1.01337	0.0114585	0.900929	0.191819	0.900929	hypothetical protein	PA1938
OGPHKNMM_02393	0.212416	0.614365	0.57876	0.46414	5.4484	0.359	0.00424907	0.31889	0.145844	0.31889	NADH-quinone oxidoreductase subunit A	nuoA
OGPHKNMM_02628	0.20815	0.614365	-1.1738	0.932573	4.36164	1.45697	0.027595	1.27694	0.259658	1.27694	major facilitator superfamily transporter	PA2472
OGPHKNMM_02631	0.210341	0.614365	-0.899368	0.717985	4.28906	0.861261	0.0244646	0.748789	0.276246	0.748789	transcriptional regulator	PA2469
OGPHKNMM_03056	0.208849	0.614365	-0.824271	0.655881	4.39364	0.720043	0.0204427	0.624828	0.252903	0.624828	DNA-binding transcriptional regulator CynR	cynR
OGPHKNMM_03117	0.212883	0.614365	-0.401618	0.322409	5.12669	0.173126	0.00718032	0.148741	0.142749	0.148741	hypothetical protein	PA1993
OGPHKNMM_03161	0.211238	0.614365	-0.390141	0.31207	5.25241	0.0535826	0.00495163	0.00494798	0.14113	0.14113	ribokinase	rbsK
OGPHKNMM_03333	0.21283	0.614365	-0.926382	0.743591	4.33369	0.920969	0.0220733	0.807319	0.265853	0.807319	Nitrate transport protein NrtA	nasS
OGPHKNMM_03488	0.210304	0.614365	-1.0441	0.833456	4.61387	1.16062	0.0202693	1.0217	0.204688	1.0217	potassium-transporting ATPase subunit B	kdpB
OGPHKNMM_03556	0.210235	0.614365	-0.70001	0.558703	5.06459	0.521584	0.00940083	0.458823	0.145706	0.458823	oxidoreductase	PA1567
OGPHKNMM_03577	0.210792	0.614365	-0.512489	0.409536	4.47053	0.257048	0.0147901	0.208028	0.236789	0.236789	hypothetical protein	PA1547
OGPHKNMM_03622	0.210061	0.614365	-0.418374	0.333791	4.93451	0.186211	0.0088506	0.158274	0.157186	0.158274	glyoxylate carboligase	gcl
OGPHKNMM_03675	0.211989	0.614365	-0.438599	0.351409	4.79713	0.205897	0.0102477	0.174985	0.173815	0.174985	hypothetical protein	PA1450
OGPHKNMM_03681	0.210509	0.614365	-0.76353	0.609767	5.43118	0.621073	0.00503847	0.552685	0.145213	0.552685	flagellar motor switch protein FliN	fliN
OGPHKNMM_03696	0.210169	0.614365	-0.900931	0.718962	5.41701	0.863791	0.00757668	0.767783	0.144714	0.767783	cation-transporting P-type ATPase	PA1429
OGPHKNMM_03799	0.210208	0.614365	-0.473313	0.377745	5.45824	0.238437	0.00500721	0.20903	0.146216	0.20903	major facilitator superfamily transporter	PA1316
OGPHKNMM_03802	0.213193	0.614365	-0.811725	0.652075	4.45998	0.707912	0.0197031	0.6181	0.239116	0.6181	major facilitator superfamily transporter	PA1313
OGPHKNMM_03906	0.212011	0.614365	-0.796741	0.638387	4.16806	0.679485	0.0245412	0.586766	0.306725	0.586766	hypothetical protein	PA1211
OGPHKNMM_04258	0.209384	0.614365	0.665814	0.530419	6.40898	0.470606	0.00162878	0.420388	0.285161	0.420388	D-alanyl-D-alanine endopeptidase	pbpG
OGPHKNMM_04362	0.208874	0.614365	0.667007	0.530774	6.44896	0.471535	0.00163582	0.420946	0.294444	0.420946	serine protease MucD	mucD
OGPHKNMM_04507	0.208855	0.614365	-0.60934	0.484865	4.56591	0.393502	0.0149901	0.337652	0.2152	0.337652	CDP-6-deoxy-delta-3,4-glucoseen reductase	PA4331
OGPHKNMM_04609	0.211983	0.614365	0.486369	0.389677	5.39018	0.253184	0.00501608	0.222756	0.143831	0.222756	iron-sulfur protein	PA4431
OGPHKNMM_04770	0.213054	0.614365	-0.467771	0.375656	4.64308	0.213824	0.0130461	0.17218	0.19863	0.19863	hypothetical protein	PA4586
OGPHKNMM_04801	0.209702	0.614365	-0.625222	0.498429	4.00745	0.275689	0.02432	0.173702	0.348327	0.348327	C4-dicarboxylate-binding protein	PA4616
OGPHKNMM_05013	0.210198	0.614365	-0.418738	0.334183	5.68798	0.0875936	0.00404501	0.039694	0.163472	0.163472	amino acid permease	PA4804
OGPHKNMM_05211	0.207888	0.614365	-0.402244	0.319395	5.06468	0.066429	0.00731883	0.0150424	0.145701	0.145701	acyl-CoA dehydrogenase	PA4994
OGPHKNMM_05238	0.209749	0.614365	-0.415571	0.331329	5.6621	0.0723139	0.00390384	0.0217262	0.160764	0.160764	sodium/hydrogen antiporter	PA5021
OGPHKNMM_05519	0.211898	0.614365	1.00236	0.80294	5.43762	1.07507	0.00641542	0.960654	0.145446	0.960654	multidrug efflux protein NorA	PA5294
OGPHKNMM_05747	0.210047	0.614365	0.493222	0.393496	4.54073	0.146656	0.011362	0.0807321	0.220896	0.220896	beta-lactamase	PA5514
OGPHKNMM_05755	0.211403	0.614365	-0.408463	0.326844	5.61506	0.136489	0.00398922	0.104056	0.156251	0.156251	glutamine synthetase	pauA6
OGPHKNMM_05796	0.212103	0.614365	0.435731	0.349199	5.75279	0.203286	0.00316183	0.179748	0.170815	0.179748	chromosome partitioning protein Soj	soj
OGPHKNMM_00196	0.213753	0.614637	-0.937704	0.754199	4.62526	0.946366	0.0176638	0.835561	0.202289	0.835561	porin	PA0189
OGPHKNMM_01425	0.213398	0.614637	0.535636	0.43048	6.37033	0.13278	0.0017267	0.0566584	0.276243	0.276243	ABC transporter ATP-binding protein	PA3538
OGPHKNMM_03436	0.213819	0.614637	-0.414914	0.333765	4.92061	0.11601	0.00836757	0.072087	0.158731	0.158731	enolase-phosphatase	masA
OGPHKNMM_04254	0.213741	0.614637	-0.48859	0.392964	6.15162	0.2539	0.00233575	0.225519	0.229296	0.229296	transcriptional regulator PhhR	phhR
OGPHKNMM_05631	0.213716	0.614637	-1.38343	1.11261	3.70363	2.05964	0.0666769	1.79016	0.409401	1.79016	hypothetical protein	PA5401
OGPHKNMM_00225	0.214243	0.614833	-1.24645	1.0036	4.00041	1.67473	0.0408556	1.46995	0.350068	1.46995	ABC transporter	PA0222
OGPHKNMM_02650	0.214266	0.614833	0.743254	0.598473	7.0744	0.595531	0.00102372	0.53623	0.450244	0.53623	glycine dehydrogenase	gcvP2
OGPHKNMM_04103	0.21414	0.614833	-1.04253	0.839215	5.02131	1.1712	0.0123996	1.04402	0.148827	1.04402	pimeloyl-CoA synthetase	pauA
OGPHKNMM_05523	0.214311	0.614833	0.422003	0.339833	4.86663	0.10116	0.00812172	0.0515463	0.165108	0.165108	xanthine phosphoribosyltransferase	PA5298
OGPHKNMM_03446	0.214747	0.615473	0.475291	0.383109	4.58944	0.169179	0.0101863	0.116574	0.209972	0.209972	putative DNA endonuclease SmrA	PA1675
OGPHKNMM_05257	0.214665	0.615473	0.787333	0.634516	6.70914	0.669101	0.00132206	0.602594	0.356149	0.602594	type 4 fimbrial biogenesis outer membrane protein PilQ	pilQ
OGPHKNMM_00147	0.217977	0.616899	1.05311	0.854847	8.35183	1.20963	0.000325246	1.09582	0.809349	1.09582	alkyl hydroperoxide reductase	ahpC
OGPHKNMM_00163	0.218034	0.616899	-0.47237	0.383488	4.5965	0.199372	0.0121676	0.153373	0.208427	0.208427	transcriptional regulator PcaR	pcaR
OGPHKNMM_00238	0.221711	0.616899	-1.4006	1.14616	4.21246	2.16493	0.0423729	1.92816	0.295249	1.92816	4-hydroxybenzoate transporter PcaK	pcaK
OGPHKNMM_00323	0.219883	0.616899	0.403964	0.329272	5.64568	0.160282	0.00350571	0.135652	0.159125	0.159125	hypothetical protein	PA0332
OGPHKNMM_00431	0.218799	0.616899	-0.954437	0.776137	4.60137	0.996152	0.0180008	0.885583	0.207371	0.885583	hypothetical protein	PA0435
OGPHKNMM_00490	0.217313	0.616899	-0.866064	0.702003	4.67981	0.81639	0.0161634	0.723049	0.19152	0.723049	acetyl-CoA carboxylase biotin carboxylase subunit	PA0494
OGPHKNMM_00546	0.215782	0.616899	-0.619208	0.50024	4.9202	0.415314	0.0104486	0.364912	0.158777	0.364912	hypothetical protein	PA0549
OGPHKNMM_00554	0.221787	0.616899	0.604422	0.494702	4.71713	0.403274	0.00968426	0.357411	0.185005	0.357411	hypothetical protein	PA0557
OGPHKNMM_00644	0.215969	0.616899	0.788444	0.63722	6.449	0.673752	0.00185232	0.607221	0.294452	0.607221	anthranilate phosphoribosyltransferase	trpD
OGPHKNMM_00687	0.220546	0.616899	0.958525	0.78242	8.76451	0.848715	0.00020454	0.71615	0.918067	0.918067	elongation factor Tu	tufA
OGPHKNMM_00689	0.21971	0.616899	0.954247	0.777518	7.04375	0.998617	0.00114823	0.905653	0.442058	0.905653	50S ribosomal protein L3	rplC
OGPHKNMM_00690	0.216277	0.616899	0.858887	0.694618	6.6166	0.800299	0.00161088	0.72213	0.333679	0.72213	50S ribosomal protein L4	rplD
OGPHKNMM_01025	0.219501	0.616899	0.773987	0.630357	4.83864	0.656537	0.0110406	0.584984	0.168579	0.584984	TonB-dependent receptor	PA3931
OGPHKNMM_01300	0.220794	0.616899	0.707267	0.577634	3.91066	0.550461	0.0289602	0.471532	0.370758	0.471532	hypothetical protein	PA3661
OGPHKNMM_01353	0.216178	0.616899	-0.685961	0.554646	4.08243	0.510321	0.0253172	0.436131	0.329165	0.436131	polyamine ABC transporter permease PotB	potB
OGPHKNMM_01399	0.219287	0.616899	-0.500025	0.407045	4.80646	0.27383	0.0106192	0.237909	0.172636	0.237909	secretion protein MttC	PA3564
OGPHKNMM_01536	0.217287	0.616899	-0.387942	0.314435	5.37518	0.100281	0.00492766	0.0639863	0.143377	0.143377	short-chain dehydrogenase	PA3427
OGPHKNMM_01967	0.21714	0.616899	-0.426754	0.345783	5.7931	0.0889632	0.00367205	0.0392374	0.175676	0.175676	ABC transporter ATP-binding protein	PA3019
OGPHKNMM_02039	0.219213	0.616899	-0.562835	0.458101	4.29642	0.346863	0.0195919	0.295193	0.274492	0.295193	precorrin-4 C(11)-methyltransferase	cobM
OGPHKNMM_02172	0.219114	0.616899	-0.690746	0.56209	3.36078	0.371779	0.015299	0.270501	0.458619	0.458619		PA2819
OGPHKNMM_02173	0.219114	0.616899	-0.690746	0.56209	3.36078	0.371779	0.015299	0.270501	0.458619	0.458619		PA2819
OGPHKNMM_02238	0.220526	0.616899	-1.44089	1.17611	3.63314	2.28273	0.0863823	1.98847	0.421132	1.98847	enoyl-CoA hydratase	PA2767
OGPHKNMM_02296	0.21743	0.616899	0.66977	0.543031	6.94512	0.488437	0.00101608	0.441308	0.416044	0.441308	hypothetical protein
OGPHKNMM_02448	0.219114	0.616899	-0.690746	0.56209	3.36078	0.371779	0.015299	0.270501	0.458619	0.458619		PA2819
OGPHKNMM_02598	0.216638	0.616899	-0.520198	0.421036	5.10695	0.293907	0.00831819	0.257589	0.143486	0.257589	major facilitator superfamily transporter	PA2500
OGPHKNMM_02601	0.21576	0.616899	-0.789957	0.638153	4.4667	0.675897	0.0185372	0.592321	0.237637	0.592321	transcriptional regulator	PA2497
OGPHKNMM_03025	0.217162	0.616899	-1.21644	0.985683	3.70029	1.6098	0.0598451	1.39751	0.409973	1.39751	epoxide hydrolase	PA2086
OGPHKNMM_03058	0.221948	0.616899	-0.530878	0.434659	4.35537	0.311264	0.016966	0.266427	0.261025	0.266427	cyanate hydratase	cynS
OGPHKNMM_03235	0.217257	0.616899	-0.821735	0.66599	4.3027	0.734826	0.0226342	0.642681	0.273009	0.642681	transporter	PA1873
OGPHKNMM_03266	0.221745	0.616899	-0.812975	0.665336	3.81089	0.729484	0.0390522	0.624955	0.39017	0.624955	hypothetical protein	tse1
OGPHKNMM_03272	0.216442	0.616899	1.0877	0.879983	5.30283	1.28417	0.00656931	1.15499	0.14169	1.15499	hypothetical protein
OGPHKNMM_03273	0.218145	0.616899	0.964231	0.782989	4.51133	1.01461	0.0128742	0.906733	0.227595	0.906733	hypothetical protein
OGPHKNMM_03303	0.21906	0.616899	-0.413805	0.336692	5.71448	0.145633	0.00365321	0.114175	0.166389	0.166389	ABC transporter permease	nppB
OGPHKNMM_03423	0.221116	0.616899	-1.29153	1.05554	4.04016	1.83742	0.0429688	1.62829	0.340088	1.62829	type III secretion system ATPase	PA1697
OGPHKNMM_03571	0.22153	0.616899	-0.697434	0.570512	3.45782	0.191621	0.0414355	0.0156861	0.44679	0.44679	cytochrome C oxidase cbb3-type subunit CcoQ	ccoQ1
OGPHKNMM_03630	0.220298	0.616899	0.583653	0.476165	5.79682	0.374275	0.00407891	0.336021	0.176132	0.336021	hypothetical protein	muiA
OGPHKNMM_03745	0.218796	0.616899	-0.392444	0.319128	5.06349	0.0734239	0.00698903	0.0270364	0.145775	0.145775	hypothetical protein	PA1368
OGPHKNMM_03811	0.221111	0.616899	-0.474801	0.388043	6.11916	0.15258	0.00274527	0.103442	0.22312	0.22312	oligopeptidase	PA1304
OGPHKNMM_03842	0.218714	0.616899	-0.934677	0.759928	4.73495	0.955075	0.0157274	0.850509	0.182181	0.850509	hydrogenobyrinate a,c-diamide synthase	cobB
OGPHKNMM_03859	0.220985	0.616899	-0.915808	0.748263	3.78619	0.923488	0.0395503	0.800296	0.394736	0.800296	amino acid ABC transporter permease	lhpN
OGPHKNMM_03926	0.221855	0.616899	0.384221	0.31452	5.38657	0.113188	0.00466527	0.0814602	0.143719	0.143719	hypothetical protein	PA1191
OGPHKNMM_03993	0.218313	0.616899	-0.49371	0.401055	4.50823	0.17406	0.0129674	0.113202	0.228301	0.228301	hypothetical protein	PA1123
OGPHKNMM_04010	0.220002	0.616899	-1.21092	0.987276	4.80387	1.60955	0.0190207	1.44305	0.172962	1.44305	major facilitator superfamily transporter	PA1108
OGPHKNMM_04053	0.220175	0.616899	0.649259	0.529547	4.50909	0.462966	0.0116653	0.408965	0.228105	0.408965	hypothetical protein	PA1065
OGPHKNMM_04296	0.216216	0.616899	-0.421748	0.34104	4.85796	0.128034	0.00828744	0.0850535	0.166175	0.166175	putative metallo-hydrolase	PA0832
OGPHKNMM_04446	0.217337	0.616899	0.936159	0.75886	5.87501	0.95396	0.0035294	0.860272	0.185832	0.860272	hypothetical protein	PA0673
OGPHKNMM_04503	0.220741	0.616899	0.383984	0.31357	5.31188	0.066542	0.00563973	0.0222463	0.141849	0.141849	hypothetical protein	PA4327
OGPHKNMM_04547	0.221812	0.616899	0.702642	0.575123	6.74111	0.545031	0.00136425	0.494785	0.364053	0.494785	insulin-cleaving metalloproteinase outer membrane protein	icmP
OGPHKNMM_04600	0.215828	0.616899	-0.387551	0.313122	5.23007	0.0853215	0.00599094	0.0443376	0.141077	0.141077	Ribosomal RNA small subunit methyltransferase I	PA4422
OGPHKNMM_04678	0.219027	0.616899	0.566074	0.460553	5.63876	0.350663	0.00368308	0.31448	0.158454	0.31448	transcriptional regulator	psdR
OGPHKNMM_04794	0.218605	0.616899	-0.426661	0.346809	5.80589	0.070864	0.00316668	0.0171485	0.177248	0.177248	DNA repair protein RadA	radA
OGPHKNMM_04826	0.220383	0.616899	0.781496	0.63769	7.64588	0.549666	0.000530415	0.457526	0.609443	0.609443	hypothetical protein	PA4638
OGPHKNMM_04977	0.218398	0.616899	-0.467499	0.379834	6.06703	0.122663	0.00265768	0.068713	0.213753	0.213753	L-lactate permease	lldP
OGPHKNMM_05024	0.216674	0.616899	-1.42933	1.15696	4.83667	2.21917	0.0216986	1.98614	0.168827	1.98614	2,4-dienoyl-CoA reductase	fadH2
OGPHKNMM_05054	0.215856	0.616899	0.893394	0.721862	6.84652	0.864748	0.0012403	0.780387	0.390591	0.780387	hypothetical protein	PA4842
OGPHKNMM_05074	0.219727	0.616899	-1.61294	1.31427	3.72188	2.85322	0.102064	2.48888	0.406242	2.48888	ABC transporter ATP-binding protein	PA4861
OGPHKNMM_05077	0.218792	0.616899	-1.29916	1.05645	3.85718	1.84564	0.0565975	1.61752	0.381405	1.61752	urease accessory protein	ureD
OGPHKNMM_05149	0.22055	0.616899	0.600659	0.490307	5.90644	0.396718	0.00303166	0.35757	0.18971	0.35757	23S rRNA (guanosine(2251)-2'-O)-methyltransferase RlmB	PA4936
OGPHKNMM_05247	0.21678	0.616899	0.590369	0.477979	5.16002	0.378717	0.00792391	0.334771	0.141831	0.334771	major facilitator superfamily transporter	PA5030
OGPHKNMM_05261	0.22059	0.616899	0.718895	0.586873	6.11583	0.568346	0.00240656	0.514222	0.222501	0.514222	type 4 fimbrial biogenesis protein PilM	pilM
OGPHKNMM_05320	0.221684	0.616899	0.77451	0.633773	5.80781	0.661962	0.00330111	0.599202	0.177485	0.599202	ABC transporter	puuR
OGPHKNMM_05650	0.216055	0.616899	-1.15821	0.93624	3.73267	1.45429	0.0569165	1.2579	0.404351	1.2579	sarcosine oxidase subunit gamma	soxG
OGPHKNMM_03048	0.22241	0.617887	0.715709	0.586577	5.73488	0.566559	0.00459231	0.511516	0.168718	0.511516	pyridoxal-phosphate dependent protein	PA2062
OGPHKNMM_01301	0.222707	0.618416	-0.419335	0.343897	5.78038	0.101848	0.0032726	0.0580972	0.174125	0.174125	sodium/hydrogen antiporter	PA3660
OGPHKNMM_00976	0.222988	0.618762	0.563953	0.462779	4.19531	0.35241	0.015894	0.305353	0.299651	0.305353	hypothetical protein	PA3979
OGPHKNMM_03890	0.223045	0.618762	-0.465743	0.382236	4.60447	0.146737	0.0124558	0.0896212	0.2067	0.2067	hypothetical protein	PA1227
OGPHKNMM_00493	0.223578	0.61965	-0.51924	0.426632	4.43698	0.2993	0.0148942	0.258128	0.244067	0.258128	hypothetical protein	PA0497
OGPHKNMM_04158	0.22352	0.61965	0.73233	0.601641	6.905	0.595258	0.00114055	0.541817	0.405616	0.541817	aspartate--tRNA ligase	aspS
OGPHKNMM_01192	0.22418	0.619836	0.550651	0.453029	6.18032	0.337248	0.00228807	0.305565	0.234961	0.305565	GMP synthase	guaA
OGPHKNMM_01455	0.223819	0.619836	-0.598488	0.492001	4.03283	0.17884	0.0211444	0.068085	0.341953	0.341953	transcriptional regulator	PA3508
OGPHKNMM_01736	0.224101	0.619836	0.87656	0.721035	6.04137	0.854377	0.0029186	0.776919	0.209409	0.776919	cell division inhibitor MinD	minD
OGPHKNMM_02626	0.223971	0.619836	-0.655098	0.538716	3.73196	0.282687	0.0308453	0.161581	0.404476	0.404476	hypothetical protein	PA2474
OGPHKNMM_05534	0.224137	0.619836	-0.420962	0.3463	5.8003	0.130096	0.00332605	0.0928404	0.17656	0.17656	oxidoreductase	pauB4
OGPHKNMM_00992	0.224443	0.619887	-1.17595	0.968018	3.9605	1.53933	0.0412921	1.3643	0.35965	1.3643	hypothetical protein	PA3964
OGPHKNMM_01976	0.224518	0.619887	1.04484	0.860233	6.35401	1.21551	0.00251139	1.10749	0.272508	1.10749	hypothetical protein	PA3010
OGPHKNMM_03129	0.224519	0.619887	-1.63882	1.34926	2.79104	2.99033	0.249579	2.48119	0.488919	2.48119	Secreted effector protein PipB2	PA1981
OGPHKNMM_01072	0.224752	0.620235	0.692842	0.570715	3.40844	0.409035	0.0355418	0.29574	0.453032	0.453032	hypothetical protein
OGPHKNMM_04514	0.225047	0.620752	0.492046	0.405571	6.22637	0.156723	0.00231604	0.102797	0.244416	0.244416	acyltransferase	PA4338
OGPHKNMM_01332	0.225191	0.620853	-0.629942	0.519393	5.99864	0.442771	0.00279721	0.401857	0.202583	0.401857	alcohol dehydrogenase	adhC
OGPHKNMM_03252	0.225334	0.620954	-0.828466	0.68329	2.13621	0.678966	0.261619	0.329704	0.438709	0.438709	hypothetical protein
OGPHKNMM_00796	0.225624	0.621162	0.584181	0.482114	6.67332	0.289174	0.00126976	0.232222	0.34738	0.34738	TonB-dependent receptor	fvbA
OGPHKNMM_03523	0.225602	0.621162	-0.634513	0.523626	4.26855	0.449803	0.0195404	0.391736	0.281207	0.391736	transcriptional regulator	PA1599
OGPHKNMM_01106	0.226199	0.621564	-0.624132	0.515722	4.74713	0.436025	0.0130076	0.385946	0.180367	0.385946	transferase	PA3853
OGPHKNMM_01340	0.226111	0.621564	0.547817	0.452578	5.02813	0.335823	0.00700525	0.300235	0.148283	0.300235	ferredoxin I	fdxA
OGPHKNMM_02423	0.226043	0.621564	0.546897	0.451751	4.23035	0.148967	0.0154145	0.0586329	0.290704	0.290704	Protein TusB	PA2607
OGPHKNMM_03596	0.226109	0.621564	0.756734	0.625172	7.1074	0.640802	0.000888339	0.585371	0.459114	0.585371	cell division protein ZipA	zipA
OGPHKNMM_01084	0.226442	0.621643	-0.95705	0.791228	5.40586	1.02603	0.00782777	0.931235	0.144337	0.931235	respiratory nitrate reductase subunit alpha	narG
OGPHKNMM_03496	0.226368	0.621643	-0.669925	0.553764	4.73898	0.502625	0.0123104	0.447671	0.18157	0.447671	major facilitator superfamily transporter	PA1626
OGPHKNMM_01205	0.227198	0.623424	0.497895	0.412299	5.94298	0.278358	0.00264369	0.252342	0.194499	0.252342	hypothetical protein	PA3756
OGPHKNMM_01786	0.227327	0.623483	1.65693	1.37246	7.89458	3.08399	0.00101608	2.82444	0.680606	2.82444	glyceraldehyde 3-phosphate dehydrogenase	gapA
OGPHKNMM_03096	0.227565	0.623545	0.564764	0.468041	6.58852	0.348124	0.00160834	0.313937	0.326986	0.326986	methylcrotonyl-CoA carboxylase subunit beta	liuB
OGPHKNMM_05705	0.227539	0.623545	-0.506566	0.419787	4.57428	0.288448	0.0147311	0.2496	0.213328	0.2496	hypothetical protein	PA5472
OGPHKNMM_02998	0.228802	0.625753	-1.13568	0.94369	4.62765	1.45559	0.022206	1.31362	0.20179	1.31362	pyroglutatmate porin OpdO	opdO
OGPHKNMM_04111	0.228624	0.625753	0.580656	0.482309	6.67393	0.345677	0.00140348	0.304257	0.347529	0.347529	Outer membrane protein assembly factor BamC	PA1011
[truncated: 3,634 more rows]

## Sheet: genes_in_only_one_isolate
target_id (predicted genes from Prokka)	pval	qval (FDR adjusted pval)	b (log2_fold change)	se_b	mean_obs	var_obs	tech_var	sigma_sq	smooth_sigma_sq	final_sigma_sq	protein_annotation (homology based annotation)	equivelent gene in P. aeruginosa PAO1 (based on blastn homology, identify >80%)		Genes within 125kb deletion in L-001-1C	Bacteriophage
OGPHKNMM_02812	1.3014e-44	7.54551e-41	-7.85662	0.560674	3.23516	18.6713	0.000329898	0.191308	0.471203	0.471203	glucose dehydrogenase	gcd
OGPHKNMM_02800	2.60111e-39	7.54061e-36	-7.46102	0.568768	3.03736	17.0183	0.00086202	0.396887	0.484383	0.484383	protein AmbE	ambE
OGPHKNMM_02757	2.10879e-36	4.07559e-33	-7.19511	0.571036	2.90441	15.613	0.000634952	0.102028	0.488489	0.488489	Sulfide dehydrogenase [flavocytochrome c] flavoprotein chain	PA2345
OGPHKNMM_02830	5.6401e-36	8.17533e-33	-7.15367	0.571276	2.88369	15.3563	0.000755127	0.00401784	0.488779	0.488779	penicillin-binding protein 3A	pbpC
OGPHKNMM_02797	3.23477e-35	3.75104e-32	-7.07696	0.571511	2.84533	15.0701	0.000871019	0.0554762	0.489066	0.489066	protein AmbB	ambB
OGPHKNMM_02811	4.61312e-35	4.45782e-32	-7.06969	0.572242	2.8535	15.3376	0.00215938	0.427194	0.489032	0.489032	glucose-sensitive porin	PA2291
OGPHKNMM_02850	1.82669e-33	1.51302e-30	-6.88529	0.571159	2.7495	14.2328	0.000965485	0.0122763	0.488369	0.488369	biofilm formation protein PslA	pslA
OGPHKNMM_02779	1.89151e-32	1.37087e-29	-6.76503	0.570369	2.68937	13.8891	0.00107457	0.19812	0.486906	0.486906	glyceraldehyde-3-phosphate dehydrogenase	gapN
OGPHKNMM_02783	1.01319e-31	6.52722e-29	-6.67492	0.569559	2.64431	13.5398	0.00129896	0.215488	0.485297	0.485297	GntR family transcriptional regulator	gntR
OGPHKNMM_02837	1.53977e-31	8.92757e-29	-6.6508	0.569225	2.63225	13.3222	0.00123372	0.0640726	0.484792	0.484792	gluconate dehydrogenase	PA2265
OGPHKNMM_02849	4.23199e-31	2.23064e-28	-6.59306	0.568479	2.60338	13.0503	0.00129404	0.0109462	0.483458	0.483458	biofilm formation protein PslB	pslB
OGPHKNMM_02836	4.78227e-31	2.31064e-28	-6.58588	0.568373	2.59979	13.031	0.00129181	0.0223005	0.48328	0.48328	cytochrome C	PA2266
OGPHKNMM_02802	1.64322e-30	7.32877e-28	-6.51756	0.567681	2.56563	12.9571	0.00194601	0.264894	0.481447	0.481447	chitinase	chiC
OGPHKNMM_02813	4.81058e-30	1.99227e-27	-6.44695	0.566129	2.53033	12.4693	0.00145687	-0.00100876	0.479296	0.479296	ferrichrome receptor FiuA	PA2289
OGPHKNMM_02848	2.75663e-29	1.06553e-26	-6.33527	0.563906	2.47449	12.0427	0.00161721	0.000904752	0.475368	0.475368	biofilm formation protein PslC	pslC
OGPHKNMM_02758	4.48135e-29	1.62393e-26	-6.3046	0.563332	2.45915	11.9882	0.00183581	0.0779152	0.474178	0.474178	fructokinase	mtlZ
OGPHKNMM_02782	8.6889e-29	2.96343e-26	-6.26115	0.562407	2.43743	12.1175	0.00204062	0.444049	0.472411	0.472411	gluconokinase	gntK
OGPHKNMM_02749	1.54608e-28	4.9801e-26	-6.21918	0.561232	2.41645	11.61	0.00185678	0.00625881	0.470616	0.470616	Cell division protein ZapE	PA2353
OGPHKNMM_02816	3.07529e-28	9.38449e-26	-6.17603	0.56046	2.39487	11.5867	0.00249443	0.177119	0.468679	0.468679	Protease HtpX	PA2286
OGPHKNMM_02781	4.89512e-28	1.41909e-25	-6.96948	0.634879	2.79159	15.0558	0.00102436	0.603583	0.488923	0.603583	gluconate permease	gntP
OGPHKNMM_02770	6.16951e-28	1.70337e-25	-6.12522	0.559038	2.36946	11.3156	0.00250322	0.0726405	0.466282	0.466282	transcriptional regulator	PA2332
OGPHKNMM_02743	2.31165e-27	6.09224e-25	-6.03367	0.556792	2.32369	11.1758	0.0033756	0.314479	0.461651	0.461651	transcriptional regulator	PA2359
OGPHKNMM_02804	3.62595e-27	9.14054e-25	-5.98725	0.554621	2.30048	10.7628	0.00225491	0.0085236	0.459152	0.459152	oxidoreductase	PA2298
OGPHKNMM_02785	3.9233e-27	9.47805e-25	-5.9812	0.554432	2.29745	10.8354	0.00227369	0.126478	0.458818	0.458818	oxidoreductase	PA2317
OGPHKNMM_02806	4.94255e-27	1.14628e-24	-5.97289	0.554755	2.2933	10.9647	0.00327117	0.324327	0.458358	0.458358	taurine-binding protein	PA2296
OGPHKNMM_02765	5.41958e-27	1.20857e-24	-5.95661	0.553679	2.28516	10.6572	0.00239311	0.0136126	0.457447	0.457447	transcriptional regulator MtlR	mtlR
OGPHKNMM_02829	8.11484e-27	1.74259e-24	-5.92375	0.552539	2.26873	10.5294	0.00237683	0.000276129	0.455572	0.455572	redox-sensitive transcriptional activator SoxR	soxR
OGPHKNMM_02798	1.1197e-26	2.31857e-24	-5.90314	0.552152	2.25842	10.5463	0.00293714	0.112311	0.454371	0.454371	protein AmbC	ambC
OGPHKNMM_02764	1.79317e-26	3.58511e-24	-5.86607	0.550939	2.23989	10.4782	0.0031393	0.190535	0.452162	0.452162	maltose/mannitol ABC transporter substrate-binding protein	PA2338
OGPHKNMM_02803	2.40414e-26	4.64639e-24	-5.83709	0.549629	2.2254	10.2413	0.00274482	0.0219739	0.450393	0.450393	transcriptional regulator	PA2299
OGPHKNMM_02767	2.74461e-26	5.13331e-24	-5.83924	0.550473	2.22648	10.5666	0.00400479	0.417965	0.450526	0.450526	TonB-dependent receptor	PA2335
OGPHKNMM_02847	2.84253e-26	5.1503e-24	-5.82083	0.548907	2.21727	10.1718	0.00256323	0.00636101	0.449384	0.449384	biofilm formation protein PslD	pslD
OGPHKNMM_02763	3.24462e-26	5.7007e-24	-5.81536	0.549032	2.21453	10.2407	0.00311106	0.115825	0.449043	0.449043	binding-protein-dependent maltose/mannitol transport protein	PA2339
OGPHKNMM_02821	3.68524e-26	6.28441e-24	-5.81124	0.549261	2.21247	10.3429	0.00374674	0.260915	0.448784	0.448784	transcriptional regulator	PA2281
OGPHKNMM_02801	4.17769e-26	6.92064e-24	-5.79062	0.547921	2.20216	10.0807	0.00284573	0.023769	0.44748	0.44748	hypothetical protein	PA2301
OGPHKNMM_02815	7.1457e-26	1.13758e-23	-5.74447	0.546162	2.17909	9.98309	0.00294514	0.101296	0.444495	0.444495	hypothetical protein	PA2287
OGPHKNMM_02827	7.2595e-26	1.13758e-23	-5.76055	0.547769	2.18713	10.2728	0.00453051	0.392472	0.445545	0.445545	alcohol dehydrogenase	PA2275
OGPHKNMM_02786	8.20014e-26	1.25117e-23	-5.75063	0.547423	2.18217	10.1958	0.00460945	0.33899	0.444898	0.444898	transcriptional regulator	PA2316
OGPHKNMM_02826	1.45049e-25	2.15639e-23	-5.6899	0.544438	2.1518	9.83877	0.00377069	0.154093	0.440848	0.440848	transcriptional regulator	PA2276
OGPHKNMM_02814	1.68324e-25	2.43986e-23	-5.67064	0.543329	2.14217	9.88525	0.00327796	0.294741	0.439532	0.439532	hypothetical protein	PA2288
OGPHKNMM_02761	2.16205e-25	2.98465e-23	-5.66995	0.544504	2.14183	9.95158	0.00524353	0.378618	0.439484	0.439484	maltose ABC transporter ATP-binding protein	PA2341
OGPHKNMM_02789	2.35428e-25	3.17445e-23	-5.63952	0.542005	2.12661	9.80522	0.00328098	0.326672	0.437373	0.437373	hypothetical protein	PA2313
OGPHKNMM_02835	5.40149e-25	7.11769e-23	-5.57014	0.539453	2.09192	9.36133	0.00409537	0.0626443	0.432419	0.432419	transcriptional regulator	PA2267
OGPHKNMM_02750	1.65721e-24	2.13523e-22	-5.47038	0.535398	2.04204	9.1471	0.00501077	0.206958	0.424966	0.424966	glycerophosphoryl diester phosphodiesterase	PA2352
OGPHKNMM_02844	1.78824e-24	2.25396e-22	-5.47482	0.53622	2.04426	9.23445	0.00599218	0.296942	0.425306	0.425306	HTH-type transcriptional regulator PtxR	ptxR
OGPHKNMM_02832	2.87402e-24	3.54544e-22	-5.41982	0.533243	2.01676	8.94365	0.00547552	0.158687	0.421046	0.421046	transcriptional regulator	PA2270
OGPHKNMM_02799	3.3233e-24	4.01427e-22	-5.40483	0.532511	2.00927	8.9095	0.00548464	0.176822	0.419867	0.419867	protein AmbD	ambD
OGPHKNMM_02795	8.13044e-24	9.62047e-22	-5.33033	0.529747	1.97202	8.8046	0.00706495	0.344014	0.413883	0.413883	ABC transporter permease	PA2307
OGPHKNMM_02818	1.13218e-23	1.31288e-21	-5.27441	0.525896	1.94406	8.40774	0.00558357	0.0718042	0.409266	0.409266	hypothetical protein	PA2284
OGPHKNMM_02796	1.57891e-23	1.79501e-21	-5.22645	0.522828	1.92008	8.26383	0.00480146	0.0815713	0.405223	0.405223	protein AmbA	ambA
OGPHKNMM_02845	2.09493e-23	2.33585e-21	-5.21701	0.523353	1.91536	8.29435	0.00642892	0.155051	0.404418	0.404418	paerucumarin biosynthesis protein PvcD	pvcD
OGPHKNMM_02831	2.83659e-23	3.10312e-21	-5.18729	0.52195	1.9005	8.21725	0.00678138	0.174279	0.401867	0.401867	acetyltransferase	PA2271
OGPHKNMM_02762	3.04978e-23	3.27456e-21	-5.17626	0.521219	1.89499	8.12493	0.00659176	0.101929	0.400913	0.400913	binding-protein-dependent maltose/mannitol transport protein	PA2340
OGPHKNMM_02751	6.39766e-23	6.74429e-21	-5.08948	0.516335	1.85159	7.84241	0.00662765	0.0828198	0.393276	0.393276	ABC transporter permease	PA2351
OGPHKNMM_02790	4.31638e-22	4.39059e-20	-4.87206	0.50418	1.74288	7.20356	0.0080908	0.0950055	0.373206	0.373206	transcriptional regulator	PA2312
OGPHKNMM_02839	6.02315e-22	6.02107e-20	-7.14158	0.741663	2.87764	15.9607	0.000912177	0.824184	0.488845	0.824184	2-hydroxyacid dehydrogenase	PA2263
OGPHKNMM_02828	8.89215e-22	8.73842e-20	-4.79787	0.50035	1.70579	6.96435	0.00944263	0.0636593	0.366083	0.366083	Tetracenomycin-F1 monooxygenase	PA2274
OGPHKNMM_02846	9.51979e-22	9.19929e-20	-4.75855	0.496614	1.68613	6.80154	0.00768235	0.00282379	0.362256	0.362256	biofilm formation protein PslE	pslE
OGPHKNMM_02820	1.33846e-21	1.27219e-19	-4.72487	0.49492	1.66929	6.69944	0.00846702	-0.00582833	0.358952	0.358952	hypothetical protein	PA2282
OGPHKNMM_02841	2.00531e-21	1.87529e-19	-7.04006	0.740689	2.82688	15.5271	0.00105316	0.821877	0.489089	0.821877	2-ketogluconate kinase	PA2261
OGPHKNMM_02744	2.51026e-21	2.31024e-19	-4.70995	0.496759	1.66183	6.8835	0.0126747	0.272849	0.35748	0.35748	hypothetical protein	PA2358
OGPHKNMM_02792	2.79388e-21	2.53108e-19	-5.13608	0.542343	1.87489	8.26677	0.00956281	0.431642	0.397405	0.431642	taurine dioxygenase	PA2310
OGPHKNMM_02817	3.32678e-21	2.96748e-19	-4.63577	0.490458	1.62474	6.52632	0.0107256	0.0882848	0.350098	0.350098	hypothetical protein	PA2285
OGPHKNMM_02822	1.35762e-20	1.19265e-18	-4.46902	0.480354	1.54136	6.06689	0.0129683	0.081086	0.333141	0.333141	NADPH-dependent FMN reductase ArsH	PA2280
OGPHKNMM_02833	4.06216e-20	3.51528e-18	-5.54659	0.603783	2.08015	9.66687	0.00663592	0.540195	0.430694	0.540195	hypothetical protein	PA2269
OGPHKNMM_02843	6.42129e-20	5.4751e-18	-8.09628	0.886099	3.35499	20.6071	0.000376773	1.17738	0.459268	1.17738	transcriptional regulator PtxS	ptxS
OGPHKNMM_02773	1.16148e-19	9.75984e-18	-5.0087	0.552066	1.8112	7.89187	0.0106941	0.446471	0.385969	0.446471	ABC transporter ATP-binding protein	PA2329
OGPHKNMM_02753	4.89944e-19	3.94541e-17	-5.17851	0.580907	1.89611	8.45003	0.00991361	0.496266	0.401107	0.496266	TonB-dependent receptor	PA2349
OGPHKNMM_02810	5.77979e-19	4.59058e-17	-4.03334	0.453378	1.32352	5.05456	0.021144	0.196625	0.287184	0.287184	hypothetical protein	PA2292
OGPHKNMM_02842	1.46523e-18	1.13272e-16	-6.89622	0.784347	2.75496	15.0056	0.00125086	0.921549	0.488463	0.921549	hypothetical protein	PA2260
OGPHKNMM_02748	1.77507e-18	1.35419e-16	-5.35077	0.610071	1.98224	9.03586	0.0077797	0.550501	0.415544	0.550501	transcriptional regulator	sfnR1
OGPHKNMM_02819	4.79337e-18	3.60934e-16	-5.75739	0.664965	2.18555	10.4749	0.0061061	0.657162	0.44534	0.657162	Protease HtpX	PA2283
OGPHKNMM_02784	1.06592e-17	7.92335e-16	-5.3457	0.624017	1.9797	9.04023	0.00470562	0.57939	0.415133	0.57939	hypothetical protein	PA2318
OGPHKNMM_02775	4.16051e-17	3.01533e-15	-5.35525	0.636902	1.98448	9.0904	0.00902412	0.599442	0.415907	0.599442	ABC transporter permease	PA2327
OGPHKNMM_02823	4.14387e-17	3.01533e-15	-4.60389	0.547512	1.6088	6.71847	0.017696	0.431958	0.346893	0.431958	low molecular weight phosphatase	arsC
OGPHKNMM_02805	6.47687e-17	4.63616e-15	-3.49002	0.417656	1.05186	3.68504	0.0327925	0.00591746	0.228862	0.228862	ferredoxin	PA2297
OGPHKNMM_02769	1.59462e-16	1.11393e-14	-5.90035	0.715263	2.25703	11.0582	0.00543745	0.761965	0.454206	0.761965	sulfatase	PA2333
OGPHKNMM_02840	3.77005e-16	2.60223e-14	-7.0942	0.870911	2.85395	16.0085	0.00111303	1.13662	0.48903	1.13662	2-ketogluconate transporter	PA2262
OGPHKNMM_02766	1.71482e-15	1.14282e-13	-5.47567	0.687864	2.04469	9.56268	0.00901664	0.700718	0.425371	0.700718	hypothetical protein	PA2336
OGPHKNMM_02776	3.26086e-15	2.14846e-13	-5.47611	0.694894	2.04491	9.57579	0.00836182	0.715955	0.425405	0.715955	methanesulfonate monooxygenase	PA2326
OGPHKNMM_02825	1.12143e-14	7.22451e-13	-3.93394	0.50927	1.27382	4.95399	0.0336158	0.355418	0.276515	0.355418	ArsR family transcriptional regulator	arsR
OGPHKNMM_02752	1.64202e-14	1.04501e-12	-5.4739	0.713124	2.0438	9.59934	0.00855691	0.754262	0.425236	0.754262	methionine ABC transporter ATP-binding protein	PA2350
OGPHKNMM_02756	1.65818e-14	1.04501e-12	-5.64179	0.735116	2.12775	10.1974	0.00774326	0.802849	0.437531	0.802849	FMNH2-dependent monooxygenase	PA2346
OGPHKNMM_02771	4.53183e-14	2.76585e-12	-4.91749	0.651777	1.7656	7.76428	0.0139237	0.623295	0.377502	0.623295	hypothetical protein	PA2331
OGPHKNMM_02777	5.74692e-14	3.43512e-12	-5.24726	0.698357	1.93048	8.84535	0.0105064	0.721046	0.406986	0.721046	FMNH2-dependent monooxygenase	PA2325
OGPHKNMM_02808	7.65233e-14	4.52737e-12	-5.33907	0.714146	1.97639	9.16372	0.0114389	0.753568	0.414595	0.753568	ABC transporter ATP-binding protein	PA2294
OGPHKNMM_02788	9.31253e-14	5.45394e-12	-5.40682	0.725719	2.01026	9.40212	0.00947285	0.780528	0.420024	0.780528	major facilitator superfamily transporter	PA2314
OGPHKNMM_02838	1.08611e-13	6.29724e-12	-5.87382	0.790557	2.24377	11.1005	0.0033321	0.934138	0.452629	0.934138	Gluconate 2-dehydrogenase subunit 3	PA2264
OGPHKNMM_02747	1.22966e-13	7.05898e-12	-5.31325	0.716695	1.96348	9.08559	0.0101485	0.76033	0.412485	0.76033	FMNH2-dependent monooxygenase	PA2355
OGPHKNMM_02787	2.39668e-13	1.36235e-11	-5.27084	0.719611	1.94227	8.95593	0.010492	0.766268	0.408967	0.766268	esterase	PA2315
OGPHKNMM_02774	4.51996e-13	2.51987e-11	-5.75632	0.795181	2.18501	10.6993	0.00785383	0.940616	0.44527	0.940616	Nitrate transport protein NrtA	PA2328
OGPHKNMM_02793	2.66892e-12	1.40733e-10	-5.35927	0.766252	1.98649	9.32111	0.0107502	0.869962	0.416231	0.869962	hypothetical protein	PA2309
OGPHKNMM_02794	2.89904e-12	1.51429e-10	-5.17066	0.740513	1.89218	8.67874	0.0138501	0.808689	0.400426	0.808689	ABC transporter ATP-binding protein	PA2308
OGPHKNMM_02768	1.51001e-11	7.74781e-10	-5.34227	0.791806	1.97799	9.31429	0.0111647	0.929271	0.414855	0.929271	transcriptional regulator	PA2334
OGPHKNMM_02755	5.08425e-11	2.51953e-09	-5.27737	0.803443	1.94554	9.12982	0.0132563	0.955024	0.409513	0.955024	FMNH2-dependent monooxygenase	PA2347
OGPHKNMM_02760	2.10683e-10	9.77232e-09	-5.48329	0.863055	2.0485	9.91376	0.0098016	1.10749	0.425952	1.10749	mannitol dehydrogenase	mtlD
OGPHKNMM_02759	1.1108e-09	5.11146e-08	-5.3109	0.871694	1.9623	9.3735	0.01211	1.12767	0.41229	1.12767	xylulose kinase	mtlY
OGPHKNMM_02745	3.69445e-09	1.59854e-07	-4.7419	0.804076	1.6778	7.52152	0.0227056	0.947101	0.360625	0.947101	FMN reductase MsuE	msuE
OGPHKNMM_02754	4.09913e-09	1.74755e-07	-5.03672	0.856565	1.82521	8.49102	0.0186205	1.08193	0.388524	1.08193	methanesulfonate monooxygenase	PA2348
OGPHKNMM_02455	9.03968e-09	3.69099e-07	2.78044	0.483737	1.09001	2.52342	0.113925	0.141285	0.237077	0.237077	hypothetical protein
OGPHKNMM_02780	1.6175e-08	6.49654e-07	-4.54827	0.805202	1.58099	6.98405	0.0179566	0.954568	0.341258	0.954568	hypothetical protein
OGPHKNMM_02791	2.15016e-08	8.48071e-07	-3.97046	0.709078	1.29208	5.33271	0.0439066	0.710282	0.280438	0.710282	hypothetical protein	PA2311
OGPHKNMM_02778	5.50391e-08	2.08573e-06	-5.75254	1.05858	2.18312	11.2722	0.014443	1.66644	0.445023	1.66644	FMNH2-dependent monooxygenase	PA2324
OGPHKNMM_02772	9.0138e-08	3.30772e-06	-4.86595	0.910279	1.73983	8.09756	0.0245881	1.21832	0.372624	1.21832	isovaleryl-CoA dehydrogenase	PA2330
OGPHKNMM_02824	1.30133e-07	4.65746e-06	-5.07347	0.961129	1.84359	8.83056	0.0208392	1.36481	0.391842	1.36481	arsenite-antimonite efflux pump ArsB	arsB
OGPHKNMM_02834	1.47782e-07	5.22463e-06	-5.23848	0.996799	1.92609	9.42483	0.0175771	1.47284	0.406244	1.47284	CTP synthetase	PA2268
OGPHKNMM_02809	9.85791e-06	0.000263393	-4.73808	1.0719	1.6759	8.1136	0.0388711	1.68458	0.360251	1.68458	Phycocyanobilin lyase subunit alpha	PA2293
OGPHKNMM_02468	0.000604145	0.0109807	2.13197	0.621612	1.57739	1.82727	0.150327	0.429275	0.340525	0.429275	hypothetical protein
OGPHKNMM_02452	0.000902735	0.0153943	1.05286	0.317203	5.45428	0.415451	0.00486096	0.0987576	0.146066	0.146066	hypothetical protein
OGPHKNMM_02470	0.0112263	0.121211	1.17121	0.461912	4.64747	0.667556	0.0170006	0.303043	0.197747	0.303043	carbon storage regulator
OGPHKNMM_02501	0.0496598	0.34034	1.19889	0.610779	7.46796	0.707552	0.000695027	0.344746	0.558881	0.558881	hypothetical protein
OGPHKNMM_02480	0.0705211	0.408473	-1.54371	0.853563	2.85561	1.5892	0.177129	0.915725	0.489021	0.915725	hypothetical protein
OGPHKNMM_02482	0.0800605	0.432207	-1.17842	0.673256	2.09333	0.776227	0.247287	0.20224	0.432623	0.432623
OGPHKNMM_02479	0.086802	0.447756	-1.08465	0.633364	4.06536	0.834317	0.0297748	0.571951	0.333602	0.571951	hypothetical protein
OGPHKNMM_02481	0.181802	0.601713	-0.903397	0.676586	1.90674	0.717225	0.283713	0.306771	0.402941	0.402941	hypothetical protein
OGPHKNMM_02484	0.18667	0.604909	-0.718124	0.54383	4.30842	0.509612	0.0197152	0.423912	0.271667	0.423912	hypothetical protein
OGPHKNMM_02491	0.185507	0.604909	-1.02164	0.771639	3.83738	1.02764	0.0434853	0.849654	0.385186	0.849654	hypothetical protein
OGPHKNMM_02477	0.211272	0.614365	-0.682828	0.546229	3.66594	0.211463	0.0317823	0.0577016	0.415767	0.415767	hypothetical protein
OGPHKNMM_02456	0.221013	0.616899	-0.618974	0.505764	3.96969	0.411217	0.0262054	0.344142	0.357491	0.357491	hypothetical protein
OGPHKNMM_02454	0.234775	0.628766	0.486075	0.409103	4.46264	0.13315	0.012515	0.0653214	0.238533	0.238533	hypothetical protein
OGPHKNMM_02469	0.240242	0.629916	-0.70751	0.602453	3.04503	0.270317	0.0603965	0.0897854	0.484028	0.484028	hypothetical protein
OGPHKNMM_02502	0.251777	0.63074	-0.369821	0.322694	5.5552	0.108685	0.00477863	0.0797902	0.151418	0.151418	bacteriophage protein	PA0641
OGPHKNMM_02495	0.252655	0.631263	-0.379049	0.331359	5.6638	0.0824212	0.00376099	0.0453861	0.160937	0.160937	hypothetical protein
OGPHKNMM_02509	0.260413	0.634082	-0.730311	0.648926	3.26333	0.665333	0.0739545	0.557704	0.468659	0.557704	hypothetical protein
OGPHKNMM_02510	0.259596	0.634082	0.917762	0.81409	6.09994	1.04798	0.00302046	0.991094	0.219585	0.991094	hypothetical protein
OGPHKNMM_02461	0.279057	0.644653	0.3431	0.316969	5.45827	0.0976769	0.00448713	0.0734648	0.146217	0.146217	hypothetical protein
OGPHKNMM_02507	0.280804	0.645304	-1.24481	1.15419	3.52382	2.06343	0.0809041	1.91731	0.437753	1.91731	hypothetical protein
OGPHKNMM_02466	0.286529	0.647497	-1.77186	1.66252	2.16964	4.25863	0.220075	3.9259	0.443246	3.9259	hypothetical protein
OGPHKNMM_02508	0.288961	0.647539	-0.968945	0.913751	2.87757	1.28359	0.155127	1.09728	0.488846	1.09728	hypothetical protein
OGPHKNMM_02463	0.316807	0.660062	-0.437175	0.43672	5.48498	0.286205	0.00539336	0.280693	0.147302	0.280693	DNA replication and repair protein RecF
OGPHKNMM_02478	0.32374	0.660931	-0.597911	0.605908	3.1282	0.407309	0.0713227	0.303752	0.479364	0.479364	hypothetical protein
OGPHKNMM_02465	0.329352	0.663794	-1.23457	1.26568	3.24033	2.3796	0.165957	2.23697	0.470749	2.23697	hypothetical protein
OGPHKNMM_02464	0.344736	0.670506	-0.550999	0.583161	3.35038	0.361495	0.0503343	0.287684	0.45978	0.45978	hypothetical protein
OGPHKNMM_02489	0.359701	0.678503	-0.540288	0.589875	3.40256	0.505116	0.0522812	0.469648	0.453745	0.469648	hypothetical protein
OGPHKNMM_02512	0.378822	0.690641	0.688199	0.781984	8.35659	0.875885	0.00027674	0.916972	0.810654	0.916972	hypothetical protein
OGPHKNMM_02511	0.386117	0.693174	0.799863	0.922905	5.8704	1.21404	0.00411344	1.27352	0.18526	1.27352	hypothetical protein
OGPHKNMM_02486	0.388654	0.694026	-0.466016	0.540583	3.72095	0.29284	0.0319414	0.252669	0.406404	0.406404	hypothetical protein
OGPHKNMM_02458	0.38997	0.694425	0.378727	0.440549	4.29852	0.210344	0.01713	0.192012	0.273995	0.273995	hypothetical protein
OGPHKNMM_02473	0.400883	0.699577	0.285351	0.339686	5.74354	0.131184	0.00335295	0.130093	0.169726	0.169726	DNA ligase
OGPHKNMM_02483	0.401746	0.699916	-0.320769	0.382549	4.59529	0.0899837	0.010824	0.0630708	0.208691	0.208691	hypothetical protein
OGPHKNMM_02460	0.405071	0.701469	-0.881303	1.0585	3.76997	1.57751	0.057813	1.62281	0.397692	1.62281	hypothetical protein
OGPHKNMM_02467	0.410478	0.704151	-0.550992	0.66945	1.51568	0.327624	0.344415	-0.0487327	0.327829	0.327829	hypothetical protein
OGPHKNMM_02494	0.412492	0.704315	-0.466949	0.569786	3.45854	0.165619	0.0402877	0.0849709	0.446696	0.446696	hypothetical protein
OGPHKNMM_02513	0.434658	0.714553	0.810073	1.0369	7.4051	1.48706	0.000958421	1.61178	0.541174	1.61178	hypothetical protein
OGPHKNMM_02499	0.460212	0.727434	0.232174	0.314387	5.38171	0.0867281	0.00468816	0.0835076	0.143571	0.143571	hypothetical protein
OGPHKNMM_02476	0.480967	0.738915	-0.435866	0.618471	2.85769	0.219304	0.0847513	0.118137	0.489009	0.489009	hypothetical protein
OGPHKNMM_02503	0.48282	0.739811	-0.622073	0.886429	4.45177	1.059	0.0213984	1.15724	0.240903	1.15724	hypothetical protein
OGPHKNMM_02492	0.509146	0.753828	-0.25545	0.386947	4.57337	0.0654061	0.0110606	0.0462266	0.213531	0.213531	hypothetical protein
OGPHKNMM_02488	0.511496	0.754628	-0.40289	0.613683	2.81474	0.123201	0.0758477	0.0172831	0.489063	0.489063	hypothetical protein
OGPHKNMM_02490	0.526054	0.764008	0.361444	0.570064	3.42916	0.147476	0.0369909	0.0983628	0.450469	0.450469	hypothetical protein
OGPHKNMM_02474	0.563818	0.783807	0.302071	0.523357	6.92138	0.289492	0.00099267	0.326655	0.409861	0.409861	hypothetical protein
OGPHKNMM_02498	0.647248	0.821819	0.217593	0.47552	4.11173	0.0420642	0.0176869	0.0171384	0.321492	0.321492	hypothetical protein
OGPHKNMM_02472	0.667902	0.832538	-0.17888	0.416941	6.29319	0.165902	0.00192832	0.19345	0.258832	0.258832	hypothetical protein
OGPHKNMM_02505	0.67665	0.835802	0.211912	0.508135	3.92871	0.0597178	0.0204395	0.0373677	0.366862	0.366862	hypothetical protein
OGPHKNMM_02462	0.699721	0.848288	-0.131529	0.341017	5.72081	0.144741	0.00401159	0.170427	0.167104	0.170427	hypothetical protein
OGPHKNMM_02500	0.712965	0.855724	-0.150513	0.409139	4.46168	0.00998078	0.0123485	-0.00836783	0.238744	0.238744	bacteriophage protein
OGPHKNMM_02506	0.716717	0.85869	-0.12323	0.339618	5.49752	0.142964	0.00503038	0.16798	0.147901	0.16798	hypothetical protein
OGPHKNMM_02504	0.718399	0.859091	-0.164473	0.45611	4.20861	0.0162237	0.0158214	-0.00568601	0.296233	0.296233	hypothetical protein
OGPHKNMM_02459	0.738935	0.871333	0.204873	0.614746	2.60988	0.0288737	0.0830952	-0.0627429	0.483774	0.483774	hypothetical protein
OGPHKNMM_02471	0.814074	0.908216	0.198662	0.844745	4.9717	0.868153	0.0137051	1.05669	0.153307	1.05669	hypothetical protein
OGPHKNMM_02485	0.839516	0.918499	0.0897271	0.443069	4.27785	0.0728596	0.0155199	0.0725355	0.278945	0.278945	hypothetical protein
OGPHKNMM_02496	0.850722	0.926449	-0.119627	0.635645	2.37205	0.29161	0.139535	0.219611	0.466532	0.466532	hypothetical protein
OGPHKNMM_02475	0.882125	0.93914	-0.0891122	0.600987	3.04681	0.0309547	0.0578338	-0.0221182	0.483944	0.483944	hypothetical protein
OGPHKNMM_02453	0.884753	0.940729	-0.0655736	0.452397	4.30667	0.246886	0.014161	0.292834	0.272075	0.292834	hypothetical protein
OGPHKNMM_02487	0.884966	0.940784	-0.0795553	0.549885	3.63084	0.0885938	0.0320572	0.0763117	0.421503	0.421503	hypothetical protein
OGPHKNMM_02457	0.888411	0.942872	-0.18952	1.35067	1.58326	2.19994	0.223702	2.51276	0.34172	2.51276	hypothetical protein
OGPHKNMM_02497	0.945987	0.974288	-0.0358733	0.529517	3.78502	0.0349852	0.0256302	0.0176187	0.394952	0.394952	bacteriophage protein
OGPHKNMM_02493	0.978167	0.989602	-0.0133173	0.486616	4.05341	0.0390766	0.0185047	0.0302745	0.336688	0.336688	hypothetical protein
OGPHKNMM_02746	NA	NA	NA	NA	NA	NA	NA	NA	NA	NA	methanesulfonate monooxygenase	msuD
OGPHKNMM_02807	NA	NA	NA	NA	NA	NA	NA	NA	NA	NA	ABC transporter permease	PA2295
